# Supplementary material for: Dynamics and Determinants of Pneumococcal Antibodies Specific against 13 Vaccine Serotypes in the Pre-Vaccination Era
Source: PLoS One. 2016 Jan 21;11(1):e0147437. doi: 10.1371/journal.pone.0147437 (PMC4721864; doi:10.1371/journal.pone.0147437)
Supplement: S1 Data — (XLSX) [file pone.0147437.s001.xlsx]

## Sheet: GMC_NS_Overall
PIENTER	Serotype	LowerBound95%	GMC	UpperBound95%
PIENTER1	Ps1	0.242685	0.257937	0.274147
PIENTER1	Ps3	0.865145	0.931262	1.00243
PIENTER1	Ps4	0.130229	0.139556	0.149551
PIENTER1	Ps5	0.316963	0.336272	0.356757
PIENTER1	Ps6a	0.439989	0.47924	0.521992
PIENTER1	Ps6b	0.365623	0.398472	0.434271
PIENTER1	Ps7f	0.581014	0.623937	0.670032
PIENTER1	Ps9v	0.306136	0.33027	0.356306
PIENTER1	Ps14	1.00601	1.09767	1.19769
PIENTER1	Ps18c	0.538311	0.584822	0.635353
PIENTER1	Ps19a	1.07956	1.16484	1.25685
PIENTER1	Ps19f	2.60996	2.8172	3.0409
PIENTER1	Ps23f	0.522377	0.568361	0.618392
PIENTER2	Ps1	0.353403	0.363896	0.374701
PIENTER2	Ps3	0.680777	0.703796	0.727593
PIENTER2	Ps4	0.136274	0.140643	0.145153
PIENTER2	Ps5	0.294543	0.303933	0.313623
PIENTER2	Ps6a	0.574759	0.600424	0.627234
PIENTER2	Ps6b	0.45393	0.47447	0.495939
PIENTER2	Ps7f	0.619761	0.641611	0.664232
PIENTER2	Ps9v	0.39768	0.413721	0.43041
PIENTER2	Ps14	0.957993	1.0052	1.05474
PIENTER2	Ps18c	0.615748	0.642131	0.669644
PIENTER2	Ps19a	1.214	1.26152	1.31091
PIENTER2	Ps19f	3.60223	3.71573	3.8328
PIENTER2	Ps23f	0.755685	0.779387	0.803832

## Sheet: GMC_LVC_Overall
PIENTER	Serotype	LowerBound95%	GMC	UpperBound95%
PIENTER1	Ps1	0.194913	0.211315	0.229098
PIENTER1	Ps3	0.937046	1.04999	1.17656
PIENTER1	Ps4	0.122614	0.136512	0.151985
PIENTER1	Ps5	0.335629	0.367412	0.402205
PIENTER1	Ps6a	0.521832	0.595674	0.679964
PIENTER1	Ps6b	0.41481	0.476461	0.547276
PIENTER1	Ps7f	0.585679	0.652493	0.726929
PIENTER1	Ps9v	0.362517	0.407986	0.459157
PIENTER1	Ps14	0.965774	1.10978	1.27526
PIENTER1	Ps18c	0.591632	0.670374	0.759595
PIENTER1	Ps19a	1.1289	1.26975	1.42816
PIENTER1	Ps19f	3.1494	3.54197	3.98347
PIENTER1	Ps23f	0.614464	0.698926	0.794998
PIENTER2	Ps1	0.304547	0.320376	0.337028
PIENTER2	Ps3	0.69357	0.741866	0.793524
PIENTER2	Ps4	0.120728	0.128198	0.13613
PIENTER2	Ps5	0.241697	0.256776	0.272795
PIENTER2	Ps6a	0.602086	0.658303	0.71977
PIENTER2	Ps6b	0.460235	0.502041	0.547644
PIENTER2	Ps7f	0.578012	0.617804	0.660335
PIENTER2	Ps9v	0.339521	0.367778	0.398386
PIENTER2	Ps14	1.09327	1.19621	1.30884
PIENTER2	Ps18c	0.549885	0.598218	0.6508
PIENTER2	Ps19a	1.03876	1.11833	1.204
PIENTER2	Ps19f	3.80086	4.02964	4.2722
PIENTER2	Ps23f	0.815887	0.861363	0.909375

## Sheet: GMC_NS_Age_group
PIENTER	Age_group	Serotype	LowerBound95%	GMC	UpperBound95%
PIENTER1	<2 years	Ps1	0.0696803	0.0938004	0.12627
PIENTER1	<2 years	Ps3	0.16579	0.241736	0.352473
PIENTER1	<2 years	Ps4	0.0175277	0.0248544	0.0352437
PIENTER1	<2 years	Ps5	0.0575162	0.0793318	0.109422
PIENTER1	<2 years	Ps6a	0.017214	0.0275395	0.0440586
PIENTER1	<2 years	Ps6b	0.012386	0.019452	0.0305489
PIENTER1	<2 years	Ps7f	0.0494512	0.0719362	0.104645
PIENTER1	<2 years	Ps9v	0.0273567	0.0387339	0.0548425
PIENTER1	<2 years	Ps14	0.050093	0.077082	0.118612
PIENTER1	<2 years	Ps18c	0.0259168	0.0363888	0.0510921
PIENTER1	<2 years	Ps19a	0.078376	0.124469	0.19767
PIENTER1	<2 years	Ps19f	0.15929	0.250451	0.393784
PIENTER1	<2 years	Ps23f	0.0287397	0.0412482	0.0592007
PIENTER1	2-4 years	Ps1	0.123858	0.162004	0.211897
PIENTER1	2-4 years	Ps3	0.369711	0.585126	0.926055
PIENTER1	2-4 years	Ps4	0.035129	0.0501665	0.0716411
PIENTER1	2-4 years	Ps5	0.0983652	0.126634	0.163027
PIENTER1	2-4 years	Ps6a	0.062231	0.0920591	0.136184
PIENTER1	2-4 years	Ps6b	0.0503914	0.0804913	0.12857
PIENTER1	2-4 years	Ps7f	0.126869	0.172027	0.233257
PIENTER1	2-4 years	Ps9v	0.101135	0.154444	0.235852
PIENTER1	2-4 years	Ps14	0.122779	0.193652	0.305436
PIENTER1	2-4 years	Ps18c	0.06502	0.100434	0.155137
PIENTER1	2-4 years	Ps19a	0.287946	0.423326	0.622357
PIENTER1	2-4 years	Ps19f	0.608926	0.929727	1.41953
PIENTER1	2-4 years	Ps23f	0.09417	0.141982	0.21407
PIENTER1	5-9 years	Ps1	0.20702	0.276045	0.368085
PIENTER1	5-9 years	Ps3	1.38713	1.99698	2.87495
PIENTER1	5-9 years	Ps4	0.0997361	0.137114	0.188501
PIENTER1	5-9 years	Ps5	0.148879	0.185646	0.231494
PIENTER1	5-9 years	Ps6a	0.220278	0.306962	0.427756
PIENTER1	5-9 years	Ps6b	0.201756	0.276663	0.379381
PIENTER1	5-9 years	Ps7f	0.348179	0.475229	0.648638
PIENTER1	5-9 years	Ps9v	0.25118	0.340958	0.462825
PIENTER1	5-9 years	Ps14	0.468763	0.649196	0.899081
PIENTER1	5-9 years	Ps18c	0.257662	0.373085	0.540213
PIENTER1	5-9 years	Ps19a	0.598	0.796483	1.06084
PIENTER1	5-9 years	Ps19f	1.99053	2.71706	3.70876
PIENTER1	5-9 years	Ps23f	0.205463	0.284673	0.394419
PIENTER1	10-19 years	Ps1	0.217072	0.252849	0.294523
PIENTER1	10-19 years	Ps3	1.35452	1.64109	1.98828
PIENTER1	10-19 years	Ps4	0.109096	0.133926	0.164406
PIENTER1	10-19 years	Ps5	0.233963	0.267308	0.305404
PIENTER1	10-19 years	Ps6a	0.370675	0.458141	0.566247
PIENTER1	10-19 years	Ps6b	0.342179	0.425616	0.5294
PIENTER1	10-19 years	Ps7f	0.824869	1.01239	1.24255
PIENTER1	10-19 years	Ps9v	0.238751	0.289086	0.350032
PIENTER1	10-19 years	Ps14	0.640537	0.812715	1.03117
PIENTER1	10-19 years	Ps18c	0.35235	0.440822	0.551509
PIENTER1	10-19 years	Ps19a	0.858209	1.03737	1.25393
PIENTER1	10-19 years	Ps19f	2.68269	3.2656	3.97518
PIENTER1	10-19 years	Ps23f	0.419932	0.531508	0.67273
PIENTER1	20-39 years	Ps1	0.252064	0.279967	0.310959
PIENTER1	20-39 years	Ps3	1.05208	1.18359	1.33153
PIENTER1	20-39 years	Ps4	0.141238	0.158804	0.178555
PIENTER1	20-39 years	Ps5	0.296931	0.327779	0.361831
PIENTER1	20-39 years	Ps6a	0.48576	0.562827	0.652119
PIENTER1	20-39 years	Ps6b	0.402977	0.468594	0.544895
PIENTER1	20-39 years	Ps7f	0.585713	0.658345	0.739985
PIENTER1	20-39 years	Ps9v	0.285673	0.325589	0.371081
PIENTER1	20-39 years	Ps14	1.13109	1.31905	1.53824
PIENTER1	20-39 years	Ps18c	0.572513	0.657352	0.754764
PIENTER1	20-39 years	Ps19a	1.09948	1.25427	1.43086
PIENTER1	20-39 years	Ps19f	2.88201	3.3033	3.78617
PIENTER1	20-39 years	Ps23f	0.586158	0.677607	0.783324
PIENTER1	40-59 years	Ps1	0.230755	0.260896	0.294973
PIENTER1	40-59 years	Ps3	0.674687	0.773307	0.886343
PIENTER1	40-59 years	Ps4	0.136793	0.154946	0.175508
PIENTER1	40-59 years	Ps5	0.405591	0.454949	0.510314
PIENTER1	40-59 years	Ps6a	0.570898	0.666923	0.779099
PIENTER1	40-59 years	Ps6b	0.445618	0.519538	0.605719
PIENTER1	40-59 years	Ps7f	0.586089	0.669147	0.763977
PIENTER1	40-59 years	Ps9v	0.356262	0.412775	0.478253
PIENTER1	40-59 years	Ps14	1.39977	1.63138	1.90132
PIENTER1	40-59 years	Ps18c	0.729596	0.840935	0.969265
PIENTER1	40-59 years	Ps19a	1.34632	1.55008	1.78468
PIENTER1	40-59 years	Ps19f	2.8288	3.23296	3.69485
PIENTER1	40-59 years	Ps23f	0.688372	0.804159	0.939423
PIENTER1	≥60 years	Ps1	0.24003	0.27943	0.325298
PIENTER1	≥60 years	Ps3	0.425617	0.504016	0.596856
PIENTER1	≥60 years	Ps4	0.134317	0.158679	0.18746
PIENTER1	≥60 years	Ps5	0.45091	0.523526	0.607837
PIENTER1	≥60 years	Ps6a	0.471743	0.580529	0.714402
PIENTER1	≥60 years	Ps6b	0.396665	0.485035	0.593092
PIENTER1	≥60 years	Ps7f	0.631998	0.747096	0.883156
PIENTER1	≥60 years	Ps9v	0.363326	0.435687	0.522458
PIENTER1	≥60 years	Ps14	1.16094	1.41271	1.71909
PIENTER1	≥60 years	Ps18c	0.744263	0.903199	1.09608
PIENTER1	≥60 years	Ps19a	1.19668	1.44928	1.75519
PIENTER1	≥60 years	Ps19f	2.34433	2.81559	3.38159
PIENTER1	≥60 years	Ps23f	0.54206	0.657572	0.797699
PIENTER2	<2 years	Ps1	0.08803	0.108589	0.133948
PIENTER2	<2 years	Ps3	0.167521	0.207758	0.257661
PIENTER2	<2 years	Ps4	0.0293817	0.0363063	0.044863
PIENTER2	<2 years	Ps5	0.0592595	0.0711296	0.0853772
PIENTER2	<2 years	Ps6a	0.0309682	0.0373283	0.0449945
PIENTER2	<2 years	Ps6b	0.0216522	0.0267196	0.0329729
PIENTER2	<2 years	Ps7f	0.0987036	0.121931	0.150625
PIENTER2	<2 years	Ps9v	0.028691	0.0361527	0.0455551
PIENTER2	<2 years	Ps14	0.0472736	0.0608925	0.0784347
PIENTER2	<2 years	Ps18c	0.0294596	0.0370299	0.0465455
PIENTER2	<2 years	Ps19a	0.0846365	0.107365	0.136196
PIENTER2	<2 years	Ps19f	0.827115	1.00664	1.22513
PIENTER2	<2 years	Ps23f	0.202795	0.243114	0.291449
PIENTER2	2-4 years	Ps1	0.187005	0.212093	0.240547
PIENTER2	2-4 years	Ps3	0.463596	0.560136	0.67678
PIENTER2	2-4 years	Ps4	0.066191	0.0770451	0.0896792
PIENTER2	2-4 years	Ps5	0.11774	0.132787	0.149757
PIENTER2	2-4 years	Ps6a	0.107543	0.128631	0.153856
PIENTER2	2-4 years	Ps6b	0.0843995	0.101709	0.122568
PIENTER2	2-4 years	Ps7f	0.21944	0.252626	0.29083
PIENTER2	2-4 years	Ps9v	0.129764	0.158735	0.194174
PIENTER2	2-4 years	Ps14	0.152702	0.191367	0.239823
PIENTER2	2-4 years	Ps18c	0.0964006	0.118668	0.146079
PIENTER2	2-4 years	Ps19a	0.419374	0.507162	0.613327
PIENTER2	2-4 years	Ps19f	1.94262	2.23621	2.57418
PIENTER2	2-4 years	Ps23f	0.362835	0.408191	0.459217
PIENTER2	5-9 years	Ps1	0.319101	0.351809	0.38787
PIENTER2	5-9 years	Ps3	1.02731	1.17091	1.33458
PIENTER2	5-9 years	Ps4	0.136379	0.15243	0.17037
PIENTER2	5-9 years	Ps5	0.18966	0.206038	0.22383
PIENTER2	5-9 years	Ps6a	0.419465	0.476436	0.541144
PIENTER2	5-9 years	Ps6b	0.337875	0.385513	0.439866
PIENTER2	5-9 years	Ps7f	0.585887	0.657151	0.737083
PIENTER2	5-9 years	Ps9v	0.359778	0.411748	0.471226
PIENTER2	5-9 years	Ps14	0.625284	0.735682	0.865571
PIENTER2	5-9 years	Ps18c	0.298767	0.344723	0.397749
PIENTER2	5-9 years	Ps19a	1.2388	1.40112	1.5847
PIENTER2	5-9 years	Ps19f	3.49779	3.85795	4.2552
PIENTER2	5-9 years	Ps23f	0.642822	0.707436	0.778546
PIENTER2	10-19 years	Ps1	0.3359	0.363314	0.392965
PIENTER2	10-19 years	Ps3	0.805171	0.883444	0.969325
PIENTER2	10-19 years	Ps4	0.139051	0.151812	0.165744
PIENTER2	10-19 years	Ps5	0.21663	0.233499	0.251681
PIENTER2	10-19 years	Ps6a	0.546179	0.612661	0.687235
PIENTER2	10-19 years	Ps6b	0.48801	0.549351	0.618401
PIENTER2	10-19 years	Ps7f	0.631737	0.696012	0.766826
PIENTER2	10-19 years	Ps9v	0.392486	0.43491	0.481921
PIENTER2	10-19 years	Ps14	0.763426	0.873377	0.999163
PIENTER2	10-19 years	Ps18c	0.506977	0.566863	0.633824
PIENTER2	10-19 years	Ps19a	1.19671	1.32563	1.46844
PIENTER2	10-19 years	Ps19f	3.68438	4.02883	4.40549
PIENTER2	10-19 years	Ps23f	0.704681	0.765732	0.832072
PIENTER2	20-39 years	Ps1	0.370849	0.391594	0.413501
PIENTER2	20-39 years	Ps3	0.737774	0.784566	0.834326
PIENTER2	20-39 years	Ps4	0.138795	0.147252	0.156225
PIENTER2	20-39 years	Ps5	0.300824	0.319173	0.338641
PIENTER2	20-39 years	Ps6a	0.629764	0.685718	0.746643
PIENTER2	20-39 years	Ps6b	0.508814	0.554258	0.603761
PIENTER2	20-39 years	Ps7f	0.677543	0.72377	0.773151
PIENTER2	20-39 years	Ps9v	0.395602	0.425598	0.457869
PIENTER2	20-39 years	Ps14	0.976756	1.07328	1.17933
PIENTER2	20-39 years	Ps18c	0.656274	0.708632	0.765169
PIENTER2	20-39 years	Ps19a	1.24723	1.34215	1.44429
PIENTER2	20-39 years	Ps19f	3.82512	4.06793	4.32615
PIENTER2	20-39 years	Ps23f	0.826246	0.878483	0.934023
PIENTER2	40-59 years	Ps1	0.394815	0.418556	0.443725
PIENTER2	40-59 years	Ps3	0.666228	0.707407	0.75113
PIENTER2	40-59 years	Ps4	0.148666	0.157897	0.167701
PIENTER2	40-59 years	Ps5	0.355829	0.378415	0.402435
PIENTER2	40-59 years	Ps6a	0.795643	0.862448	0.934861
PIENTER2	40-59 years	Ps6b	0.620129	0.672196	0.728635
PIENTER2	40-59 years	Ps7f	0.686336	0.733503	0.783911
PIENTER2	40-59 years	Ps9v	0.500508	0.538935	0.580313
PIENTER2	40-59 years	Ps14	1.49408	1.62571	1.76893
PIENTER2	40-59 years	Ps18c	0.915709	0.982748	1.05469
PIENTER2	40-59 years	Ps19a	1.49841	1.6067	1.72281
PIENTER2	40-59 years	Ps19f	3.99254	4.23652	4.49541
PIENTER2	40-59 years	Ps23f	0.871416	0.925779	0.983534
PIENTER2	≥60 years	Ps1	0.345845	0.368871	0.393431
PIENTER2	≥60 years	Ps3	0.484564	0.519384	0.556707
PIENTER2	≥60 years	Ps4	0.133801	0.143311	0.153498
PIENTER2	≥60 years	Ps5	0.404498	0.435359	0.468574
PIENTER2	≥60 years	Ps6a	0.634498	0.69696	0.76557
PIENTER2	≥60 years	Ps6b	0.458579	0.504142	0.554231
PIENTER2	≥60 years	Ps7f	0.617627	0.665881	0.717905
PIENTER2	≥60 years	Ps9v	0.427677	0.465523	0.506719
PIENTER2	≥60 years	Ps14	1.16614	1.28251	1.41049
PIENTER2	≥60 years	Ps18c	0.894903	0.972673	1.0572
PIENTER2	≥60 years	Ps19a	1.21932	1.32413	1.43796
PIENTER2	≥60 years	Ps19f	3.2253	3.44421	3.67797
PIENTER2	≥60 years	Ps23f	0.702725	0.753019	0.806912
