# Supplementary material for: Dynamics and Determinants of Pneumococcal Antibodies Specific against 13 Vaccine Serotypes in the Pre-Vaccination Era
Source: PLoS One. 2016 Jan 21;11(1):e0147437. doi: 10.1371/journal.pone.0147437 (PMC4721864; doi:10.1371/journal.pone.0147437)
Supplement: S2 Data — (XLSX) [file pone.0147437.s002.xlsx]

## Sheet: Riskfactor_data_PIENTER1_childr
Subject_id	Age_yrs	Ps1	Ps3	Ps4	Ps5	Ps6a	Ps6b	Ps7f	Ps9v	Ps14	Ps18c	Ps19a	Ps19f	Ps23f	Education_Categorical	Freq_daycare_attendance	Ethnicity_Categorical	Gender	Asthma_COPD	Urbanization_rate	Nr_persons_household_children	Sample
191	0	0.19022	0.33011	0.04971	0.07417	0.03561	0.06399	0.15295	0.14825	0.0637	0.0866	0.67258	0.59199	0.1238	Higher education	0.5 tot 2 dagen	Western	Male	No	Very high	1-4 persons	National sample
56	2	0.20692	0.31059	0.07876	0.11916	0.03814	0.02989	0.18926	0.25124	0.07076	0.08842	0.29314	0.56714	0.64811	Lower education	Geen crechebezoek	Non-Western	Female	No	Very high	>4 persons	National sample
21	3	0.14503	0.18961	0.04447	0.06335	0.0294	0.02256	0.09976	0.41135	0.51755	0.21819	0.94067	3.08544	0.08045	Higher education	0.5 tot 2 dagen	Western	Female	No	Very high	>4 persons	National sample
128	0	0.13203	0.09573	0.03395	0.44404	9.66817	7.33759	0.4367	0.06263	1.33102	0.061	0.61001	3.87639	0.03211	Higher education	0.5 tot 2 dagen	Western	Female	No	Very high	>4 persons	National sample
55	1	0.0586	0.20339	0.01195	0.09489	0.07431	0.02119	0.04051	0.02979	1.53874	0.01973	0.03976	0.14945	0.01874	Higher education	0.5 tot 2 dagen	Western	Female	Yes	Very high	1-4 persons	National sample
193	0	0.2692	0.24316	0.01514	0.03504	0.52715	0.64611	0.26306	0.08003	0.54365	0.04504	0.08112	0.62082	0.06745	Higher education	0.5 tot 2 dagen	Western	Male	No	Very high	>4 persons	National sample
143	3	0.05222	0.08231	0.01923	0.05219	0.03256	0.16517	0.15929	0.314	0.57254	0.16686	1.80273	0.34084	0.07207	Lower education	Geen crechebezoek	Non-Western	Male	Yes	Very high	>4 persons	National sample
162	1	0.06935	0.08832	0.03341	0.07848	0.0873	0.0296	0.0753	0.02472	0.02829	0.03125	0.06515	0.21196	0.06444	Lower education	Geen crechebezoek	Non-Western	Male	No	Very high	>4 persons	National sample
386	3	0.11751	0.61188	0.03204	0.10598	0.0176	0.02055	0.12239	0.03135	0.03128	0.01629	0.18712	0.5506	0.04415	Middle education	0.5 tot 2 dagen	Western	Female	No	Moderate high	1-4 persons	National sample
395	1	0.05328	0.05024	0.0159	0.03887	0.15207	0.04896	0.04309	0.01044	0.1417	0.01071	0.40438	26.0356	0.11322	Higher education	Geen crechebezoek	Western	Male	No	Moderate high	1-4 persons	National sample
397	2	0.0259	0.03222	0.11563	0.18807	0.18326	3.85313	1.84303	12.8479	15.9417	3.90292	59.2758	7.30409	0.23754	Middle education	Geen crechebezoek	Western	Female	No	Moderate high	1-4 persons	National sample
626	1	0.03043	0.05497	0.00709	0.01254	0.0056	0.004	0.03124	0.0029	0.009	0.00996	0.31711	0.83329	0.0047	Higher education	Geen crechebezoek	Western	Male	No	Moderate high	>4 persons	National sample
468	1	0.42018	0.08831	0.0379	0.04336	0.074	0.02402	0.03975	0.02979	0.18964	0.02145	0.032	0.56755	0.06265	Middle education	Geen crechebezoek	Western	Female	No	Moderate high	1-4 persons	National sample
515	1	0.15819	0.21929	0.02318	0.10279	0.0056	0.02163	0.25513	0.09201	0.02739	0.02435	0.05738	0.14053	0.09026	Middle education	Geen crechebezoek	Western	Male	No	Moderate high	1-4 persons	National sample
578	1	0.14975	0.19026	0.0225	0.04265	0.0056	0.13591	0.04757	0.02225	0.02649	0.02764	0.11266	0.10951	0.02504	Middle education	Geen crechebezoek	Western	Male	No	Moderate high	1-4 persons	National sample
534	0	0.13233	0.09805	0.01847	0.04887	0.05707	0.01411	0.04443	0.04372	0.10207	0.02269	0.09526	0.09467	0.05942	Higher education	Geen crechebezoek	Western	Male	No	Moderate high	>4 persons	National sample
631	2	0.10332	5.64521	0.29759	0.07554	0.0056	0.004	0.2101	0.05689	0.20064	0.01517	0.79017	8.55328	0.80008	Higher education	0.5 tot 2 dagen	Western	Female	No	Moderate high	1-4 persons	National sample
429	2	0.13034	0.16032	0.01325	0.18471	0.0056	0.0109	0.0612	0.02126	0.64859	0.02281	1.06201	2.41641	0.02186	Middle education	0.5 tot 2 dagen	Western	Female	No	Moderate high	1-4 persons	National sample
576	1	0.0037	0.03413	0.001	0.04251	0.0056	0.004	0.00938	0.0029	0.06114	0.01943	0.07843	0.20694	0.02827	Middle education	0.5 tot 2 dagen	Western	Female	No	Moderate high	1-4 persons	National sample
583	2	0.58103	5.58089	0.01933	0.10057	0.0056	0.00973	0.0754	0.0234	0.56535	0.01978	0.22417	0.08701	0.14286	Higher education	Geen crechebezoek	Western	Male	No	Moderate high	1-4 persons	National sample
616	3	0.04165	0.03877	0.00777	0.06328	0.07241	0.1764	0.02903	0.45254	0.051	0.01764	0.09356	0.08088	0.01427	Higher education	0.5 tot 2 dagen	Western	Male	No	Moderate high	1-4 persons	National sample
724	2	0.19017	50.9135	0.0388	0.08536	0.02824	0.01504	0.4275	0.0685	0.0434	0.02953	0.13333	0.29182	0.02957	Higher education	0.5 tot 2 dagen	Western	Male	No	Moderate high	1-4 persons	National sample
640	1	0.08559	0.09481	0.01929	0.1114	0.02605	0.00954	0.09085	0.03843	0.03358	0.01588	0.04152	0.09145	0.02091	Higher education	Geen crechebezoek	Western	Female	No	Moderate high	1-4 persons	National sample
573	0	0.04736	0.07345	0.05042	0.20565	0.0056	0.004	0.08839	0.08172	0.03428	0.01922	0.07669	0.21286	0.05893	Higher education	Geen crechebezoek	Western	Male	No	Moderate high	1-4 persons	National sample
792	1	0.18531	0.16419	0.04639	0.17678	0.01914	0.01601	0.5817	0.05492	0.03539	0.02648	0.06693	0.15351	0.02513	Middle education	Geen crechebezoek	Western	Female	No	Low	1-4 persons	Low vaccination coverage sample
885	3	0.17622	0.10626	0.04153	0.08437	0.02085	0.01426	0.05839	2.75968	0.27579	0.05294	0.08614	0.22971	0.02503	Middle education	Geen crechebezoek	Western	Female	No	Low	1-4 persons	Low vaccination coverage sample
897	3	0.1698	1.93515	0.0916	0.32413	0.04943	0.04841	0.07744	0.05135	0.04925	0.03603	0.45551	0.20725	0.13888	Lower education	Geen crechebezoek	Non-Western	Female	No	Low	>4 persons	Low vaccination coverage sample
903	3	0.0873	0.09413	0.01873	0.04704	0.01405	0.01016	0.04312	1.59666	0.009	0.39673	0.83248	15.9243	4.53681	Lower education	Geen crechebezoek	Non-Western	Male	Yes	Low	1-4 persons	Low vaccination coverage sample
974	0	0.0037	0.10114	0.00397	0.00755	0.0056	0.12684	0.13954	0.0029	0.009	0.004	0.0057	0.05728	0.10993	Middle education	Geen crechebezoek	Non-Western	Female	No	Low	1-4 persons	Low vaccination coverage sample
990	1	0.07109	0.12722	1.05355	0.07863	0.01784	0.01093	0.03654	0.0029	0.009	0.01015	0.12826	0.64163	0.011	Middle education	Geen crechebezoek	Western	Female	No	Low	1-4 persons	Low vaccination coverage sample
997	2	0.17151	0.40225	0.02971	0.36926	0.03967	0.82268	0.03222	0.0029	0.0314	0.0328	0.39495	0.07199	0.03068	Higher education	0.5 tot 2 dagen	Western	Male	No	Low	1-4 persons	Low vaccination coverage sample
1132	2	0.15144	0.09765	0.0322	0.13243	0.15184	0.31983	0.05322	0.03589	0.02447	0.02424	0.0382	0.13095	0.01448	Higher education	0.5 tot 2 dagen	Western	Female	No	Low	1-4 persons	Low vaccination coverage sample
1186	3	0.14078	19.5633	0.02489	0.1065	0.04417	0.06238	0.06922	0.08915	0.4775	0.45138	0.3432	1.2607	0.06588	Higher education	0.5 tot 2 dagen	Western	Female	No	High	>4 persons	National sample
1285	3	0.15174	0.13125	0.02621	0.16712	0.19789	0.03683	0.0885	0.77382	0.16166	0.03541	0.1128	0.13698	0.30687	Higher education	0.5 tot 2 dagen	Western	Female	No	High	1-4 persons	National sample
1482	1	0.06069	0.33272	0.02011	0.04491	0.02038	0.01053	0.06603	0.02193	0.04393	0.05224	0.12634	0.69463	0.02855	Middle education	Geen crechebezoek	Western	Male	No	High	>4 persons	National sample
1320	3	0.23151	0.15368	0.04121	0.15701	0.09541	0.08935	0.78577	0.10552	0.02691	0.05958	0.14432	0.21895	0.03045	Middle education	0.5 tot 2 dagen	Non-Western	Male	No	High	1-4 persons	National sample
1288	2	0.08929	0.72154	0.05606	0.07226	0.23483	0.75431	0.2298	1.20828	0.03958	13.9634	0.72234	20.4712	0.01572	Middle education	0.5 tot 2 dagen	Western	Female	No	High	1-4 persons	National sample
1744	1	0.09762	0.50362	0.02587	0.05252	0.0056	0.01202	0.03171	0.17674	0.17173	0.01465	0.09645	1.10788	0.04263	Higher education	Geen crechebezoek	Western	Male	No	Low	>4 persons	National sample
1627	3	5.10323	4.09215	0.04161	0.56258	0.14768	0.10699	1.98142	0.21401	1.61709	0.04615	0.21182	2.59642	0.03701	Middle education	0.5 tot 2 dagen	Western	Male	No	Low	1-4 persons	National sample
1863	2	0.12138	0.21904	0.02916	0.06991	0.01624	0.01191	0.18808	0.05803	0.17452	0.32369	0.18161	0.21609	0.08594	Higher education	Geen crechebezoek	Western	Male	No	Low	>4 persons	National sample
2024	2	0.03786	0.0501	0.00631	0.0242	0.04736	0.01427	0.03561	0.01539	0.009	0.01334	0.0355	0.0496	0.01203	Higher education	Geen crechebezoek	Non-Western	Female	No	Moderate high	>4 persons	National sample
1959	2	0.12032	0.36617	0.03769	0.71197	0.01821	0.08522	0.0702	0.04349	0.0271	0.03276	0.11035	0.11501	0.02807	Middle education	Geen crechebezoek	Western	Male	No	Moderate high	1-4 persons	National sample
1529	1	0.05319	0.11878	0.01576	0.05897	0.0056	0.00817	0.05889	0.03242	0.02129	0.10181	0.04331	0.07815	0.03361	Middle education	Geen crechebezoek	Western	Male	No	Low	1-4 persons	National sample
1845	2	0.08792	0.2548	0.02367	0.83053	0.28565	0.02325	0.08361	0.03692	0.03082	0.01825	0.1261	0.07628	0.02994	Higher education	Geen crechebezoek	Western	Male	No	Low	1-4 persons	National sample
1712	3	0.08201	28.1873	0.02053	0.07876	0.03663	0.31624	1.94087	0.92134	0.5325	0.01523	0.07725	2.06277	0.36384	Middle education	0.5 tot 2 dagen	Western	Female	No	Low	>4 persons	National sample
1645	1	0.12165	0.38575	0.03787	0.13134	0.02457	0.01594	0.08159	0.10003	0.03	0.03782	0.16688	0.45071	0.03501	Middle education	Geen crechebezoek	Western	Female	No	Low	1-4 persons	National sample
1580	2	0.28961	0.56621	0.06088	0.18258	0.15554	0.17207	0.16794	0.16606	2.51712	0.11532	20.5158	0.35264	0.06256	Higher education	>2 dagen	Western	Female	No	Low	1-4 persons	National sample
1585	2	0.09015	0.62154	0.05	0.05262	0.01624	0.01702	0.04533	0.05059	0.25454	5.8292	0.17549	16.1815	0.02056	Higher education	Geen crechebezoek	Western	Male	No	Low	1-4 persons	National sample
1647	2	0.19035	0.35915	0.0604	0.09448	0.01711	0.01373	0.08994	0.80066	1.46857	0.04106	0.347	0.1888	0.24246	Higher education	0.5 tot 2 dagen	Western	Male	No	Low	>4 persons	National sample
1549	1	0.39921	0.38246	0.33609	0.18508	0.04451	0.03443	0.37858	0.16953	0.13879	0.11144	0.21673	0.40998	0.08634	Higher education	>2 dagen	Western	Female	No	Low	1-4 persons	National sample
1544	2	0.0921	1.01185	0.03019	0.08344	0.01294	0.00838	0.06171	0.8014	0.0488	0.02612	0.06175	12.0198	0.10479	Higher education	Geen crechebezoek	Western	Male	No	Low	>4 persons	National sample
1271	3	0.17547	62.6239	0.04383	0.10573	0.04867	0.01778	0.6633	0.07715	0.0486	0.19526	0.18909	0.1864	0.21596	Middle education	Geen crechebezoek	Non-Western	Female	No	High	1-4 persons	National sample
1267	1	0.13745	0.2973	0.03691	0.08427	0.07372	0.06528	0.08397	0.06301	0.34039	0.03432	1.4168	0.31996	0.04745	Middle education	0.5 tot 2 dagen	Western	Female	No	High	1-4 persons	National sample
1929	0	0.11872	0.34173	0.02965	0.02056	0.01349	0.01116	0.05396	0.06418	0.09735	0.03631	0.11195	0.08189	0.03668	Middle education	Geen crechebezoek	Western	Male	No	Moderate high	1-4 persons	National sample
1971	2	0.07516	0.11604	0.02238	0.03367	0.21271	0.01148	0.14352	0.07066	0.01956	0.03836	1.79602	0.13933	0.46481	Middle education	0.5 tot 2 dagen	Western	Male	No	Moderate high	1-4 persons	National sample
1990	0	0.10635	0.18416	0.02721	0.03898	0.0136	0.01148	0.05712	0.06198	0.03355	0.02917	0.05373	0.10085	0.03949	Middle education	Geen crechebezoek	Western	Male	No	Moderate high	1-4 persons	National sample
2132	1	0.04567	0.15711	0.01438	0.0572	0.0056	0.00822	0.0047	0.0029	0.03324	0.01761	0.01149	0.0552	0.03041	Middle education	Geen crechebezoek	Western	Male	No	Moderate high	1-4 persons	National sample
2238	2	0.07917	10.9066	0.01274	0.27424	0.02041	0.02151	0.03515	0.25214	0.009	0.01878	0.08536	0.07601	0.03361	Middle education	Geen crechebezoek	Western	Female	No	Moderate high	1-4 persons	National sample
2078	3	0.05071	0.09523	0.2335	0.00432	0.05305	0.04502	1.18945	0.0029	0.009	0.004	0.05748	0.0181	0.36089	Middle education	0.5 tot 2 dagen	Western	Male	No	Moderate high	1-4 persons	National sample
2134	3	0.26292	0.55337	0.09253	0.12853	0.03641	0.02499	0.13039	0.08994	0.15093	0.07187	0.26104	0.30872	0.08351	Middle education	0.5 tot 2 dagen	Western	Female	No	Moderate high	1-4 persons	National sample
2178	3	0.16861	0.5598	0.06785	0.3934	0.40582	0.21591	0.26505	0.88783	0.30868	0.35998	0.6446	1.43059	0.42568	Higher education	0.5 tot 2 dagen	Western	Male	No	Moderate high	>4 persons	National sample
2106	1	0.07082	0.20265	0.02446	0.05366	0.01646	0.01084	0.04162	0.04543	0.03515	0.0375	0.03814	0.12891	0.02648	Higher education	Geen crechebezoek	Western	Female	No	Moderate high	1-4 persons	National sample
2223	3	0.1083	13.0793	0.2271	0.13727	0.01465	0.01008	0.0554	0.01361	0.36785	1.73157	0.1712	1.72961	0.03532	Middle education	0.5 tot 2 dagen	Western	Male	No	Moderate high	>4 persons	National sample
1561	0	0.0508	0.31306	0.0158	0.03219	0.01929	0.004	0.03093	0.0029	0.24929	0.09367	0.04078	0.03624	0.02203	Higher education	Geen crechebezoek	Western	Male	No	Low	>4 persons	National sample
2291	1	0.094	0.17214	0.05619	0.17419	0.0301	0.02078	0.10778	0.0029	0.0348	0.05153	0.06668	0.29784	0.03716	Higher education	Geen crechebezoek	Western	Female	No	Very low	>4 persons	Low vaccination coverage sample
2283	3	0.24828	0.28646	0.07196	0.14197	0.13152	0.32583	0.29181	1.58422	0.6428	0.06126	0.22127	0.96636	1.23153	Middle education	0.5 tot 2 dagen	Western	Female	No	Very low	1-4 persons	Low vaccination coverage sample
2352	0	0.13771	0.35016	0.06481	0.08032	0.03892	0.02336	0.04999	0.04098	0.06874	0.06963	0.07844	0.50057	0.06451	Higher education	Geen crechebezoek	Western	Male	No	Very low	1-4 persons	Low vaccination coverage sample
2429	1	0.0676	0.12535	0.01129	0.04346	0.01141	0.01137	0.04626	0.02408	0.02403	0.0304	0.03305	0.1118	0.01798	Middle education	Geen crechebezoek	Non-Western	Male	No	Very low	>4 persons	Low vaccination coverage sample
2642	2	0.20186	9.12976	0.04803	0.1905	0.04155	0.0233	0.17137	0.1955	0.21446	0.04041	0.32014	0.21877	0.03942	Middle education	Geen crechebezoek	Western	Male	No	Very low	>4 persons	Low vaccination coverage sample
2491	0	0.13195	0.49149	0.04257	0.08761	0.02808	0.01956	0.065	0.05357	0.22448	0.04241	0.10346	0.22653	0.04853	Middle education	Geen crechebezoek	Western	Male	No	Very low	1-4 persons	Low vaccination coverage sample
2518	1	0.04407	0.09359	0.01097	0.02285	0.01272	0.004	0.0171	0.01501	0.009	0.01624	0.29957	0.64779	0.01427	Middle education	Geen crechebezoek	Western	Male	No	Very low	1-4 persons	Low vaccination coverage sample
2523	1	0.06702	0.1388	0.01274	0.09073	0.04363	0.00988	0.01576	0.04337	0.009	0.01297	0.05584	0.07895	0.01302	Middle education	Geen crechebezoek	Western	Female	No	Very low	1-4 persons	Low vaccination coverage sample
2648	1	0.09375	0.11631	0.02045	0.0136	0.05041	0.03396	0.04018	0.0029	0.03638	0.01692	0.0057	0.12083	0.025	Middle education	Geen crechebezoek	Western	Female	No	Very low	1-4 persons	Low vaccination coverage sample
2326	2	0.06806	0.04161	0.01136	0.04088	0.01969	0.01389	0.03258	0.31019	0.27673	0.01347	0.0057	0.08303	0.08194	Higher education	0.5 tot 2 dagen	Western	Male	No	Very low	>4 persons	Low vaccination coverage sample
2148	2	2.98713	5.81548	0.01468	0.04684	0.0373	0.01661	0.05997	0.02392	0.0547	0.02982	0.50989	7.59217	0.04546	Middle education	0.5 tot 2 dagen	Western	Female	No	Moderate high	1-4 persons	National sample
2665	1	0.04226	0.20405	0.00891	0.0399	0.02954	0.1744	0.02313	0.0029	0.31942	0.01196	0.0057	0.04513	0.05128	Middle education	>2 dagen	Western	Male	No	Low	1-4 persons	National sample
2677	0	0.0037	0.06243	0.001	0.002	0.01299	0.004	0.06014	0.09721	0.03906	0.01588	0.0057	0.1098	0.04658	Higher education	Geen crechebezoek	Western	Female	No	Low	1-4 persons	National sample
2676	3	0.0037	0.0046	0.001	0.09912	0.07119	0.05053	0.0047	3.8905	0.009	0.004	0.18447	0.37695	4.31453	Middle education	0.5 tot 2 dagen	Western	Male	No	Low	1-4 persons	National sample
2732	3	0.07458	0.07502	0.73124	0.10718	0.13194	0.08951	1.0669	7.33407	0.15227	0.10433	0.10077	4.08191	1.12621	Higher education	0.5 tot 2 dagen	Western	Female	No	Low	>4 persons	National sample
2768	1	0.07802	0.16104	0.01638	0.13082	0.0238	0.06511	0.0393	0.0166	0.02353	0.01465	0.04945	0.0616	0.01996	Middle education	Geen crechebezoek	Western	Female	No	Low	1-4 persons	National sample
2707	0	1.90154	0.73165	0.39536	0.98473	0.0653	0.08996	14.2718	0.17137	15.6314	0.46326	1.00065	1.04853	0.73438	Middle education	Geen crechebezoek	Western	Female	No	Low	1-4 persons	National sample
2862	2	0.54089	1.00017	0.2023	0.15936	0.07088	0.05886	0.28517	0.10733	0.34546	0.17496	0.75307	1.19035	0.194	Middle education	0.5 tot 2 dagen	Western	Male	No	Low	>4 persons	National sample
2864	0	0.10025	0.1754	0.02072	0.05736	0.01871	0.01173	0.0489	0.02083	0.02974	0.02502	0.07015	0.07529	0.02711	Middle education	Geen crechebezoek	Western	Male	Yes	Low	>4 persons	National sample
2866	3	0.1084	0.12117	0.40926	0.0717	0.01321	0.01237	0.09188	0.03101	17.3922	0.02615	0.09682	0.10288	0.01754	Higher education	0.5 tot 2 dagen	Western	Female	Yes	Low	>4 persons	National sample
2880	3	0.14949	19.3309	0.04865	0.10224	0.26337	1.89613	0.12154	0.40194	0.03663	0.02851	0.08063	19.4025	0.0357	Middle education	0.5 tot 2 dagen	Western	Male	No	Low	1-4 persons	National sample
2826	2	0.20122	0.35163	0.07712	0.10586	0.03875	0.02497	0.14781	0.16854	0.04859	0.07687	0.21499	0.55626	0.0541	Higher education	0.5 tot 2 dagen	Western	Female	No	Low	1-4 persons	National sample
2928	0	0.07747	0.21285	0.05688	0.13372	0.02772	0.01314	0.0758	0.05192	0.02447	0.07502	0.09552	0.18738	0.04848	Middle education	Geen crechebezoek	Western	Female	No	Low	1-4 persons	National sample
2989	0	0.024	0.13871	0.00231	0.07192	0.0056	0.00877	0.04743	0.02156	0.009	0.0405	0.04642	0.22711	0.02074	Higher education	Geen crechebezoek	Western	Male	No	Low	1-4 persons	National sample
3028	1	0.10146	0.26064	0.04661	0.09321	0.03421	0.01981	0.08279	0.07529	0.70649	0.05328	0.10065	0.25568	0.03594	Middle education	Geen crechebezoek	Non-Western	Male	No	Low	1-4 persons	National sample
3022	2	0.46353	0.38261	0.09991	0.41749	0.04907	0.02766	0.73275	0.38042	0.08534	0.09007	4.32132	5.44425	0.05434	Middle education	0.5 tot 2 dagen	Western	Female	No	Low	1-4 persons	National sample
3100	0	0.17293	0.95346	0.06243	0.1126	0.04057	0.02553	0.11033	0.07961	0.1209	0.06465	0.10152	0.31059	0.06707	Middle education	Geen crechebezoek	Western	Male	No	Moderate high	1-4 persons	National sample
3064	1	0.05807	0.59706	0.02238	0.26861	0.0056	0.004	0.0422	0.0145	0.02266	0.01698	0.01784	0.05146	0.01943	Higher education	Geen crechebezoek	Western	Male	No	Moderate high	1-4 persons	National sample
3111	2	0.04246	0.11147	0.01097	0.01931	0.0056	0.00849	0.01632	0.02133	0.03311	0.01687	0.03899	0.16259	0.01639	Higher education	Geen crechebezoek	Western	Male	No	Moderate high	1-4 persons	National sample
3088	3	0.06018	0.07377	0.00943	0.02722	0.05786	0.01352	0.03137	0.48756	0.36618	0.01666	0.85277	5.75182	0.08459	Middle education	0.5 tot 2 dagen	Western	Male	No	Moderate high	1-4 persons	National sample
3148	2	0.07343	0.15733	0.01426	0.08198	0.15608	0.20882	0.05654	0.0159	1.10306	0.01487	0.20233	0.11822	0.01705	Higher education	0.5 tot 2 dagen	Western	Male	Yes	Moderate high	1-4 persons	National sample
3105	3	0.06643	0.07957	0.00962	0.05096	0.45155	1.12463	0.14705	0.01558	0.009	0.01077	0.02828	0.06961	1.29696	Middle education	0.5 tot 2 dagen	Western	Male	No	Moderate high	1-4 persons	National sample
2952	2	0.08144	1.27761	0.01899	0.05928	0.03663	0.18483	0.10191	0.29694	0.0753	0.02185	0.0694	0.62499	0.07966	Middle education	Geen crechebezoek	Western	Female	No	Low	1-4 persons	National sample
2963	2	0.08987	0.13545	0.01837	0.05054	0.01119	0.00865	0.05701	0.02306	0.01962	0.02601	18.1486	33.6632	0.0885	Higher education	0.5 tot 2 dagen	Western	Male	No	Low	1-4 persons	National sample
3245	1	0.12536	0.28061	0.03213	0.07282	0.02676	0.01708	0.10492	0.0504	0.06477	0.04084	0.09418	0.18078	0.07407	Higher education	Geen crechebezoek	Western	Male	No	Moderate high	>4 persons	National sample
3118	1	0.03853	0.07474	0.00788	0.0268	0.0056	0.004	0.01945	0.0131	0.01808	0.004	0.03031	0.0181	0.0047	Middle education	Geen crechebezoek	Western	Female	No	Moderate high	1-4 persons	National sample
3286	1	0.03853	0.19673	0.01167	0.05116	0.0056	0.004	0.07672	0.01386	0.55898	0.0183	25.6746	0.0536	0.01771	Higher education	Geen crechebezoek	Western	Female	No	Moderate high	>4 persons	National sample
3331	3	0.07917	0.16973	0.02244	0.08115	0.01382	0.01159	0.24686	0.03525	0.02117	0.02143	1.61238	2.38391	0.02089	Higher education	0.5 tot 2 dagen	Western	Male	No	Moderate high	1-4 persons	National sample
3408	1	0.03449	0.9856	0.00988	0.03399	0.0056	0.004	0.02057	0.0029	0.87566	0.01888	0.03643	0.064	0.16539	Higher education	Geen crechebezoek	Non-Western	Female	No	Moderate high	1-4 persons	National sample
3275	3	0.16249	0.33405	0.26047	0.20268	0.07142	0.02314	0.41395	0.06366	0.17382	0.07483	0.1337	0.30791	0.24691	Higher education	0.5 tot 2 dagen	Western	Male	No	Moderate high	1-4 persons	National sample
3423	1	0.06347	0.07643	0.01494	0.0166	0.0056	0.00838	0.01922	0.0278	0.02516	0.01835	0.03612	0.05306	0.01374	Higher education	Geen crechebezoek	Western	Male	No	Low	1-4 persons	National sample
3736	1	0.05686	0.11467	0.00853	0.03721	0.0056	0.00956	0.02805	0.02338	0.02247	0.01213	0.02738	0.08483	0.02196	Middle education	Geen crechebezoek	Western	Female	No	Low	1-4 persons	National sample
3468	1	0.0843	0.16678	0.02423	0.04085	0.01279	0.00938	0.05334	0.02796	0.03555	0.02373	0.28159	0.78401	0.02907	Middle education	Geen crechebezoek	Western	Male	No	Low	>4 persons	National sample
3478	2	0.05496	0.09307	0.02344	0.12418	0.02736	0.01978	0.10658	0.0293	0.34608	0.02171	0.06206	0.12499	0.02698	Middle education	Geen crechebezoek	Western	Male	No	Low	1-4 persons	National sample
3549	3	0.08163	0.29605	0.02297	0.07513	0.02507	0.01554	0.16197	0.03505	1.54441	0.04187	0.27763	0.34859	0.01846	Middle education	Geen crechebezoek	Western	Male	No	Low	1-4 persons	National sample
3567	0	0.14295	1.82907	0.01836	0.05377	0.0056	0.004	0.01985	0.10911	0.11317	0.004	1.90222	0.08678	0.0047	Higher education	Geen crechebezoek	Western	Female	No	Low	1-4 persons	National sample
3540	2	0.03949	0.09171	0.01225	0.02589	0.0056	0.004	0.03311	0.18175	0.02354	10.6242	0.03835	0.0181	0.07145	Higher education	Geen crechebezoek	Western	Female	No	Low	>4 persons	National sample
3554	3	0.08647	11.1108	0.01614	0.05284	0.69001	0.0195	0.04261	0.04171	0.03355	0.03945	0.48826	2.4032	2.71228	Middle education	0.5 tot 2 dagen	Western	Male	No	Low	1-4 persons	National sample
3618	3	0.11946	0.98669	0.10144	0.65363	0.05022	0.01018	0.05337	1.19359	0.07513	0.03085	0.10321	0.64739	0.02817	Middle education	0.5 tot 2 dagen	Western	Female	No	Low	>4 persons	National sample
3706	3	0.27839	0.70147	0.14494	0.11232	0.09221	1.09511	0.25253	0.07013	4.79699	0.11193	0.90137	37.0579	0.10071	Higher education	Geen crechebezoek	Western	Female	No	Low	1-4 persons	National sample
3633	2	0.18508	0.38195	0.08089	0.1126	0.03393	0.02018	0.58815	0.07767	6.49335	0.06761	0.30961	0.1478	0.11065	Higher education	0.5 tot 2 dagen	Western	Female	No	Low	1-4 persons	National sample
3655	1	0.17416	0.31777	0.08195	0.16612	0.06067	0.03515	0.18568	0.08808	0.05482	0.10858	0.12087	0.42176	0.08746	Middle education	Geen crechebezoek	Western	Male	No	Low	1-4 persons	National sample
3480	0	0.04557	0.10027	0.02981	0.14933	0.28146	0.15341	3.97451	0.29721	1.55941	1.63555	1.36407	3.19069	0.43806	Higher education	Geen crechebezoek	Western	Female	No	Low	1-4 persons	National sample
3424	1	0.16359	0.57341	0.07198	0.11819	0.07377	0.0271	0.10533	0.05358	0.0468	0.08202	0.3054	8.89001	0.04734	Higher education	Geen crechebezoek	Western	Female	No	Low	>4 persons	National sample
3764	2	0.06386	0.14791	0.0145	0.08678	0.0056	0.004	0.10845	0.0169	0.02186	0.02616	0.05618	0.09726	0.21979	Higher education	Geen crechebezoek	Western	Female	No	Low	>4 persons	National sample
3815	0	0.13858	0.64705	0.02338	0.09898	0.05119	0.01651	0.17547	0.0516	0.03339	0.07092	0.30066	0.15623	0.02266	Higher education	Geen crechebezoek	Western	Female	No	Low	1-4 persons	Low vaccination coverage sample
3794	1	0.03805	0.13148	0.02819	0.03392	0.03728	0.004	0.04562	0.65456	0.0255	0.05103	0.0755	0.04386	0.01816	Middle education	Geen crechebezoek	Western	Male	No	Low	1-4 persons	National sample
3763	2	0.31092	0.78064	0.03931	0.18862	0.26264	0.01879	0.40273	0.05837	0.25788	0.05323	0.36839	17.9831	0.03204	Higher education	>2 dagen	Western	Female	No	Low	1-4 persons	National sample
3390	3	0.23233	0.31536	0.02077	0.09919	0.01864	0.01142	0.10605	0.12263	1.47978	0.04004	0.3134	3.41994	0.37821	Higher education	0.5 tot 2 dagen	Western	Male	No	Moderate high	1-4 persons	National sample
3048	3	0.51436	11.098	0.02245	0.1309	0.3728	0.17224	0.15064	2.46733	0.85391	2.44676	0.97199	2.24625	0.05947	Higher education	0.5 tot 2 dagen	Western	Male	No	Moderate high	>4 persons	National sample
3860	0	0.04704	0.40656	0.00857	0.02685	0.01568	0.0111	0.13381	0.03986	0.009	0.10842	0.03625	0.1027	0.01501	Middle education	Geen crechebezoek	Western	Male	No	Low	1-4 persons	Low vaccination coverage sample
3884	1	0.1036	0.17362	0.0156	0.0719	0.11436	0.06603	0.333	0.04089	0.05237	0.03741	0.26287	9.35338	3.38644	Middle education	Geen crechebezoek	Western	Male	No	Low	1-4 persons	Low vaccination coverage sample
4020	1	0.07902	0.20931	0.01596	0.08615	0.01357	0.01091	0.04232	0.05932	0.05453	0.02103	0.1696	0.04714	0.02211	Higher education	>2 dagen	Western	Female	No	Low	1-4 persons	Low vaccination coverage sample
4012	3	0.16323	0.16678	0.03787	0.07688	0.08316	0.24445	0.23737	0.09108	0.06867	0.04211	0.1507	7.26023	0.11506	Higher education	0.5 tot 2 dagen	Western	Male	No	Low	1-4 persons	Low vaccination coverage sample
3809	0	0.07199	0.22168	0.01641	0.17074	0.01731	0.00904	0.26343	0.04121	0.2031	0.02016	0.16394	0.07198	0.0249	Middle education	Geen crechebezoek	Western	Male	No	Low	1-4 persons	Low vaccination coverage sample
3928	0	0.04764	0.22832	0.02403	0.08492	0.51211	0.30455	0.08566	0.03383	0.84358	0.14798	0.1656	0.47094	0.10252	Higher education	Geen crechebezoek	Western	Female	No	Low	1-4 persons	Low vaccination coverage sample
3952	0	0.07624	0.17599	0.02521	0.02333	0.0235	0.00944	0.16474	0.01284	0.03933	0.03232	0.0057	0.08733	0.02136	Middle education	Geen crechebezoek	Western	Female	No	Low	1-4 persons	Low vaccination coverage sample
4007	0	0.052	0.1035	0.00931	0.03884	0.0056	0.004	0.02558	0.06129	0.03041	0.01042	0.0057	0.04684	0.02251	Higher education	Geen crechebezoek	Non-Western	Female	Yes	Low	1-4 persons	Low vaccination coverage sample
4014	2	0.03112	0.0693	0.04842	0.035	0.25568	0.04744	0.0047	0.17343	0.009	0.004	0.11544	0.0181	0.02179	Middle education	Geen crechebezoek	Western	Male	No	Low	1-4 persons	Low vaccination coverage sample
4026	2	0.11656	0.19338	0.09767	0.13137	0.01986	0.01284	0.0804	0.03493	0.13612	0.02711	0.09299	0.27207	0.02957	Middle education	0.5 tot 2 dagen	Western	Male	No	Low	1-4 persons	Low vaccination coverage sample
3925	1	0.0729	0.18802	0.0148	0.04309	0.0264	0.004	0.039	0.02426	0.33724	0.09702	4.93389	2.01493	0.01947	Higher education	Geen crechebezoek	Non-Western	Female	No	Low	1-4 persons	Low vaccination coverage sample
4168	0	0.0213	0.0834	0.001	0.01593	0.0056	0.02618	0.0047	0.09658	0.009	0.02112	0.0057	0.0181	0.02208	Middle education	Geen crechebezoek	Western	Male	No	Low	1-4 persons	Low vaccination coverage sample
4166	0	0.07684	0.12742	0.0171	0.01916	0.01622	0.01376	0.02502	0.02323	0.04966	0.01162	0.06029	0.19132	0.02201	Higher education	Geen crechebezoek	Western	Male	No	Low	1-4 persons	Low vaccination coverage sample
4375	1	0.08929	0.15326	0.02137	0.08536	0.01377	0.004	0.03734	0.12089	0.04483	0.04481	0.0057	0.0731	0.02389	Higher education	Geen crechebezoek	Western	Female	No	Very low	>4 persons	National sample
4300	3	0.17918	9.62781	0.04937	0.15289	0.2278	0.42804	0.22115	0.65812	0.66287	0.11351	29.0057	2.36923	1.43721	Higher education	0.5 tot 2 dagen	Western	Female	No	Very low	>4 persons	National sample
4405	3	0.06497	0.07077	0.00823	0.03807	2.04499	6.90058	0.0303	0.00589	0.40837	3.0239	1.23555	0.79245	0.35394	Higher education	0.5 tot 2 dagen	Western	Female	No	Very low	1-4 persons	National sample
4388	2	0.16507	0.35785	0.01874	0.39302	0.63974	0.15788	0.73334	0.04419	0.39465	0.29273	0.19092	0.75485	0.92841	Middle education	0.5 tot 2 dagen	Western	Male	No	Very low	>4 persons	National sample
4314	1	0.07321	0.23513	0.00999	0.12407	0.0056	0.004	0.09413	0.02372	0.009	0.00909	0.08757	0.05187	0.01729	Middle education	Geen crechebezoek	Western	Male	No	Very low	1-4 persons	National sample
4414	1	0.07624	0.21561	0.02271	0.22165	0.01743	0.0135	0.43054	0.03333	0.02555	0.01342	0.0057	0.07589	0.03093	Middle education	Geen crechebezoek	Western	Male	No	Very low	1-4 persons	National sample
4506	0	0.06891	0.17932	0.0148	0.06664	0.0056	0.004	0.01935	0.02954	0.02927	0.01192	0.22623	0.22809	0.01889	Higher education	Geen crechebezoek	Western	Female	No	Very low	1-4 persons	National sample
4427	2	0.1698	0.4187	6.20236	0.07688	0.03888	0.01907	0.08135	0.05053	0.23227	0.0467	0.10024	0.60238	0.25137	Higher education	0.5 tot 2 dagen	Western	Male	No	Very low	1-4 persons	National sample
3812	0	0.09514	0.37034	0.03032	0.0571	0.02227	0.02459	0.05908	0.03078	1.3204	0.03267	0.06917	0.11536	0.02936	Middle education	Geen crechebezoek	Western	Female	Yes	Low	>4 persons	Low vaccination coverage sample
4006	2	0.16887	0.22468	0.25314	0.12872	0.329	0.03603	0.42964	0.05165	0.0942	0.34026	0.40834	12.5062	0.22645	Middle education	Geen crechebezoek	Western	Male	No	Low	>4 persons	Low vaccination coverage sample
4793	0	0.18233	0.39783	0.06302	0.07046	0.02063	0.019	0.06741	0.03231	0.38627	0.09487	0.24601	0.33833	0.29571	Higher education	>2 dagen	Western	Female	No	Moderate high	1-4 persons	National sample
4589	0	0.07725	0.45511	0.02407	0.01681	0.0056	0.004	0.03323	0.0029	0.02698	0.01678	0.12392	0.04498	0.01903	Middle education	Geen crechebezoek	Western	Female	No	Moderate high	1-4 persons	National sample
4583	0	0.00766	0.11753	0.001	0.15618	0.0056	0.004	0.0047	0.0029	0.14718	0.01912	0.0057	0.07144	0.00932	Higher education	Geen crechebezoek	Western	Female	No	Moderate high	1-4 persons	National sample
4897	1	0.31133	103.924	0.08134	0.26814	0.05331	0.04225	0.16388	0.1005	0.09227	0.09198	0.1596	0.32226	0.28708	Higher education	Geen crechebezoek	Western	Male	No	Moderate high	1-4 persons	National sample
4612	1	0.10712	0.24201	0.07512	0.13008	0.03721	0.01828	0.95612	0.04061	0.03271	0.04278	0.07469	0.2113	0.03305	Higher education	Geen crechebezoek	Western	Male	No	Moderate high	>4 persons	National sample
4688	2	0.33084	0.27654	0.03734	0.05233	0.02405	0.01528	0.42932	3.53181	0.07237	0.03572	0.07855	0.07742	0.02795	Higher education	0.5 tot 2 dagen	Western	Female	No	Moderate high	1-4 persons	National sample
4726	0	0.14073	0.20783	0.02368	0.43926	0.01137	0.014	0.01828	0.01554	0.05325	0.01319	0.18544	0.49604	0.05866	Higher education	>2 dagen	Western	Male	No	Moderate high	1-4 persons	National sample
4692	3	0.23706	0.37065	0.05497	0.42028	0.05828	0.04058	0.29568	0.08697	0.12999	0.13529	1.09838	1.25551	0.20984	Lower education	Geen crechebezoek	Non-Western	Female	No	Moderate high	>4 persons	National sample
4707	3	0.19217	116.455	0.43962	0.18681	0.04422	0.02991	2.76366	0.01797	0.99139	0.04511	0.66271	2.33122	0.0305	Higher education	0.5 tot 2 dagen	Western	Male	No	Moderate high	1-4 persons	National sample
4714	2	0.10635	0.24647	0.02808	1.54748	0.02309	0.01293	0.14374	0.04587	0.039	9.68308	0.0486	0.11812	0.02042	Middle education	0.5 tot 2 dagen	Western	Female	No	Moderate high	1-4 persons	National sample
4761	3	0.07015	0.2247	0.01029	0.10249	0.04389	0.16194	0.06236	0.02985	1.89892	0.004	0.26366	6.6948	0.01313	Higher education	0.5 tot 2 dagen	Western	Male	No	Moderate high	>4 persons	National sample
4767	0	0.07865	4.08281	0.01922	0.03488	0.01402	0.00911	0.03092	0.02191	0.02677	0.0226	0.06029	0.13169	0.03179	Higher education	Geen crechebezoek	Western	Male	No	Moderate high	>4 persons	National sample
4780	1	0.05167	0.20301	0.01014	0.23903	0.0056	0.004	0.03344	0.01628	0.01879	0.00981	0.06196	0.0181	0.01976	Higher education	Geen crechebezoek	Western	Female	No	Moderate high	1-4 persons	National sample
4889	2	0.08223	0.10034	0.0128	0.07162	0.01585	0.01151	0.03567	0.02209	0.02259	0.02106	3.10501	0.5118	0.02128	Higher education	Geen crechebezoek	Western	Male	No	Moderate high	1-4 persons	National sample
4810	3	0.04628	0.1983	0.01309	0.08146	0.08868	0.11845	0.08243	0.02154	0.02768	0.01048	0.19689	4.49099	0.35596	Middle education	0.5 tot 2 dagen	Western	Female	No	Moderate high	1-4 persons	National sample
4804	0	0.0349	0.05576	0.00297	0.07316	0.0056	0.004	0.01563	0.01699	0.009	0.09633	0.0057	0.04348	0.01166	Middle education	Geen crechebezoek	Western	Female	No	Moderate high	1-4 persons	National sample
4806	3	0.10705	0.5759	0.0201	0.07007	0.07916	1.23071	0.24087	0.0504	0.03215	0.08999	0.45681	20.9552	0.20476	Higher education	0.5 tot 2 dagen	Western	Male	Yes	Moderate high	1-4 persons	National sample
4792	0	0.0843	0.27427	0.02111	0.04821	0.0056	0.0357	0.03581	0.0337	0.03199	0.03226	1.52783	3.27386	0.03672	Higher education	Geen crechebezoek	Western	Female	No	Moderate high	1-4 persons	National sample
4898	3	0.22496	2.04647	0.09284	0.1044	0.06856	0.04919	0.27636	2.40876	0.06199	1.37388	0.40723	3.30299	0.32003	Middle education	0.5 tot 2 dagen	Western	Female	No	Moderate high	1-4 persons	National sample
4759	3	0.10733	0.12282	0.01668	0.03812	0.0056	0.00843	0.03622	0.02353	0.22457	2.32354	0.235	0.39727	2.8597	Higher education	0.5 tot 2 dagen	Western	Male	No	Moderate high	1-4 persons	National sample
4231	0	0.04662	0.06064	0.01309	0.02486	0.0056	0.004	0.18613	0.03272	0.03048	0.004	0.07004	0.80899	0.02266	Higher education	Geen crechebezoek	Western	Male	No	Very low	1-4 persons	National sample
4238	0	0.04967	0.09943	0.00885	0.06296	0.03313	0.004	0.04177	0.01759	0.24987	0.004	0.0057	0.04432	0.01335	Higher education	>2 dagen	Western	Male	No	Very low	1-4 persons	National sample
4309	3	0.0633	11.1763	0.21652	59.854	0.11221	0.19276	0.45364	0.05034	0.84285	0.02474	0.11635	0.06807	0.0143	Higher education	>2 dagen	Western	Female	No	Very low	1-4 persons	National sample
4416	3	0.15104	0.3982	0.12622	0.09674	0.01865	0.00964	0.06618	2.25883	6.4175	17.0176	0.89298	11.8678	0.38489	Higher education	0.5 tot 2 dagen	Western	Male	No	Very low	1-4 persons	National sample
4459	0	0.06581	3.3735	0.01571	0.0512	0.015	0.0315	0.06957	0.03028	0.17299	0.06194	0.14122	1.08844	0.04823	Middle education	Geen crechebezoek	Western	Female	No	Very low	1-4 persons	National sample
4382	0	0.0037	0.08756	0.001	0.03524	0.0056	0.004	0.01806	0.09965	0.2336	0.004	0.07341	0.0181	0.0047	Middle education	Geen crechebezoek	Western	Male	Yes	Very low	1-4 persons	National sample
4955	0	0.0037	0.11687	0.001	0.03086	0.10707	0.004	0.03232	0.02052	0.02684	0.004	0.19071	0.0181	0.01379	Higher education	Geen crechebezoek	Western	Male	No	Very low	>4 persons	Low vaccination coverage sample
4979	0	0.04764	0.31818	0.001	0.03012	0.1052	0.004	0.17669	0.0213	0.12524	0.004	0.29571	0.04376	0.03086	Middle education	Geen crechebezoek	Western	Female	No	Very low	>4 persons	Low vaccination coverage sample
4957	2	0.12346	12.5962	0.02859	0.08384	0.10134	0.12371	0.13955	0.10813	1.13435	0.05831	1.05741	0.2331	0.08619	Middle education	0.5 tot 2 dagen	Western	Female	No	Very low	1-4 persons	Low vaccination coverage sample
4969	0	0.06984	0.18761	0.02756	0.01539	0.0056	0.01574	0.04233	0.0029	0.39987	0.39462	0.12993	0.19188	0.07202	Middle education	Geen crechebezoek	Western	Male	No	Very low	1-4 persons	Low vaccination coverage sample
4997	2	0.05949	6.03749	0.96605	0.09738	0.0056	0.004	0.04633	0.04493	0.42714	0.33311	0.06728	0.06192	0.02569	Middle education	Geen crechebezoek	Western	Male	No	Very low	1-4 persons	Low vaccination coverage sample
5076	1	0.08459	0.27251	0.00767	0.01742	0.0056	0.004	0.0047	0.21181	0.009	0.05696	0.113	0.0181	0.0047	Higher education	Geen crechebezoek	Western	Male	No	Very low	1-4 persons	Low vaccination coverage sample
5176	3	0.17284	0.26414	0.03435	0.41787	0.01765	0.01181	0.19215	0.06168	1.36345	0.09689	0.99049	0.38592	5.75978	Middle education	0.5 tot 2 dagen	Western	Female	No	Very low	1-4 persons	Low vaccination coverage sample
5136	0	0.02893	0.08208	0.01311	0.01723	0.0056	0.004	0.0204	0.0029	0.009	0.004	0.0057	0.0181	0.0047	Higher education	Geen crechebezoek	Western	Male	No	Very low	1-4 persons	Low vaccination coverage sample
5064	3	0.14666	0.28243	0.04827	1.19142	2.71223	10.1132	0.29469	0.05906	0.02409	7.73978	0.52562	3.68104	0.12347	Middle education	0.5 tot 2 dagen	Western	Female	No	Very low	>4 persons	Low vaccination coverage sample
5165	0	0.11171	0.64005	0.02542	0.09911	0.01363	0.01475	0.08017	0.04465	0.04472	0.02875	0.76888	9.83089	0.01733	Higher education	Geen crechebezoek	Western	Female	No	Very low	>4 persons	Low vaccination coverage sample
5258	1	0.0878	0.08679	0.0118	0.25397	0.0056	0.004	0.02332	0.01035	0.01818	0.01082	0.06107	0.0181	0.0047	Higher education	Geen crechebezoek	Western	Female	No	Very low	1-4 persons	Low vaccination coverage sample
5271	2	0.16717	0.23793	4.22133	0.13915	0.04342	0.0306	0.65886	0.08712	0.80682	0.03173	0.41313	4.03847	0.0454	Middle education	Geen crechebezoek	Western	Female	No	Very low	>4 persons	Low vaccination coverage sample
5277	3	0.1465	0.12392	0.02191	0.05791	1.72506	0.89834	0.05375	0.04165	0.25216	0.02913	0.1508	0.12722	0.03029	Higher education	0.5 tot 2 dagen	Western	Male	Yes	Very low	1-4 persons	Low vaccination coverage sample
4991	2	0.5306	75.5999	0.28124	0.3934	0.09627	0.18807	0.34189	0.13298	1.2658	0.08338	5.23181	0.9923	0.44967	Middle education	Geen crechebezoek	Western	Female	No	Very low	>4 persons	Low vaccination coverage sample
4625	2	0.15397	0.28772	0.03314	0.07316	0.14247	0.23763	0.07039	0.47541	0.04988	0.03421	0.11992	0.27152	0.0536	Higher education	0.5 tot 2 dagen	Western	Female	No	Moderate high	1-4 persons	National sample
5473	2	0.24949	0.78239	0.01501	0.29782	0.11664	3.9692	0.24762	0.06318	0.53457	0.03628	0.92172	0.24702	0.05959	Middle education	Geen crechebezoek	Western	Female	No	Low	1-4 persons	National sample
5391	0	0.09739	0.18057	0.00297	0.002	0.0056	0.02154	0.04592	0.0029	0.009	0.01282	0.0057	0.08594	0.0047	Middle education	Geen crechebezoek	Western	Male	No	Low	1-4 persons	National sample
5398	2	0.15688	0.24012	0.09308	0.19439	0.0056	0.01796	0.31107	0.12917	0.18708	0.05725	0.1289	0.19522	0.34999	Higher education	Geen crechebezoek	Western	Male	No	Low	>4 persons	National sample
5594	2	0.08812	0.34842	0.02416	0.04798	0.10987	0.06017	0.13769	0.04512	0.43331	0.01748	0.28779	0.09487	0.02165	Higher education	0.5 tot 2 dagen	Western	Male	No	Low	>4 persons	National sample
5527	3	0.04967	0.10552	0.00356	0.04426	0.1645	0.24492	1.40165	0.34262	0.009	0.02427	0.3735	1.66353	0.0495	Higher education	0.5 tot 2 dagen	Western	Male	No	Low	>4 persons	National sample
5174	2	0.09854	0.1539	0.03103	0.07732	0.02083	0.68534	0.05471	0.37517	0.11727	0.02936	0.15483	0.22057	0.05882	Middle education	0.5 tot 2 dagen	Western	Female	Yes	Very low	1-4 persons	Low vaccination coverage sample
5200	0	0.0037	0.27583	0.0184	0.02113	0.09982	0.04718	0.08674	0.0337	0.17892	0.04352	0.13854	0.4576	0.16984	Higher education	Geen crechebezoek	Western	Male	No	Very low	1-4 persons	Low vaccination coverage sample
5878	1	0.40293	0.21811	0.05412	0.25582	0.05515	0.06764	0.55518	0.1102	0.0485	0.1186	0.5447	0.8916	0.05635	Higher education	Geen crechebezoek	Western	Female	No	Very high	1-4 persons	National sample
5790	0	0.16119	0.33024	0.04972	0.16584	0.02785	0.02408	0.08348	0.05014	0.03927	0.0686	0.09611	0.23996	0.06017	Middle education	Geen crechebezoek	Western	Male	No	Very high	1-4 persons	National sample
5838	3	0.1699	0.19994	0.04347	0.07515	0.0198	0.01687	0.6226	0.03193	1.23548	0.03381	0.1434	0.1943	0.02439	Lower education	Geen crechebezoek	Non-Western	Male	No	Very high	>4 persons	National sample
5853	1	0.30051	0.48816	0.1117	1.71017	0.08659	0.05354	0.21978	0.139	0.08245	0.14022	0.1979	0.75236	0.11204	Middle education	Geen crechebezoek	Western	Female	No	Very high	1-4 persons	National sample
6073	3	0.38747	0.6275	0.10076	0.21361	1.05743	0.92696	0.96248	0.18428	10.9909	0.61633	5.60454	6.95277	3.56336	Higher education	0.5 tot 2 dagen	Western	Female	No	Very high	1-4 persons	National sample
6062	3	0.16507	0.23064	0.03862	0.20671	0.02457	0.0128	0.06799	0.2189	1.3163	0.03486	0.17359	0.2093	0.04701	Higher education	Geen crechebezoek	Western	Female	No	Very high	>4 persons	National sample
5747	3	27.2963	0.62944	0.03056	0.09099	0.28297	0.32336	0.76167	14.8273	0.6146	0.90131	0.22205	1.69527	0.67043	Higher education	0.5 tot 2 dagen	Western	Female	No	Very high	>4 persons	National sample
5944	0	0.10569	0.1972	0.02231	0.06611	0.01147	0.01262	0.03024	0.02033	0.12694	0.02748	0.18531	0.0181	0.03207	Higher education	Geen crechebezoek	Western	Male	No	Very high	1-4 persons	National sample
5950	3	0.863	6.68897	0.04941	0.5393	0.17262	0.06131	0.60061	0.10678	0.33608	0.03691	11.8049	28.7661	2.85269	Higher education	0.5 tot 2 dagen	Western	Female	No	Very high	1-4 persons	National sample
6139	0	0.14265	0.24058	0.04301	0.07569	0.02785	0.01742	0.05504	0.09408	0.68949	0.42595	0.55837	0.83087	0.62102	Higher education	Geen crechebezoek	Western	Male	No	Moderate high	1-4 persons	National sample
6204	3	0.23826	68.7809	0.03578	0.12304	5.66529	0.85171	0.1513	0.07802	0.04762	0.3352	0.19351	25.5189	32.6999	Higher education	0.5 tot 2 dagen	Western	Female	No	Moderate high	>4 persons	National sample
6383	3	0.67687	4.70203	0.0367	0.06858	0.22931	0.05301	1.40088	0.08426	0.26776	0.06966	0.17359	17.7267	0.12187	Higher education	Geen crechebezoek	Western	Female	No	Moderate high	1-4 persons	National sample
6137	3	0.13641	5.27696	0.02246	0.18572	0.04198	0.01916	0.06233	3.38805	0.05938	0.02827	0.10052	0.19045	0.04523	Middle education	0.5 tot 2 dagen	Western	Female	No	Moderate high	1-4 persons	National sample
6399	1	0.16022	0.6136	0.1366	0.17226	0.50983	0.22702	0.519	0.25512	0.8663	0.46048	0.84824	1.42615	0.82081	Higher education	Geen crechebezoek	Western	Male	No	Moderate high	1-4 persons	National sample
6272	1	0.25695	1.4943	0.12516	0.08843	0.79088	0.12894	0.26661	0.20439	0.8081	0.43768	0.85694	1.04098	0.12726	Middle education	Geen crechebezoek	Western	Female	No	Moderate high	1-4 persons	National sample
6313	3	0.15048	0.92279	0.06426	0.11999	0.62391	0.06545	0.05423	10.6464	0.44262	0.17833	0.46248	1.43693	0.04089	Higher education	0.5 tot 2 dagen	Western	Male	No	Moderate high	1-4 persons	National sample
6328	3	0.13179	0.6625	0.06488	0.33987	0.33269	0.24844	0.44649	0.30366	5.59977	0.2988	0.49028	8.4584	1.34162	Middle education	0.5 tot 2 dagen	Western	Male	No	Moderate high	1-4 persons	National sample
6151	2	0.06983	0.29278	1.77571	0.06004	0.10437	0.28053	0.08669	0.12896	0.42812	0.08425	0.46903	0.48215	0.0476	Higher education	0.5 tot 2 dagen	Non-Western	Female	No	Moderate high	1-4 persons	National sample
6389	0	0.11212	0.47648	0.08423	0.04221	0.1261	0.04617	0.06055	0.18822	0.09399	0.04907	0.21576	0.3934	0.03455	Middle education	Geen crechebezoek	Western	Female	No	Moderate high	>4 persons	National sample
6280	3	0.09476	5.61275	0.0324	0.11574	0.4253	0.0981	0.05974	0.64184	0.10794	0.17386	1.05524	8.44636	0.06721	Higher education	0.5 tot 2 dagen	Western	Male	No	Moderate high	>4 persons	National sample
6411	1	0.15795	11.3125	0.03616	0.11228	0.28313	0.0351	0.06443	0.10303	0.07707	0.13503	0.22687	0.49708	0.03931	Middle education	Geen crechebezoek	Western	Male	No	Moderate high	1-4 persons	National sample
6442	1	0.1482	0.58394	0.12908	0.14694	0.1945	0.12533	0.17529	0.24171	0.13859	0.15667	0.75218	0.6063	0.09386	Middle education	0.5 tot 2 dagen	Western	Male	No	Moderate high	1-4 persons	National sample
6086	3	0.13904	1.43673	0.25191	0.10347	0.19604	0.06078	0.14191	0.40076	0.44371	0.04682	0.57	0.79092	0.05272	Higher education	0.5 tot 2 dagen	Western	Male	No	Moderate high	>4 persons	National sample
5949	3	0.14722	0.4307	0.03978	0.11228	1.24295	0.14371	1.00069	0.67227	0.09102	0.04239	0.54892	0.53357	0.07443	Middle education	0.5 tot 2 dagen	Western	Female	No	Very high	1-4 persons	National sample
5726	0	0.09579	0.18375	0.01812	0.05434	0.05002	0.09437	0.05146	0.0324	0.04982	0.03117	0.07492	0.24608	0.51513	Middle education	Geen crechebezoek	Non-Western	Female	No	Very high	>4 persons	National sample
5742	3	0.12183	0.2482	0.03463	0.13627	0.16119	0.20317	0.21283	0.09954	0.17638	0.14641	0.52812	8.45393	0.33999	Middle education	>2 dagen	Western	Female	Yes	Very high	1-4 persons	National sample
6708	3	0.13509	0.33437	0.05065	0.17736	0.16644	0.08008	0.60773	0.39389	0.13716	0.09116	0.13973	0.3346	0.08397	Higher education	Geen crechebezoek	Western	Female	No	Very low	>4 persons	National sample
6476	3	0.14396	0.24598	0.03271	0.12344	0.53771	0.21079	0.30136	8.82465	0.48896	0.05999	0.1774	0.38813	0.14302	Higher education	0.5 tot 2 dagen	Western	Male	Yes	Very low	1-4 persons	National sample
6485	1	0.21632	0.36585	0.05381	0.22557	0.0381	0.02381	0.12116	0.07393	0.04411	0.05026	0.1111	0.27201	0.0476	Higher education	Geen crechebezoek	Western	Male	No	Very low	1-4 persons	National sample
6521	1	0.32779	0.33437	0.06543	0.1648	0.0316	0.07527	0.13282	0.05014	0.07443	0.04993	0.34255	0.17307	0.06721	Middle education	Geen crechebezoek	Western	Female	No	Very low	1-4 persons	National sample
6533	0	0.09062	0.63153	0.02277	0.16899	0.27127	0.82404	0.06217	0.11262	0.7947	0.11694	1.21542	1.29689	0.2985	Middle education	Geen crechebezoek	Western	Male	No	Very low	>4 persons	National sample
6721	0	0.09166	57.9581	0.03778	0.14062	0.0056	0.02825	0.04104	0.08549	0.02224	0.04894	0.38891	0.07199	0.25733	Higher education	Geen crechebezoek	Western	Male	No	Very low	1-4 persons	National sample
6777	3	0.2317	0.37005	0.06613	0.21465	0.03388	0.03931	0.16513	0.05158	0.85949	0.0381	0.35757	14.5859	0.05016	Middle education	0.5 tot 2 dagen	Western	Male	No	Very low	1-4 persons	National sample
6722	2	11.3215	0.51942	0.07871	0.17723	0.05531	0.04413	0.15066	0.15169	0.06806	0.08239	1.77168	5.79953	0.07687	Higher education	Geen crechebezoek	Western	Male	No	Very low	1-4 persons	National sample
6613	2	0.27214	0.5349	0.20722	0.21933	0.22702	0.26593	0.21741	0.15747	0.43273	0.10378	0.52506	0.63886	0.28728	Higher education	0.5 tot 2 dagen	Western	Male	No	Very low	1-4 persons	National sample
6596	3	0.65233	13.4557	0.12798	0.53917	0.11361	0.0765	0.59983	0.16888	0.09135	0.10351	1.06944	0.91643	2.47701	Middle education	0.5 tot 2 dagen	Western	Female	No	Very low	>4 persons	National sample
6662	3	0.61042	1.00489	0.29149	0.88835	0.48415	4.22181	0.53546	0.5988	0.11783	0.25255	2.21586	4.10515	0.39064	Higher education	0.5 tot 2 dagen	Western	Female	No	Very low	1-4 persons	National sample
6715	1	0.11413	0.08267	0.02322	1.10532	0.01348	0.02653	0.04886	0.02509	0.03554	0.02102	2.37884	3.42521	0.7417	Higher education	Geen crechebezoek	Non-Western	Female	No	Very low	1-4 persons	National sample
6667	3	0.60324	0.85508	0.18773	0.57079	0.52668	0.06729	0.39297	2.77152	10.7823	2.63386	9.37755	1.63699	37.9753	Higher education	0.5 tot 2 dagen	Non-Western	Male	No	Very low	1-4 persons	National sample
6674	0	0.1084	0.22116	0.02162	0.04378	0.0118	0.004	0.85796	0.02263	0.03224	0.60242	0.08007	0.20623	0.06223	Higher education	Geen crechebezoek	Western	Male	No	Very low	1-4 persons	National sample
6711	0	0.24949	0.61749	0.04864	0.2383	0.06441	0.03177	0.0883	0.06529	0.04729	0.11747	0.61332	0.1502	0.05252	Higher education	Geen crechebezoek	Western	Male	No	Very low	>4 persons	National sample
6778	2	0.13509	0.22402	0.04247	0.16165	0.02965	0.01742	0.09409	0.04535	0.86234	0.05443	0.06534	0.2682	0.03812	Middle education	0.5 tot 2 dagen	Western	Male	No	Very low	1-4 persons	National sample
6804	2	0.19323	0.24282	0.02934	0.1451	0.9768	0.50101	0.05049	0.02982	2.40858	0.05999	0.28738	0.095	0.52526	Middle education	0.5 tot 2 dagen	Western	Male	No	Very low	1-4 persons	National sample
6496	0	0.14559	0.14043	0.02567	0.17893	0.0423	0.02062	0.07703	0.03381	0.10168	0.02096	0.0287	0.05919	0.03117	Middle education	Geen crechebezoek	Western	Female	No	Very low	1-4 persons	National sample
6698	1	0.23982	0.28922	0.09623	0.10628	0.02703	0.01048	0.09666	0.75604	0.87706	0.60665	3.37545	2.89226	0.02379	Middle education	0.5 tot 2 dagen	Western	Male	No	Very low	1-4 persons	National sample
7095	1	0.178	125.21	0.03014	0.07814	0.03215	0.01531	0.31158	0.0194	0.06061	0.02725	0.56295	1.14734	0.03862	Middle education	Geen crechebezoek	Western	Female	No	Very low	1-4 persons	Low vaccination coverage sample
6868	0	0.12536	0.10543	0.04463	0.09371	0.04244	0.01445	0.08785	0.0452	0.02998	0.04077	0.05262	0.13651	0.03511	Higher education	Geen crechebezoek	Western	Male	No	Very low	1-4 persons	Low vaccination coverage sample
7158	2	0.05831	0.25592	0.0152	0.07054	2.27809	3.05679	0.0047	0.0137	0.009	0.004	0.10572	0.0181	0.05994	Middle education	0.5 tot 2 dagen	Western	Female	No	Very low	>4 persons	Low vaccination coverage sample
7066	1	0.13254	0.08372	0.02827	0.07027	0.0056	0.01518	0.05457	0.01818	0.26526	0.02997	0.054	0.11652	0.0297	Middle education	Geen crechebezoek	Western	Female	Yes	Very low	1-4 persons	Low vaccination coverage sample
6980	1	0.16246	7.431	0.0448	0.15919	0.0056	0.01176	0.24094	0.09216	0.05106	1.50108	2.50534	3.5347	0.03395	Lower education	Geen crechebezoek	Western	Female	No	Very low	1-4 persons	Low vaccination coverage sample
6779	1	0.05749	0.07468	0.01954	0.04821	0.0132	0.01251	0.03064	0.0206	0.09939	0.04849	0.04999	0.14048	0.02137	Middle education	Geen crechebezoek	Western	Female	No	Very low	1-4 persons	National sample
7273	1	0.08619	0.06781	0.03296	0.09617	0.02934	0.01002	0.03823	0.03651	0.0308	0.02858	0.08995	0.15993	0.01896	Higher education	Geen crechebezoek	Western	Female	No	Very low	1-4 persons	Low vaccination coverage sample
7546	0	0.0091	0.05928	0.00283	0.01311	0.0056	0.004	0.0047	0.0029	0.09556	0.02514	0.06152	0.16262	0.0047	Middle education	Geen crechebezoek	Western	Male	No	Very low	1-4 persons	Low vaccination coverage sample
7265	0	0.0037	0.0046	0.00199	0.01732	0.0056	0.004	0.0047	0.0029	0.009	0.004	0.03166	0.0181	0.0047	Higher education	Geen crechebezoek	Western	Male	No	Very low	1-4 persons	Low vaccination coverage sample
7266	0	0.12779	0.19046	0.03825	0.0984	0.03183	0.03213	0.05906	0.04463	0.0203	0.04305	0.20191	0.17073	0.04597	Middle education	Geen crechebezoek	Western	Male	No	Very low	>4 persons	Low vaccination coverage sample
7271	0	0.0073	0.04009	0.00848	0.01236	0.0056	0.004	0.05584	0.00873	0.08203	0.004	0.05535	0.0181	0.01636	Higher education	Geen crechebezoek	Western	Female	No	Very low	1-4 persons	Low vaccination coverage sample
7488	1	0.06694	0.06458	0.01961	0.03918	0.0056	0.004	0.04393	0.02433	0.009	0.02397	0.38061	0.11096	0.20987	Higher education	Geen crechebezoek	Western	Female	No	Very low	1-4 persons	Low vaccination coverage sample
7292	2	0.13614	0.29311	0.02529	0.05049	0.01919	0.0128	0.03706	0.10516	0.12977	0.01779	0.34344	0.09924	0.02145	Middle education	Geen crechebezoek	Western	Male	No	Very low	1-4 persons	Low vaccination coverage sample
7285	0	0.0381	0.09206	0.00855	0.02437	0.0056	0.004	0.01308	0.00785	0.06805	0.004	0.18506	0.05029	0.28656	Middle education	Geen crechebezoek	Western	Female	No	Very low	1-4 persons	Low vaccination coverage sample
7290	2	0.13999	38.7251	0.02048	0.05146	0.34429	0.13276	9.71798	0.05498	0.009	0.00938	0.40762	0.69232	0.0153	Middle education	Geen crechebezoek	Western	Male	No	Very low	1-4 persons	Low vaccination coverage sample
7418	3	0.02125	0.02455	0.00683	0.02654	0.0138	0.004	0.0047	1.69653	0.009	0.004	0.0057	1.41012	0.71982	Middle education	Geen crechebezoek	Western	Male	Yes	Very low	>4 persons	Low vaccination coverage sample
7419	0	0.12649	0.14554	0.02406	0.1627	0.20986	0.08052	0.05211	2.20929	0.04367	0.02655	4.94398	3.88417	1.93889	Middle education	Geen crechebezoek	Western	Female	No	Very low	1-4 persons	Low vaccination coverage sample
7542	3	0.20022	0.15645	0.02926	0.12873	0.24566	0.54628	0.05634	0.07736	0.02708	0.23211	0.36296	0.47805	0.02589	Higher education	0.5 tot 2 dagen	Western	Male	No	Very low	1-4 persons	Low vaccination coverage sample
7557	3	0.198	0.29669	0.04825	0.23908	0.03128	0.0165	0.07477	0.04383	0.03565	0.03658	0.83431	0.19315	0.03901	Middle education	0.5 tot 2 dagen	Western	Female	No	Very low	1-4 persons	Low vaccination coverage sample
7537	1	0.07315	0.08046	0.01093	0.89263	0.02488	0.10599	0.02846	0.2909	0.009	0.00904	0.05843	0.20526	0.0047	Higher education	Geen crechebezoek	Western	Female	No	Very low	1-4 persons	Low vaccination coverage sample
7457	2	0.08486	0.18538	0.01413	0.06092	0.0056	0.004	0.04448	0.01628	0.009	0.64311	0.13357	0.09197	0.01724	Middle education	Geen crechebezoek	Western	Female	No	Very low	>4 persons	Low vaccination coverage sample
7272	1	0.07887	0.12096	0.01134	0.10864	0.0056	0.004	0.01868	0.06144	0.009	0.004	0.03858	0.04517	0.0047	Higher education	Geen crechebezoek	Western	Male	No	Very low	1-4 persons	Low vaccination coverage sample
7474	3	0.30426	0.10678	0.02761	0.97674	0.10708	0.01404	0.32514	0.36371	0.0223	0.06328	0.77129	2.26641	0.0336	Middle education	0.5 tot 2 dagen	Western	Male	No	Very low	1-4 persons	Low vaccination coverage sample
7480	3	0.24819	35.6955	0.03762	0.11883	0.34556	1.456	0.28313	3.86703	0.01885	0.01946	0.56639	0.21736	0.81199	Higher education	0.5 tot 2 dagen	Western	Female	No	Very low	>4 persons	Low vaccination coverage sample
7412	2	0.09763	0.07844	0.01915	0.06372	0.05744	0.01498	0.05922	0.56722	0.02014	0.0103	0.75607	1.54225	0.10133	Higher education	0.5 tot 2 dagen	Western	Female	No	Very low	1-4 persons	Low vaccination coverage sample
7562	3	0.07519	0.1217	0.001	0.05476	0.05291	0.05177	0.04431	0.01676	0.46777	0.00809	0.13078	0.0181	0.04109	Middle education	0.5 tot 2 dagen	Western	Male	No	Very low	1-4 persons	Low vaccination coverage sample
7534	2	0.29835	0.34875	0.06651	0.25232	0.10515	0.07676	7.87754	0.06157	0.75692	2.74022	0.60925	25.2691	1.05163	Middle education	0.5 tot 2 dagen	Western	Male	No	Very low	>4 persons	Low vaccination coverage sample
7445	3	0.23639	0.26034	0.08851	0.09731	0.0221	0.00842	0.10628	0.63287	0.79712	0.48247	2.58765	2.29438	0.02238	Middle education	0.5 tot 2 dagen	Western	Male	No	Very low	>4 persons	Low vaccination coverage sample
7372	3	0.16248	3.36294	0.1326	0.09852	0.02243	0.30941	0.14063	0.36797	0.58418	0.1612	0.47049	1.14655	2.59701	Higher education	0.5 tot 2 dagen	Western	Male	No	Very low	1-4 persons	Low vaccination coverage sample
7772	1	0.19196	0.28064	0.04209	0.23129	0.02342	0.0141	0.06023	0.02982	0.03433	0.03196	0.72082	0.16301	0.03187	Middle education	Geen crechebezoek	Non-Western	Female	Yes	Very low	1-4 persons	Low vaccination coverage sample
7795	1	0.0644	0.08584	0.001	0.04915	0.0423	0.04234	0.03123	0.01174	0.45579	0.004	0.07286	0.0181	0.03326	Higher education	Geen crechebezoek	Western	Male	No	Very low	1-4 persons	Low vaccination coverage sample
7801	2	0.15795	0.2015	0.05443	0.09999	10.3199	0.3472	0.18307	0.03522	1.87431	5.63574	0.1478	1.16864	0.29803	Higher education	0.5 tot 2 dagen	Western	Male	No	Very low	1-4 persons	Low vaccination coverage sample
7825	0	0.06965	6.51472	0.05937	0.10022	0.09637	0.11984	0.62018	0.06503	0.08822	0.05429	0.18074	0.43715	0.01445	Middle education	Geen crechebezoek	Western	Male	No	Very low	1-4 persons	Low vaccination coverage sample
7886	3	0.09934	0.21936	0.01937	0.07683	28.5761	7.02692	0.05834	0.02993	0.02094	0.0348	0.0427	0.07349	0.11466	Higher education	0.5 tot 2 dagen	Western	Female	No	Very low	1-4 persons	Low vaccination coverage sample
7918	2	0.26805	2.8901	0.05271	0.39155	0.20249	0.14349	0.20027	0.05567	0.04075	0.02964	0.23226	0.18531	0.05225	Middle education	0.5 tot 2 dagen	Western	Male	No	Very low	1-4 persons	Low vaccination coverage sample
7922	0	0.16944	0.75543	0.05082	0.08125	0.02328	0.01755	0.08276	0.04306	0.06731	0.04029	0.22321	0.15355	0.03091	Middle education	Geen crechebezoek	Western	Female	Yes	Very low	1-4 persons	Low vaccination coverage sample
7988	0	0.03201	0.52968	0.0091	0.54034	0.06079	0.0563	0.03733	0.0029	0.06023	0.01465	0.12173	1.13679	0.0047	Middle education	Geen crechebezoek	Western	Male	No	Very low	1-4 persons	Low vaccination coverage sample
7989	1	0.14063	164.462	0.02492	0.08927	0.0056	0.01048	0.08051	0.01886	0.16853	0.01714	0.26289	0.06885	0.01648	Middle education	Geen crechebezoek	Western	Male	No	Very low	>4 persons	Low vaccination coverage sample
8115	2	0.0835	10.9052	0.01665	0.15262	0.0056	0.02537	0.07902	0.02299	0.009	0.01071	1.05695	2.78978	0.01818	Middle education	Geen crechebezoek	Western	Male	No	Very low	1-4 persons	Low vaccination coverage sample
8133	2	0.34731	1.6077	0.08254	0.14208	0.0431	0.03593	0.1662	0.07123	0.05967	0.04992	1.20418	1.11876	0.64503	Middle education	Geen crechebezoek	Non-Western	Female	No	Very low	1-4 persons	Low vaccination coverage sample
8204	2	0.11059	0.2774	0.02391	0.07044	0.0056	0.01055	0.04231	0.97595	0.01951	0.0722	133.347	0.2715	0.12843	Higher education	0.5 tot 2 dagen	Western	Female	No	Very low	1-4 persons	Low vaccination coverage sample
8104	1	0.0037	0.0046	0.001	0.002	0.0056	0.004	0.0047	0.0029	0.009	0.004	0.0057	0.0181	0.0047	Middle education	Geen crechebezoek	Western	Male	No	Very low	1-4 persons	Low vaccination coverage sample
8205	3	0.03855	0.09032	0.01813	0.12141	0.0056	0.004	0.10195	0.02594	0.02038	0.00998	0.10691	0.1241	0.22796	Higher education	0.5 tot 2 dagen	Western	Male	No	Very low	1-4 persons	Low vaccination coverage sample
8173	2	0.22706	25.8164	0.07757	0.13724	0.09026	0.0304	0.20555	0.04116	0.31691	0.10986	0.31125	0.37856	0.11058	Higher education	Geen crechebezoek	Western	Female	No	Very low	>4 persons	Low vaccination coverage sample
8182	1	0.06686	0.10642	0.01464	0.28782	0.22414	0.06065	0.05028	0.03166	0.0195	0.02192	0.04413	0.0181	0.02241	Middle education	Geen crechebezoek	Western	Male	No	Very low	1-4 persons	Low vaccination coverage sample
8193	0	0.198	0.34396	0.05073	0.08145	0.03326	0.02385	0.13195	0.06207	0.10079	0.07755	0.18801	0.21918	0.05899	Higher education	Geen crechebezoek	Western	Female	No	Very low	1-4 persons	Low vaccination coverage sample
8309	2	0.14777	0.08291	0.02993	0.09424	0.02927	0.0182	0.3902	0.08775	1.10046	0.81695	5.06672	34.9184	0.77879	Higher education	Geen crechebezoek	Western	Female	No	Very low	>4 persons	Low vaccination coverage sample
8215	1	0.07931	0.09979	0.01975	0.06347	0.0056	0.01356	0.092	0.00971	0.04088	0.03264	0.08248	9.84916	0.02031	Higher education	Geen crechebezoek	Western	Female	No	Very low	>4 persons	Low vaccination coverage sample
8223	3	0.11613	71.1753	0.0298	0.10799	0.04337	0.32886	1.31297	0.0562	0.18582	1.37693	0.31394	37.8214	2.16275	Higher education	0.5 tot 2 dagen	Western	Female	No	Very low	>4 persons	Low vaccination coverage sample
8229	3	0.14761	0.37776	0.01872	1.36456	0.0251	0.01345	0.25131	0.03729	0.02406	0.04991	0.10826	1.09074	0.03522	Higher education	Geen crechebezoek	Western	Female	No	Very low	>4 persons	Low vaccination coverage sample
8180	0	0.1409	0.27584	0.03134	0.11139	0.02777	0.004	0.08721	0.04391	0.02085	0.03918	0.50899	0.21571	0.05269	Middle education	Geen crechebezoek	Western	Male	No	Very low	>4 persons	Low vaccination coverage sample
8013	0	0.0037	0.0046	0.001	0.002	0.0056	0.004	0.0047	0.0029	0.009	0.004	0.0057	0.0181	0.0047	Higher education	Geen crechebezoek	Western	Male	No	Very low	1-4 persons	Low vaccination coverage sample
8177	1	0.19301	0.33925	0.04159	0.09465	0.0263	0.00869	0.19522	33.8674	0.03513	1.27727	0.44133	0.38203	0.15358	Middle education	Geen crechebezoek	Western	Male	No	Very low	>4 persons	Low vaccination coverage sample
8405	1	0.09929	0.0728	0.01717	0.05127	0.02989	0.00942	0.0423	0.02053	0.009	0.01753	2.50883	5.5379	0.05314	Middle education	Geen crechebezoek	Western	Male	No	Moderate high	1-4 persons	National sample
8432	3	0.08696	0.06571	1.0816	0.04248	0.02337	0.01591	0.0563	0.07167	0.009	0.00978	0.3919	0.59184	0.0121	Middle education	0.5 tot 2 dagen	Western	Female	No	Moderate high	>4 persons	National sample
8702	0	0.08696	0.07229	0.4394	0.05944	0.02337	0.004	0.05614	0.02729	0.14335	0.01809	3.51687	7.70078	0.01552	Middle education	Geen crechebezoek	Western	Male	No	Moderate high	1-4 persons	National sample
8389	0	0.02713	0.0483	0.00732	0.02155	0.0056	0.004	0.0047	0.00846	0.40933	0.07581	0.12622	0.17956	0.0047	Middle education	Geen crechebezoek	Western	Male	Yes	Moderate high	1-4 persons	National sample
8479	2	0.11828	0.04487	0.11322	0.03351	0.53037	0.23286	0.07727	0.02153	0.8685	0.01703	0.06312	0.31918	0.99826	Middle education	Geen crechebezoek	Western	Male	No	Moderate high	1-4 persons	National sample
8420	1	0.09027	0.09801	0.01345	0.06937	0.0056	0.004	0.03362	0.02414	6.16534	0.02149	0.10155	32.951	0.0047	Middle education	Geen crechebezoek	Western	Female	No	Moderate high	1-4 persons	National sample
10557	2	0.25006	0.096	0.03603	0.04993	0.03434	0.02882	0.05546	0.15148	0.01852	0.02291	0.11211	0.12434	0.02399	Higher education	Geen crechebezoek	Western	Male	No	Moderate high	1-4 persons	National sample
10493	2	0.13195	0.07939	0.03945	0.07782	0.06102	0.0401	0.08432	0.0297	0.02324	0.14539	0.09418	9.2347	0.03131	Middle education	Geen crechebezoek	Western	Female	No	Moderate high	1-4 persons	National sample
10465	0	0.02513	0.48167	0.00346	0.13018	0.0056	0.004	0.02101	0.08737	0.009	0.02298	0.03606	0.0181	0.02025	Higher education	Geen crechebezoek	Western	Female	No	Moderate high	1-4 persons	National sample
10627	1	0.10517	0.20138	0.03165	0.06736	0.0056	0.0099	0.03228	0.02311	0.02026	0.01903	0.05864	0.06845	0.01732	Higher education	Geen crechebezoek	Western	Male	No	Moderate high	1-4 persons	National sample
10626	2	0.18549	0.08886	0.02686	0.3831	0.03037	0.01126	0.05174	0.0246	0.75294	0.07943	2.22082	4.43788	0.07902	Middle education	Geen crechebezoek	Western	Female	No	Moderate high	1-4 persons	National sample
10633	3	0.0617	0.0921	0.00909	0.5024	0.15291	0.39215	0.13437	0.02177	0.009	0.01037	0.03331	0.0181	0.02194	Higher education	0.5 tot 2 dagen	Western	Female	No	Moderate high	1-4 persons	National sample
11812	3	0.14199	0.19803	0.07908	0.15048	0.0534	0.17568	0.42088	0.06716	0.20505	0.51349	0.4593	1.91265	0.06008	Middle education	Geen crechebezoek	Western	Male	No	Low	1-4 persons	National sample
12013	0	0.27275	0.25371	0.1188	0.08136	0.04937	0.02365	0.06901	0.13718	0.23914	0.35247	0.15599	2.77406	0.14266	Higher education	Geen crechebezoek	Western	Male	No	Low	1-4 persons	National sample
11999	3	21.6444	0.15388	0.0169	0.60025	0.20824	0.14995	0.16461	20.5533	0.009	1.6302	0.47934	6.16855	3.26882	Middle education	Geen crechebezoek	Non-Western	Female	No	Low	1-4 persons	National sample
12006	1	0.04689	0.09914	0.00689	1.13382	0.0056	0.004	0.01808	0.01088	0.009	0.004	0.0057	0.0181	0.12397	Higher education	Geen crechebezoek	Western	Female	No	Low	1-4 persons	National sample
12003	3	0.14369	14.8736	14.9789	0.05962	0.01731	0.004	0.13303	98.1146	3.41188	3.81512	0.28557	0.54912	2.38352	Middle education	0.5 tot 2 dagen	Western	Female	No	Low	1-4 persons	National sample
12041	3	0.07416	0.04192	0.00985	0.02243	0.0056	0.12766	0.06782	0.72865	0.11084	0.03766	0.48055	1.16126	0.05941	Higher education	0.5 tot 2 dagen	Western	Female	No	Low	1-4 persons	National sample
12105	3	0.08395	0.08466	0.0201	0.0292	0.0056	0.004	1.94964	0.02137	0.02207	0.01734	0.09675	0.21963	0.01397	Higher education	>2 dagen	Western	Male	No	Low	1-4 persons	National sample
11992	3	0.67834	0.19972	0.08636	0.80198	3.65324	1.20369	0.63428	0.27086	0.06169	0.06759	0.98272	3.41371	2.63245	Middle education	0.5 tot 2 dagen	Western	Male	No	Low	1-4 persons	National sample
11993	1	0.15358	0.10951	0.05269	0.04146	0.07161	0.02846	0.16258	0.03257	0.06765	0.02776	0.05046	0.189	0.02551	Higher education	Geen crechebezoek	Western	Male	Yes	Low	1-4 persons	National sample
12306	0	0.08727	0.40169	0.01976	0.04077	0.02027	0.00937	0.03455	0.02074	0.03086	0.01228	0.32856	0.716	0.01592	Middle education	Geen crechebezoek	Western	Male	No	Very low	>4 persons	National sample
12479	1	0.0572	1.32611	0.0116	0.02226	0.18319	0.08989	0.03639	0.01378	0.09018	1.11454	0.14786	0.5083	0.01068	Middle education	Geen crechebezoek	Western	Male	No	Very low	>4 persons	National sample
12225	0	0.05166	0.7926	0.00966	0.02402	0.01472	0.004	0.01901	0.02348	0.02108	0.01213	0.13659	0.99896	0.0047	Middle education	Geen crechebezoek	Western	Female	No	Very low	>4 persons	National sample
12301	2	0.17833	0.26345	0.05423	0.29268	0.01936	0.01597	0.48046	0.04904	0.04049	0.0334	0.05893	0.11597	0.03917	Higher education	Geen crechebezoek	Western	Female	No	Very low	1-4 persons	National sample
12302	3	0.17492	0.22781	0.04717	0.20077	0.16001	0.09834	0.07299	0.05743	0.04226	0.09132	19.8611	0.83977	0.12722	Higher education	0.5 tot 2 dagen	Western	Male	No	Very low	1-4 persons	National sample
12313	3	0.09936	0.07452	0.02051	0.04768	0.05266	0.02995	0.04129	0.06558	0.04738	0.03557	0.4341	1.02352	0.2375	Middle education	0.5 tot 2 dagen	Western	Female	Yes	Very low	>4 persons	National sample
12164	3	0.33475	13.4026	0.07589	0.13387	0.03689	0.02726	0.33689	0.13301	0.1586	0.38929	0.21959	0.81741	0.12279	Middle education	0.5 tot 2 dagen	Western	Female	No	Very low	1-4 persons	National sample
12358	2	0.10827	0.80277	0.02974	0.10566	0.03675	0.0625	0.0744	0.03715	1.67131	0.67971	0.40076	0.64228	0.10682	Middle education	0.5 tot 2 dagen	Western	Male	Yes	Very low	1-4 persons	National sample
12476	0	0.15852	0.28934	0.05202	0.15216	0.03437	0.01982	0.79944	0.04794	0.06262	0.04861	0.75588	0.66527	0.04659	Middle education	Geen crechebezoek	Western	Male	Yes	Very low	>4 persons	National sample
12434	2	0.28192	0.35169	0.06887	0.1141	5.17923	3.45577	0.20772	0.33349	13.5508	0.28631	0.61228	0.42478	1.52855	Higher education	Geen crechebezoek	Western	Male	No	Very low	1-4 persons	National sample
12280	3	1.36505	13.2787	0.59947	1.43173	0.31588	0.25498	2.02628	0.63798	0.4208	0.15931	2.67093	3.25575	0.69354	Middle education	0.5 tot 2 dagen	Western	Female	Yes	Very low	>4 persons	National sample
12357	0	0.04083	0.17787	0.01436	0.01422	0.0056	0.004	0.05014	0.00756	0.009	0.01522	0.07872	0.35736	0.01125	Higher education	Geen crechebezoek	Western	Male	No	Very low	1-4 persons	National sample
13121	3	0.21294	0.27106	0.08255	0.23936	0.02644	0.02134	0.10913	0.06265	3.11505	0.03593	0.37131	7.49732	0.095	Middle education	0.5 tot 2 dagen	Western	Male	No	Very low	1-4 persons	National sample
13155	0	3.98245	0.52683	0.07454	0.12115	0.04742	0.05484	0.15345	0.10776	1.02599	0.05747	0.20774	0.54853	0.06202	Middle education	Geen crechebezoek	Western	Female	No	Very low	>4 persons	National sample
13174	3	0.19902	0.33321	0.07165	0.31452	0.02633	0.03635	0.21616	0.05876	0.03169	0.04154	0.83885	1.35359	0.31167	Higher education	Geen crechebezoek	Western	Male	No	Very low	>4 persons	National sample
13264	3	0.09091	0.19491	0.03261	0.10934	0.01832	0.0079	0.0604	0.02921	0.02748	0.02041	0.06318	0.12586	1.98678	Middle education	0.5 tot 2 dagen	Western	Female	No	Very low	1-4 persons	National sample
13286	0	0.12071	0.3351	0.04658	0.10425	1.00996	0.01594	0.07822	0.04727	0.03797	0.03488	0.12537	0.48313	0.03148	Middle education	Geen crechebezoek	Western	Female	No	Very low	1-4 persons	National sample
12992	1	0.05221	0.40453	0.01813	0.05913	0.0056	0.004	6.24562	0.52783	0.009	0.0098	0.04583	0.04624	0.01224	Higher education	>2 dagen	Western	Female	No	Very low	1-4 persons	National sample
14417	2	0.08751	32.4348	0.03115	0.14562	0.0893	0.3879	0.09553	1.8717	0.02357	0.07452	0.12814	0.17614	0.02509	Middle education	0.5 tot 2 dagen	Western	Male	No	Low	1-4 persons	National sample
14428	2	0.12879	33.9831	0.03023	0.21848	0.04229	0.01001	0.3858	0.10621	0.03403	0.01557	1.75151	4.93078	0.03971	Middle education	Geen crechebezoek	Western	Male	No	Low	>4 persons	National sample
14228	0	0.05981	0.19503	0.02626	0.0344	0.16287	0.00937	0.18277	0.02996	0.10411	0.10683	0.08925	0.41106	0.12869	Higher education	Geen crechebezoek	Western	Female	No	Low	1-4 persons	National sample
14259	2	0.05848	0.1724	0.02044	0.11571	0.0313	0.02285	0.04602	0.03445	0.02344	0.13118	0.60249	1.11084	0.14321	Middle education	Geen crechebezoek	Western	Male	No	Low	1-4 persons	National sample
14587	2	0.09755	0.34199	0.02138	0.6138	0.01898	0.004	0.04816	0.02279	0.01851	0.08103	74.4346	0.99401	0.0554	Middle education	0.5 tot 2 dagen	Western	Female	No	Very low	1-4 persons	National sample
14641	3	0.06624	0.15695	0.01652	0.11365	0.0114	0.00832	0.03255	0.02695	0.1886	0.10441	0.08851	3.44169	0.02544	Higher education	0.5 tot 2 dagen	Western	Male	No	Very low	1-4 persons	National sample
14687	1	0.06812	0.20241	0.02204	0.22696	0.01378	0.004	0.03531	0.03629	0.15815	0.01359	0.08573	0.69198	1.20353	Higher education	Geen crechebezoek	Western	Female	Yes	Very low	1-4 persons	National sample
14790	1	0.19284	38.1502	0.09104	0.21698	0.02044	0.01559	0.09747	0.05816	0.07277	0.03312	0.33199	0.19521	0.04252	Middle education	Geen crechebezoek	Western	Female	Yes	Very low	1-4 persons	National sample
15408	2	0.08087	0.39939	1.15896	0.06596	0.01906	0.13748	0.06539	0.05292	0.01932	0.42349	0.22978	0.30829	0.02728	Middle education	0.5 tot 2 dagen	Western	Female	No	Low	>4 persons	National sample
15354	2	0.1354	0.15063	0.56457	0.22741	0.05922	1.10439	0.10822	0.04379	6.92298	0.03532	0.77303	1.61628	0.79822	Middle education	Geen crechebezoek	Western	Male	No	Low	1-4 persons	National sample
15202	1	0.03952	0.06131	0.01078	0.0293	0.0056	0.004	0.04388	0.03536	0.009	0.0123	0.03052	0.08389	0.01351	Middle education	Geen crechebezoek	Western	Female	No	Low	1-4 persons	National sample
15218	0	0.02617	0.12736	0.00723	0.02716	0.0056	0.02072	0.03118	0.03824	0.05965	0.01262	0.45928	0.10052	0.0047	Higher education	Geen crechebezoek	Western	Female	No	Low	1-4 persons	National sample
15220	1	0.12013	0.14626	0.03092	0.10548	18.8067	12.0735	0.06378	0.04028	0.04179	0.01835	0.14016	0.13134	0.02206	Middle education	Geen crechebezoek	Western	Male	No	Low	1-4 persons	National sample
15221	3	0.06302	6.89927	0.01733	0.08887	4.84375	0.04737	0.035	0.04829	0.02429	0.01528	7.21636	0.12226	0.80967	Higher education	0.5 tot 2 dagen	Western	Female	No	Low	1-4 persons	National sample
15234	1	0.37295	0.25383	0.01807	0.06583	0.0204	0.00977	0.21139	0.02354	0.20461	0.0111	0.31314	0.13371	0.01459	Higher education	Geen crechebezoek	Western	Male	No	Low	>4 persons	National sample
15240	1	0.2116	0.18476	0.06368	0.21109	0.04187	0.02818	0.17638	0.10358	0.04807	0.0486	0.18351	0.33712	0.03622	Middle education	Geen crechebezoek	Western	Female	No	Low	1-4 persons	National sample
15245	0	0.08366	0.92961	0.03232	0.28193	0.01509	0.0104	0.04487	0.10662	0.05891	0.02889	0.26497	0.06081	0.03904	Higher education	Geen crechebezoek	Western	Female	No	Low	1-4 persons	National sample
15462	0	0.08366	0.16012	0.17578	0.04092	0.01601	0.02364	0.04698	0.0413	0.05515	0.0246	0.05548	0.10507	0.02829	Middle education	Geen crechebezoek	Western	Female	No	Low	1-4 persons	National sample
15253	0	0.02221	0.03041	0.0032	0.0368	0.0056	0.004	0.01069	0.0029	0.06489	0.00854	0.01802	0.0181	0.0047	Middle education	Geen crechebezoek	Western	Female	No	Low	1-4 persons	National sample
15247	3	0.21513	163.98	0.05971	0.38354	0.06474	0.0152	0.10962	0.06384	0.02599	0.02239	0.42564	0.64238	5.96626	Higher education	0.5 tot 2 dagen	Western	Male	No	Low	1-4 persons	National sample
15230	3	0.05086	0.29666	0.00765	0.29521	3.94338	10.8698	0.1297	0.01239	0.009	0.01777	0.03951	0.71242	0.13728	Middle education	0.5 tot 2 dagen	Western	Male	No	Low	>4 persons	National sample
15265	2	0.06071	0.24125	0.98883	0.26321	0.04128	0.02253	0.13531	0.16241	0.02493	0.02357	0.08022	3.42636	0.02543	Middle education	0.5 tot 2 dagen	Western	Female	No	Low	1-4 persons	National sample
15341	1	0.06738	0.23533	0.20563	0.06194	0.0164	0.0127	0.04811	0.03904	0.02664	0.03793	0.04138	0.12662	0.02946	Middle education	Geen crechebezoek	Western	Female	No	Low	1-4 persons	National sample
15815	2	0.07396	16.7451	0.02921	0.07727	0.01561	0.48687	0.0386	0.0395	0.48909	0.05328	3.11248	3.14586	0.06169	Higher education	>2 dagen	Western	Male	No	Very high	1-4 persons	National sample
15610	3	0.96467	0.57717	0.47196	0.31542	1.41484	2.76066	0.51682	0.46838	1.20225	0.13357	0.64983	22.8579	0.11258	Higher education	>2 dagen	Western	Female	No	Very high	1-4 persons	National sample
15826	0	0.09516	0.13505	0.02863	0.06095	0.01266	0.00982	0.03884	0.03409	0.66923	0.03091	0.04352	0.112	0.02547	Higher education	>2 dagen	Western	Female	No	Very high	1-4 persons	National sample
15791	2	0.2561	7.80211	0.03686	0.26796	0.03206	0.01729	0.1848	0.06419	0.70024	0.03082	0.51166	0.22871	10.4265	Middle education	0.5 tot 2 dagen	Western	Female	No	Very high	1-4 persons	National sample
15632	1	0.19061	0.25646	0.04959	0.09288	0.05385	0.05468	0.11585	0.09815	0.08441	0.06441	0.30144	0.27784	0.20171	Higher education	Geen crechebezoek	Western	Male	No	Very high	>4 persons	National sample
15805	3	0.0729	0.99871	0.02022	0.26096	0.01949	0.01003	0.30448	0.18507	0.678	0.01787	0.98807	3.10359	0.0162	Middle education	0.5 tot 2 dagen	Western	Female	No	Very high	>4 persons	National sample
15812	1	0.22662	0.12977	0.07598	0.23873	0.05288	0.08253	0.77882	0.11666	0.05964	0.0439	1.50487	3.30965	0.04332	Middle education	Geen crechebezoek	Western	Female	No	Very high	1-4 persons	National sample
15911	3	0.03785	0.05183	0.01994	0.07408	5.03829	0.01373	0.02406	0.02884	0.009	0.01425	0.13597	0.3052	0.33729	Higher education	0.5 tot 2 dagen	Western	Female	No	Very high	1-4 persons	National sample
15773	0	0.18623	0.10277	0.12478	0.06713	2.22627	0.45687	0.03385	0.0509	0.24551	0.20527	0.14574	3.18769	0.84095	Middle education	>2 dagen	Western	Female	No	Very high	1-4 persons	National sample
16007	1	0.24773	0.3958	0.08328	0.84666	0.0592	0.03199	0.12291	0.09492	0.32198	0.06639	0.18189	0.35044	0.05637	Higher education	Geen crechebezoek	Western	Male	No	Moderate high	1-4 persons	National sample
16166	3	0.3049	0.27638	0.07241	0.11625	0.07108	0.07037	0.26654	2.6944	0.40542	0.05504	1.21453	0.34033	1.33163	Middle education	0.5 tot 2 dagen	Non-Western	Female	No	Moderate high	1-4 persons	National sample
17153	3	0.0859	36.5899	0.03303	0.06241	0.05912	0.38615	0.56946	0.50634	0.38149	0.65454	0.52138	2.35471	0.0692	Middle education	>2 dagen	Western	Female	No	High	1-4 persons	National sample
17466	0	0.05096	0.13603	0.0242	0.01494	0.03618	0.004	0.02092	0.01419	0.05882	0.02093	0.06662	0.10438	0.01088	Middle education	Geen crechebezoek	Western	Male	No	High	>4 persons	National sample
17103	3	0.30654	5.10494	0.07843	0.36342	0.10207	0.24892	1.10941	0.08223	0.03457	0.16076	1.27206	3.27342	0.22766	Higher education	>2 dagen	Western	Male	No	High	1-4 persons	National sample
17106	2	0.09325	0.05961	0.47299	0.05835	0.01171	0.00989	0.06671	0.02133	0.11741	0.004	0.17922	0.15469	0.16486	Higher education	>2 dagen	Western	Male	No	High	1-4 persons	National sample
17294	3	0.031	3.22791	0.00571	0.126	0.39627	0.004	0.0213	0.41813	0.009	0.004	0.0828	0.0181	0.0479	Middle education	0.5 tot 2 dagen	Western	Male	No	High	1-4 persons	National sample
17320	3	0.21081	5.85988	0.05729	0.39983	0.26108	0.11067	0.14532	0.81982	0.03937	0.004	1.98421	0.4583	0.01975	Higher education	Geen crechebezoek	Western	Female	Yes	High	1-4 persons	National sample
