# Supplementary material for: Dynamics and Determinants of Pneumococcal Antibodies Specific against 13 Vaccine Serotypes in the Pre-Vaccination Era
Source: PLoS One. 2016 Jan 21;11(1):e0147437. doi: 10.1371/journal.pone.0147437 (PMC4721864; doi:10.1371/journal.pone.0147437)
Supplement: S3 Data — (XLSX) [file pone.0147437.s003.xlsx]

## Sheet: Riskfactor_data_PIENTER1_elderl
Subject_id	Age_yrs	Ps1	Ps3	Ps4	Ps5	Ps6a	Ps6b	Ps7f	Ps9v	Ps14	Ps18c	Ps19a	Ps19f	Ps23f	Education_Categorical	Nr_persons_household_elderly	Ethnicity_Categorical	Gender	Asthma_COPD	Urbanization_rate	Sample
32	69	0.18969	0.28336	0.10813	0.1803	0.06569	0.34942	1.86109	0.2651	0.33698	2.97315	1.19581	1.07419	0.23969	Lower education	1-2 persons	Western	Female	No	Very high	National sample
54	77	0.79359	1.13332	0.3185	1.22541	0.24411	0.26593	1.30564	0.40021	3.18441	0.62777	3.90772	1.02514	2.38945	Lower education	1-2 persons	Western	Male	Yes	Very high	National sample
68	75	0.37637	0.48532	0.11635	0.23328	0.49157	0.32442	2.31316	0.82306	0.42102	1.76196	1.3403	1.43514	0.54982	Lower education	1-2 persons	Western	Female	No	Very high	National sample
241	78	10.8731	0.49881	0.13187	0.24759	1.91758	2.81197	1.36826	1.09685	5.3937	0.48384	2.27709	7.59157	0.9434	Lower education	1-2 persons	Western	Female	No	Very high	National sample
65	74	0.27684	0.74494	0.45091	0.27552	1.66351	0.68154	0.59363	0.19001	20.5423	0.57678	1.22435	7.01367	1.14893	Lower education	1-2 persons	Western	Female	No	Very high	National sample
255	70	0.5137	0.90212	0.10213	4.40561	2.02	2.22982	0.48505	0.25417	2.14888	8.1489	13.4331	4.05987	0.14773	Lower education	1-2 persons	Western	Female	Yes	Very high	National sample
333	65	0.23084	0.18119	0.07106	0.93388	2.12805	2.20693	4.53742	0.2453	7.86834	0.89947	1.13749	0.49903	0.92882	Middle education	1-2 persons	Western	Female	No	Very high	National sample
36	69	0.28947	2.30101	0.11149	0.92804	0.31899	0.29062	0.26821	0.1513	4.39772	0.59342	2.2012	1.25499	0.58351	Middle education	1-2 persons	Western	Female	No	Very high	National sample
146	73	0.35259	1.32713	0.08818	0.66536	0.40042	0.3342	1.80225	1.09012	0.49029	2.59825	1.19102	3.88957	0.19197	Middle education	1-2 persons	Western	Male	No	Very high	National sample
152	66	0.28409	0.47132	0.08826	0.47069	0.07724	0.05271	0.62082	0.1463	0.26526	0.14036	0.51301	1.62631	0.13034	Higher education	>2 persons	Western	Male	No	Very high	National sample
231	69	0.81658	0.57717	0.86092	1.79754	0.2916	0.85532	0.4964	0.05203	2.06701	2.77972	0.9411	7.70533	2.17388	Higher education	1-2 persons	Western	Male	No	Very high	National sample
315	76	3.12707	3.28484	1.87058	0.81725	2.75216	2.42913	4.20535	11.3757	6.64144	2.7054	1.66151	2.48451	1.92632	Middle education	1-2 persons	Western	Male	No	Very high	National sample
340	76	0.1656	0.02324	0.10538	0.1212	1.2235	2.39195	8.18913	0.21059	9.39782	0.30472	0.33461	0.41884	0.17693	Middle education	1-2 persons	Western	Male	Yes	Very high	National sample
334	71	0.07233	0.7493	0.51904	3.42109	2.59918	1.51686	0.10893	0.07016	0.23043	4.19307	1.47079	3.87652	1.46374	Higher education	1-2 persons	Western	Female	Yes	Very high	National sample
339	66	0.13625	0.13358	0.05832	13.8802	1.19272	0.41782	0.50871	0.74289	0.52202	0.27306	0.42266	1.52197	0.07847	Middle education	1-2 persons	Western	Male	No	Very high	National sample
405	76	0.04433	1.72935	0.04203	0.03126	0.54012	0.93728	0.17811	0.39366	0.2252	0.29595	0.47289	0.88548	0.10834	Lower education	1-2 persons	Western	Female	No	Moderate high	National sample
433	75	0.1351	0.50024	0.11366	0.38169	14.5271	1.67731	2.67432	2.33017	3.33124	0.2273	6.54675	12.4826	0.22174	Lower education	1-2 persons	Western	Male	No	Moderate high	National sample
424	67	0.06665	0.4275	0.29106	0.80494	7.62885	2.84075	0.10253	0.36843	1.13956	0.35127	2.71003	2.34603	0.79049	Lower education	1-2 persons	Western	Female	No	Moderate high	National sample
434	65	0.11779	0.21894	0.16277	0.20642	1.43526	0.70244	0.46765	1.49532	0.59596	8.41233	15.5157	7.28116	0.89262	Lower education	1-2 persons	Western	Female	Yes	Moderate high	National sample
506	68	0.07409	0.26192	0.13794	0.02753	0.26489	0.39427	0.58749	0.05516	3.41907	2.59959	1.4313	6.3676	6.34498	Lower education	1-2 persons	Western	Male	No	Moderate high	National sample
517	66	0.14627	0.64637	0.10689	0.82315	0.14481	0.37452	1.3333	0.1242	3.35875	11.3362	5.84294	8.19103	0.19318	Middle education	1-2 persons	Western	Female	No	Moderate high	National sample
527	71	0.38048	0.34021	0.05593	0.17627	2.2886	4.07511	0.55441	0.11239	4.25339	0.49053	2.46077	7.67013	0.22407	Lower education	1-2 persons	Western	Female	No	Moderate high	National sample
524	72	0.11935	0.16101	0.02074	0.79391	0.0056	0.01174	0.37838	0.14853	4.14144	0.46072	0.18689	0.34739	0.37155	Lower education	1-2 persons	Western	Female	No	Moderate high	National sample
526	72	3.00472	0.251	0.17802	0.13985	46.3854	1.34912	1.50329	0.22062	1.96934	0.47507	0.37145	3.1048	1.11899	Lower education	1-2 persons	Western	Female	No	Moderate high	National sample
428	78	0.0751	0.29528	0.80701	0.12225	0.30672	1.06789	1.11223	0.21066	1.03816	0.1025	2.55194	4.04677	0.2503	Middle education	1-2 persons	Western	Female	No	Moderate high	National sample
623	77	0.1413	0.11048	0.04752	0.72212	23.2737	0.29595	1.05561	0.18172	0.39908	0.43666	1.03364	0.98467	0.2095	Middle education	1-2 persons	Western	Male	No	Moderate high	National sample
594	65	0.16067	0.52792	0.06326	0.50744	0.60091	0.15993	0.88914	13.2663	10.3078	3.20614	5.80075	14.2194	2.69404	Lower education	1-2 persons	Western	Male	No	Moderate high	National sample
611	66	0.21255	1.9208	0.2026	0.18205	0.17034	0.20388	0.31757	0.61554	0.02472	0.92646	1.39415	0.93731	0.96431	Middle education	1-2 persons	Western	Male	No	Moderate high	National sample
617	72	0.19283	0.0629	0.03146	0.40438	0.10597	29.2216	3.23823	0.09903	17.8966	1.39647	0.69992	0.62025	1.14629	Middle education	1-2 persons	Western	Male	No	Moderate high	National sample
624	73	0.18802	0.0046	0.04693	0.02393	0.03322	0.004	0.0047	0.0029	0.13236	0.03702	0.03795	0.12984	0.02268	Middle education	1-2 persons	Western	Male	No	Moderate high	National sample
629	66	0.25446	0.04504	0.14543	1.63358	1.01452	0.11233	0.26244	0.04223	1.40231	0.0347	9.87537	0.48704	0.10993	Middle education	1-2 persons	Western	Female	No	Moderate high	National sample
422	77	0.23212	0.23712	0.06464	0.16779	0.11892	0.32331	1.23072	6.69042	0.50522	1.39624	40.2304	3.70346	0.13622	Lower education	1-2 persons	Western	Female	No	Moderate high	National sample
690	71	0.32815	0.73592	0.15901	0.8827	0.47427	0.47204	0.53686	0.26503	2.66612	2.20908	1.52511	2.11772	0.44967	Middle education	1-2 persons	Western	Male	No	Moderate high	National sample
689	68	0.67894	0.86179	0.30579	1.55119	0.10779	0.09132	0.5144	0.65124	0.84473	0.58332	3.63132	8.62795	0.31924	Middle education	1-2 persons	Western	Male	No	Moderate high	National sample
702	70	0.6168	0.64894	0.37529	0.78571	2.64528	1.05807	0.61047	0.25254	3.52299	3.63464	1.10742	4.31877	0.77892	Lower education	1-2 persons	Western	Male	No	Moderate high	National sample
707	76	1.19312	0.52014	0.18901	0.22653	0.84162	1.14199	0.87875	0.11115	15.8861	2.07904	1.74623	36.6413	0.70608	Lower education	1-2 persons	Western	Female	No	Moderate high	National sample
713	71	0.16255	0.18938	0.09033	0.31709	0.07363	0.43801	0.15809	0.04553	0.19	0.06116	0.8001	1.47182	0.14095	Middle education	1-2 persons	Western	Female	No	Moderate high	National sample
715	73	0.11589	0.1575	0.03669	0.15726	0.35696	0.05281	0.42499	0.62831	1.61317	0.11449	0.17806	0.29485	1.26065	Middle education	1-2 persons	Western	Female	No	Moderate high	National sample
721	78	5.4194	4.92632	1.45611	1.93226	3.35818	4.68686	0.23438	2.23509	3.74145	0.30898	10.394	12.0234	2.22362	Lower education	1-2 persons	Western	Male	No	Moderate high	National sample
323	79	0.04615	0.08229	0.00749	0.20945	0.0056	0.004	0.18668	0.63362	0.2002	0.12595	0.0193	0.0181	0.06473	Higher education	1-2 persons	Western	Female	No	Very high	National sample
816	67	0.07977	0.33654	0.31109	0.18724	0.54357	0.19959	0.17338	0.07855	2.84329	0.38064	0.21226	3.45935	1.50533	Lower education	1-2 persons	Western	Female	No	Low	Low vaccination coverage sample
815	65	1.34207	1.88413	3.61131	3.7367	3.68693	2.88738	0.2046	0.52013	2.42793	2.16497	4.57109	1.35679	2.91036	Middle education	1-2 persons	Western	Male	No	Low	Low vaccination coverage sample
999	74	0.48689	1.17094	0.11487	0.54787	2.29061	4.2598	3.74046	0.2175	3.23726	0.8125	0.37214	12.6209	2.95096	Lower education	1-2 persons	Western	Female	No	Low	Low vaccination coverage sample
882	65	0.07557	0.11463	0.10329	0.46189	0.02255	0.09562	0.056	2.4625	1.07641	0.09498	4.10652	0.33593	0.11216	Higher education	1-2 persons	Western	Male	No	Low	Low vaccination coverage sample
881	72	0.08505	0.32396	0.15191	0.72289	0.13255	0.04521	0.43982	0.1229	1.88074	1.23976	1.67601	6.98911	0.40995	Higher education	1-2 persons	Western	Male	No	Low	Low vaccination coverage sample
891	71	0.07519	2.30213	0.71012	0.80008	0.60433	0.28213	0.53424	0.03678	4.20792	0.20917	0.10005	0.63924	0.01398	Middle education	1-2 persons	Western	Female	No	Low	Low vaccination coverage sample
899	73	0.32465	0.27589	0.29564	0.92765	5.42974	4.31754	1.03257	8.25674	5.23171	2.33389	1.71222	3.67892	0.86257	Lower education	1-2 persons	Western	Male	No	Low	Low vaccination coverage sample
791	71	0.05624	0.52551	0.0743	1.63598	0.34557	0.43073	20.7511	0.1507	5.20016	1.64966	10.2718	8.19104	0.38288	Lower education	1-2 persons	Western	Female	No	Low	Low vaccination coverage sample
975	76	0.13532	0.22466	0.03324	0.26888	0.59599	1.20846	0.2527	0.1471	0.2295	7.30615	0.31533	2.27331	1.22003	Middle education	1-2 persons	Western	Male	No	Low	Low vaccination coverage sample
989	79	0.03389	0.13678	0.06672	0.23369	0.04685	0.06995	0.08673	0.03697	0.59849	0.12674	2.67723	2.58058	0.25775	Middle education	1-2 persons	Western	Female	No	Low	Low vaccination coverage sample
1002	68	0.5875	0.20742	0.07239	1.39743	0.65886	0.54978	4.0421	1.62429	1.67066	15.9888	0.25442	8.01872	1.87487	Lower education	1-2 persons	Western	Female	No	Low	Low vaccination coverage sample
1011	71	0.30699	0.301	0.69108	0.17617	0.05649	0.54589	0.16781	0.14363	8.25526	0.48029	0.20005	2.07926	1.90358	Lower education	1-2 persons	Western	Female	No	Low	Low vaccination coverage sample
1017	74	0.46063	0.91638	0.17928	0.20655	1.94907	0.9168	0.48287	0.3672	5.06425	29.296	0.17152	0.62183	7.28049	Middle education	1-2 persons	Western	Female	No	Low	Low vaccination coverage sample
1070	79	0.37081	0.19039	0.12949	0.2153	0.62047	0.51896	0.10997	0.12552	0.05288	0.5774	0.19777	0.33393	0.29681	Middle education	1-2 persons	Western	Male	No	Low	Low vaccination coverage sample
1099	72	0.22808	1.77226	0.14077	0.61848	31.2249	0.24304	2.51797	0.44901	0.55155	4.02521	0.60631	1.66597	2.17231	Lower education	1-2 persons	Western	Female	No	Low	Low vaccination coverage sample
883	77	0.21771	0.78188	0.06262	0.34632	0.11871	0.10166	1.05655	0.16388	0.71969	0.26108	1.20292	1.75564	0.14955	Lower education	1-2 persons	Western	Male	No	Low	Low vaccination coverage sample
976	65	0.31449	0.35716	0.04358	0.80902	0.56969	0.68234	0.59111	1.07711	0.30115	24.7571	1.3503	3.34567	0.41926	Middle education	1-2 persons	Western	Male	No	Low	Low vaccination coverage sample
821	67	0.16338	0.40547	0.15421	0.92881	0.80912	0.26412	0.1258	0.11652	0.21798	0.68762	0.67919	3.91105	1.26903	Lower education	1-2 persons	Western	Female	No	Low	Low vaccination coverage sample
1101	65	0.24877	0.48454	0.13327	0.12669	0.60363	0.07551	0.70897	0.17294	3.02313	4.62477	0.86939	6.90671	3.74283	Lower education	>2 persons	Western	Male	No	Low	Low vaccination coverage sample
618	77	0.18819	0.16903	0.11216	0.54714	1.44399	1.03406	0.78977	0.25239	0.67411	0.7682	0.45843	1.14203	0.82572	Middle education	1-2 persons	Western	Male	No	Moderate high	National sample
701	77	0.28034	0.26824	0.08941	0.45525	0.79519	0.47139	0.16855	0.14442	1.60694	0.46411	0.34843	1.38417	0.38679	Middle education	1-2 persons	Western	Male	No	Moderate high	National sample
1195	75	0.10753	0.52443	0.08338	0.54609	0.45581	0.91959	0.04141	2.01805	1.40302	0.08303	3.06044	2.4787	0.2304	Lower education	1-2 persons	Western	Female	No	High	National sample
1196	68	0.28033	0.4008	0.25748	0.11204	0.0747	0.07039	0.33251	0.15202	0.45332	1.62216	0.139	2.75653	0.997	Lower education	1-2 persons	Western	Male	Yes	High	National sample
1209	78	0.11059	1.05368	0.15579	0.25518	2.17768	0.79987	0.13891	0.32451	1.61909	8.77568	0.65582	1.21939	0.95261	Middle education	1-2 persons	Western	Female	No	High	National sample
1167	75	2.53908	0.18321	0.7154	2.15868	1.77051	0.12817	1.04483	1.64866	0.86209	0.66773	4.42908	4.45661	0.47961	Lower education	1-2 persons	Western	Female	No	High	National sample
1171	76	0.16522	1.38849	0.11177	0.69905	0.04534	0.25775	0.46033	0.09291	0.54642	0.12378	0.10747	0.28768	0.02619	Lower education	1-2 persons	Western	Female	No	High	National sample
1261	71	0.1187	0.91211	0.08129	1.01163	8.37618	2.70663	1.5492	0.86034	0.50273	7.21674	0.9009	0.93432	0.22077	Higher education	1-2 persons	Western	Male	No	High	National sample
1279	73	0.07143	0.29629	0.06858	0.21703	0.91546	0.75063	0.25062	0.12905	0.77595	0.50164	0.09673	0.70216	0.53429	Middle education	1-2 persons	Western	Female	No	High	National sample
1356	66	0.0972	0.15461	0.04638	0.09331	4.54209	0.38626	0.0754	0.03253	1.05279	0.11765	0.19244	1.13856	0.53295	Lower education	1-2 persons	Western	Female	No	High	National sample
1473	68	0.24604	8.06572	0.06328	0.88492	0.20623	0.33741	0.65041	0.20788	0.92465	0.19468	0.69703	1.80716	1.47199	Higher education	1-2 persons	Western	Female	No	High	National sample
1476	75	0.0565	0.70628	0.258	0.10897	1.5377	1.03225	0.41137	1.84921	0.86834	0.63342	0.15938	5.45545	0.58263	Lower education	1-2 persons	Western	Female	No	High	National sample
1385	74	1.67417	3.02176	0.72371	2.37169	0.60804	0.62445	4.49397	0.34974	1.71088	6.26088	0.82106	1.40927	7.45617	Higher education	1-2 persons	Western	Male	No	High	National sample
1491	68	0.30484	0.43496	0.0771	0.20799	5.08183	0.18042	4.81735	0.15643	6.9549	12.545	1.99191	0.95252	1.8327	Lower education	1-2 persons	Western	Female	No	High	National sample
1503	79	0.12107	0.47409	0.05855	0.33683	0.53151	0.24042	3.01502	1.14837	1.50381	2.60136	4.40785	7.85848	1.82762	Middle education	1-2 persons	Western	Female	No	High	National sample
1462	68	0.38056	0.36596	0.35	0.93042	3.17657	2.88467	0.32047	0.32259	0.90347	3.17352	2.02172	10.5327	0.06143	Middle education	1-2 persons	Western	Female	No	High	National sample
809	65	0.7337	0.70127	0.49264	0.30276	1.0107	0.84509	5.43158	0.80209	3.36999	3.91616	0.59579	9.29805	0.33446	Lower education	1-2 persons	Western	Female	No	Low	Low vaccination coverage sample
898	77	0.09752	2.26879	0.1248	5.54715	0.72194	2.15572	0.06338	0.6537	4.9381	1.71563	4.79504	5.82042	0.88113	Lower education	1-2 persons	Western	Female	No	Low	Low vaccination coverage sample
1848	66	0.52469	0.51558	0.2106	2.00416	0.8765	2.40268	3.3754	1.65596	0.7631	2.94351	0.97654	8.24887	0.39402	Lower education	1-2 persons	Western	Female	No	Low	National sample
1854	69	0.1768	0.66014	0.04339	0.07297	0.07571	0.11016	1.18408	0.38999	10.6043	0.83834	1.31909	1.07554	0.65953	Lower education	1-2 persons	Western	Male	No	Low	National sample
1861	79	0.09985	0.6562	0.0875	0.60154	1.14278	0.25576	0.30767	0.4603	1.81975	0.19226	0.16708	1.99212	0.60899	Lower education	1-2 persons	Western	Female	No	Low	National sample
2215	77	0.08997	3.36033	0.06579	0.21635	0.0178	0.03382	0.4169	0.38974	0.13052	0.19025	0.07678	0.15335	0.02396	Middle education	1-2 persons	Western	Male	No	Moderate high	National sample
2228	76	0.38973	0.28683	0.13037	1.32802	5.85649	0.83294	4.69339	5.30619	1.12117	0.79739	0.45567	4.17636	0.39136	Lower education	1-2 persons	Western	Female	No	Moderate high	National sample
2241	66	0.12231	0.99063	0.03025	0.21946	0.11441	0.11571	1.03631	1.30936	0.32545	1.2061	0.66285	2.47845	4.42244	Lower education	1-2 persons	Western	Female	No	Moderate high	National sample
2115	76	0.1625	0.92349	0.31099	0.39527	1.31854	1.43616	4.07241	1.68138	3.90259	1.07525	5.44579	27.0499	1.03335	Lower education	>2 persons	Western	Male	Yes	Moderate high	National sample
2307	69	0.17493	0.25568	0.05807	0.44324	1.42075	1.16154	0.99663	0.86051	8.84883	5.87101	3.94571	0.70414	14.4881	Lower education	1-2 persons	Western	Female	No	Very low	Low vaccination coverage sample
2619	74	0.54186	0.32705	0.10887	14.0144	1.93561	2.38175	2.19343	1.06682	1.0288	0.64917	1.7236	11.3024	0.8679	Lower education	>2 persons	Western	Male	Yes	Very low	Low vaccination coverage sample
1961	72	1.52394	1.39293	0.6563	2.97098	4.87049	3.63697	1.48584	0.58559	1.88803	1.16327	1.8649	2.61463	2.41108	Lower education	1-2 persons	Western	Male	Yes	Moderate high	National sample
2875	77	0.13987	0.3235	0.06382	0.54365	0.23188	0.3297	0.24185	0.14115	3.29721	1.66228	1.54737	2.07258	0.14556	Lower education	1-2 persons	Western	Female	No	Low	National sample
2681	65	0.07928	0.39115	0.06158	0.27494	0.47666	2.19644	0.11727	1.58794	0.47531	0.72018	0.81881	3.28827	0.30723	Higher education	>2 persons	Western	Male	No	Low	National sample
2687	69	3.17881	0.16131	0.10594	0.57389	0.71733	0.58658	1.07717	0.44156	0.73878	0.36141	1.4632	12.4458	5.51189	Lower education	1-2 persons	Western	Female	No	Low	National sample
2704	72	0.18655	0.44899	0.04981	0.4348	0.58612	0.19265	0.39841	2.82653	0.36152	2.94914	5.70766	0.65369	0.16146	Middle education	1-2 persons	Western	Male	No	Low	National sample
2709	74	0.76609	0.43805	0.01561	0.39019	0.94906	0.26426	1.59382	0.52425	0.67627	1.99972	4.39089	1.62905	1.09516	Lower education	1-2 persons	Western	Female	No	Low	National sample
2971	71	0.15497	0.19867	0.08342	0.14866	0.12976	0.06107	0.6992	0.0029	0.17743	2.4139	8.97368	5.04013	0.07164	Middle education	1-2 persons	Western	Male	No	Low	National sample
2710	69	12.7164	1.46632	0.38199	0.39979	5.85709	3.20365	0.26585	35.2444	0.34751	6.44563	1.17165	3.9578	1.48058	Middle education	1-2 persons	Western	Male	Yes	Low	National sample
2715	77	0.0037	0.0907	0.001	0.16073	0.74434	5.52643	0.02128	0.37797	0.47889	0.07866	0.80215	1.20219	0.11836	Lower education	1-2 persons	Western	Female	No	Low	National sample
2722	72	0.097	0.1345	0.11334	1.30453	3.62536	1.69622	1.11774	0.16992	0.13232	0.20253	3.22271	11.2521	0.47196	Middle education	>2 persons	Western	Male	No	Low	National sample
2724	65	0.34085	0.21753	0.08457	0.02296	0.63686	0.4057	0.98801	0.50576	0.41538	0.68922	0.97185	1.17249	0.50748	Lower education	1-2 persons	Western	Female	No	Low	National sample
2723	70	0.44609	4.13062	0.02483	0.1488	0.96467	0.52654	0.03207	0.95496	0.85284	5.04232	1.18685	0.73188	3.04987	Higher education	1-2 persons	Western	Male	No	Low	National sample
2877	78	0.13985	0.07463	0.03124	2.1712	0.18185	0.28537	1.3813	0.0958	0.30424	1.16949	4.45677	23.2811	0.36145	Lower education	1-2 persons	Western	Male	No	Low	National sample
2882	67	0.22893	1.33388	0.22984	0.26495	0.49954	0.55614	2.34985	0.43285	0.10499	0.56657	8.41141	0.72303	0.38031	Higher education	1-2 persons	Western	Male	No	Low	National sample
2911	73	0.27675	0.0906	0.00603	0.02908	0.01344	0.00857	0.66011	0.04091	0.02507	0.02088	0.29198	0.09593	0.01186	Lower education	1-2 persons	Western	Female	No	Low	National sample
2918	74	0.89662	0.84601	0.13407	0.91887	2.12548	0.44827	1.11133	0.24054	2.70236	0.24986	0.35302	12.3844	2.11532	Middle education	1-2 persons	Western	Female	No	Low	National sample
2912	75	0.05511	0.34236	0.3733	0.16938	0.05281	0.04452	0.29346	0.19552	5.29059	0.05293	0.09301	0.0905	0.01258	Higher education	1-2 persons	Western	Female	No	Low	National sample
2972	79	0.29147	0.34103	0.00789	0.1237	0.02328	0.02922	5.89866	0.15118	0.037	0.05574	0.08242	0.26701	0.11203	Middle education	1-2 persons	Western	Female	No	Low	National sample
2988	73	0.76454	0.11142	0.17878	1.78656	0.19079	0.07287	0.58175	0.07063	0.05059	18.9139	0.44751	1.38052	1.20844	Lower education	1-2 persons	Western	Female	No	Low	National sample
2993	72	0.09538	0.13515	0.05154	0.61557	0.37416	1.55877	0.13946	0.02391	1.22539	0.14394	0.63795	1.70958	2.24509	Higher education	1-2 persons	Western	Male	No	Low	National sample
3001	77	0.70901	2.48203	0.13185	0.36947	0.06738	0.2916	2.08121	0.714	23.3301	0.50123	0.30343	1.31578	0.79986	Middle education	1-2 persons	Western	Male	No	Low	National sample
3570	73	1.24895	0.44658	0.08356	0.2011	1.95083	1.0406	0.41617	0.07419	0.24811	0.32475	0.17328	0.57251	0.28445	Lower education	1-2 persons	Western	Male	No	Low	National sample
3760	67	0.68025	0.07253	0.19144	0.55902	0.44806	0.17627	0.07166	0.19625	2.82669	0.07213	0.06116	1.31209	0.01716	Lower education	1-2 persons	Western	Female	Yes	Low	National sample
3748	66	0.16605	0.09212	0.01041	0.03145	0.05457	0.10178	0.49025	0.05074	1.14757	0.90664	1.18523	2.00882	0.16833	Middle education	>2 persons	Western	Female	No	Low	National sample
3641	75	0.0424	0.12434	0.03336	2.34688	0.41458	0.2974	0.90467	0.28891	5.59119	0.48157	1.67419	2.42093	1.43596	Lower education	1-2 persons	Western	Female	No	Low	National sample
3649	65	0.06304	0.47132	0.00723	0.40736	0.23039	4.05903	1.11744	0.14011	9.72684	0.20933	1.68549	0.60595	0.02979	Middle education	1-2 persons	Western	Female	No	Low	National sample
3735	78	0.19059	0.17362	0.12647	5.33965	5.65238	2.68602	1.6941	0.15992	0.50434	1.6029	0.83194	1.22562	0.7224	Lower education	1-2 persons	Western	Male	No	Low	National sample
3753	74	0.26598	0.5833	0.09097	0.80338	0.27468	1.49524	0.44901	0.69814	0.80403	3.20789	1.15221	17.9568	3.82574	Lower education	1-2 persons	Western	Female	No	Low	National sample
3754	68	0.26296	8.96227	0.2994	1.10754	0.27075	0.54567	3.81416	1.17345	23.0177	6.88935	3.78086	4.11869	0.6419	Lower education	1-2 persons	Western	Female	No	Low	National sample
3083	68	0.15793	0.43086	0.16797	0.08132	0.05277	0.12291	0.10677	0.10546	0.05381	0.04595	0.37648	0.57644	0.08454	Middle education	1-2 persons	Western	Male	No	Moderate high	National sample
3827	70	0.07511	0.77035	0.65752	0.11481	5.63527	6.24665	0.48155	0.05295	0.04696	0.01703	0.26433	0.25093	0.01359	Lower education	1-2 persons	Western	Female	No	Low	Low vaccination coverage sample
3831	76	0.46474	0.2022	0.07956	0.36102	0.25059	0.06338	0.63354	0.15135	0.46418	1.89158	0.29972	0.97211	0.26522	Higher education	1-2 persons	Western	Female	Yes	Low	Low vaccination coverage sample
4042	79	0.14729	3.02474	0.03572	0.86331	3.45785	0.16306	4.09923	5.28873	1.04998	0.466	0.40439	11.2072	0.52168	Middle education	1-2 persons	Western	Male	No	Low	Low vaccination coverage sample
3949	74	0.56787	1.17052	0.19778	0.20842	4.25175	8.03551	7.13073	0.15403	16.7714	1.09756	24.7867	9.58623	0.65081	Lower education	1-2 persons	Western	Female	No	Low	Low vaccination coverage sample
4587	71	1.39254	1.8961	0.13912	3.08178	0.38047	0.12582	1.09013	0.11783	3.59619	0.81748	1.46018	1.19782	3.33696	Lower education	1-2 persons	Western	Male	No	Moderate high	National sample
4586	74	0.11169	0.35239	0.11536	0.26731	7.14936	0.14236	0.22731	5.97397	3.91032	0.76866	21.6432	1.58611	0.54434	Lower education	1-2 persons	Western	Male	No	Moderate high	National sample
4609	66	0.43779	8.17262	0.23083	1.51654	16.427	3.99408	1.38599	9.51396	7.31245	4.18117	3.63347	14.217	2.5563	Lower education	>2 persons	Western	Female	No	Moderate high	National sample
4604	76	1.22548	0.48165	1.3469	5.49234	5.69329	3.99029	4.3703	0.68594	2.67166	14.0135	6.8724	24.2879	1.49995	Lower education	1-2 persons	Western	Female	No	Moderate high	National sample
4819	65	0.67767	0.32909	0.047	2.1008	0.45055	0.13001	2.02417	0.28822	1.41093	6.80607	0.2589	4.68849	2.20269	Middle education	1-2 persons	Western	Male	No	Moderate high	National sample
4682	66	0.13375	0.10312	0.40816	1.12153	0.7463	0.42532	5.80774	6.88231	0.25135	1.61415	0.44688	2.71243	0.78401	Middle education	1-2 persons	Western	Female	No	Moderate high	National sample
4610	77	0.46582	10.3185	0.22372	0.48884	1.36821	0.18675	0.65651	0.57846	1.04366	2.22112	0.84474	2.02605	1.10309	Middle education	1-2 persons	Western	Male	No	Moderate high	National sample
4616	70	0.15669	0.34107	0.13505	0.14456	0.09187	0.07669	3.25868	0.84929	1.34458	3.2473	0.55333	2.43936	3.86604	Higher education	>2 persons	Western	Male	No	Moderate high	National sample
4615	75	0.77688	0.86763	0.64403	1.32285	6.67986	4.38875	0.99698	0.21642	2.84009	2.12012	0.9204	12.7439	1.47773	Middle education	1-2 persons	Western	Female	No	Moderate high	National sample
4681	73	0.04481	0.78615	0.20045	0.75392	0.24433	0.18394	0.63996	2.69019	0.31464	5.77209	0.0057	2.1291	0.75482	Middle education	1-2 persons	Western	Male	No	Moderate high	National sample
4624	78	0.20263	4.97023	0.02044	0.9886	2.24744	2.3402	5.24216	0.35101	0.24628	0.14477	1.03613	4.65054	0.3277	Middle education	1-2 persons	Western	Male	Yes	Moderate high	National sample
5061	72	0.29639	7.89671	0.60273	2.41461	0.55602	0.48373	0.64235	1.88297	0.71204	1.99427	9.56569	0.65308	4.10805	Lower education	1-2 persons	Western	Female	No	Very low	Low vaccination coverage sample
5063	68	0.08309	0.39203	0.02141	1.39905	0.84191	0.72565	0.44808	0.45826	3.20421	0.09094	14.1678	2.7506	0.17083	Lower education	1-2 persons	Western	Female	No	Very low	Low vaccination coverage sample
5066	65	6.16033	2.19298	0.06612	0.48166	0.05939	3.60175	0.72811	0.27953	0.43251	2.91769	1.27649	1.58195	0.47126	Middle education	>2 persons	Western	Female	No	Very low	Low vaccination coverage sample
5071	78	0.20161	1.78039	5.98007	0.57359	0.92534	0.32995	1.97148	0.16758	4.17532	0.16032	0.37248	53.6566	2.89985	Middle education	1-2 persons	Western	Male	No	Very low	Low vaccination coverage sample
5077	77	0.73938	0.25974	0.01958	0.42666	10.6881	0.5115	0.19881	0.09175	1.02625	12.3078	6.91529	1.73331	0.88778	Middle education	1-2 persons	Western	Female	No	Very low	Low vaccination coverage sample
5079	67	0.52711	0.88359	0.20306	0.30865	5.89012	2.33693	2.75489	0.22521	0.12166	1.02023	0.46827	0.83728	0.17152	Higher education	1-2 persons	Western	Male	No	Very low	Low vaccination coverage sample
5091	75	0.20161	0.34172	0.54992	0.13309	21.2351	4.58622	3.17813	0.6899	6.04194	31.5866	6.34497	20.4157	1.50732	Lower education	1-2 persons	Western	Male	No	Very low	Low vaccination coverage sample
5090	73	0.09597	0.20145	0.01236	3.79248	0.64682	0.12592	0.43332	0.42643	0.42978	7.25807	5.42331	1.51538	16.4436	Lower education	1-2 persons	Western	Female	No	Very low	Low vaccination coverage sample
5191	65	1.78438	1.39236	0.4267	2.38096	0.56125	2.37341	1.60346	2.42727	2.02276	0.31242	2.99661	21.1742	3.12956	Middle education	1-2 persons	Western	Female	No	Very low	Low vaccination coverage sample
5274	68	0.697	1.58532	0.25112	1.57828	7.41665	5.00772	2.04852	0.89682	3.31377	7.54324	1.99292	12.0513	2.8965	Lower education	1-2 persons	Western	Male	Yes	Very low	Low vaccination coverage sample
5157	69	1.09412	9.97995	0.12925	3.11319	1.70422	1.04055	6.59859	3.75485	11.205	4.88806	0.43503	2.3788	1.07085	Middle education	1-2 persons	Western	Female	Yes	Very low	Low vaccination coverage sample
5169	69	1.15436	2.95212	2.22424	4.6334	6.53551	3.84858	1.57182	0.61053	1.72096	3.87009	11.7272	26.1234	2.56535	Middle education	1-2 persons	Western	Female	No	Very low	Low vaccination coverage sample
7056	70	0.1311	2.47241	0.64722	14.7859	0.22742	0.12914	0.17706	0.04556	0.06828	0.66547	5.95147	5.55508	38.8107	Lower education	1-2 persons	Western	Male	No	Very low	Low vaccination coverage sample
6865	78	0.10583	0.39439	0.20732	0.26581	0.38229	0.18762	1.50623	0.30189	1.21063	2.16653	1.28539	0.68398	0.04113	Lower education	1-2 persons	Western	Female	No	Very low	Low vaccination coverage sample
6871	70	8.00304	7.0841	1.62134	1.26627	1.01832	0.49456	2.33217	0.42206	2.29508	1.5577	1.39095	5.66375	1.64082	Lower education	1-2 persons	Western	Male	No	Very low	Low vaccination coverage sample
6877	75	0.26523	0.38573	0.42661	0.23069	3.51979	2.27704	2.72909	1.34341	1.36374	1.05199	0.7751	2.89335	0.90332	Middle education	1-2 persons	Western	Male	No	Very low	Low vaccination coverage sample
6884	68	0.07751	0.01748	1.30756	1.28691	0.19713	0.68593	2.78025	0.58094	11.386	0.63883	6.26703	1.03527	0.21015	Lower education	1-2 persons	Western	Male	No	Very low	Low vaccination coverage sample
6890	67	4.15369	1.81822	0.80017	0.83375	0.9207	5.82032	1.361	5.12762	2.8837	8.06665	30.8184	17.1567	23.325	Middle education	1-2 persons	Western	Male	No	Very low	Low vaccination coverage sample
6903	68	0.59026	1.30748	0.31117	3.41436	13.8471	11.1569	1.89221	0.36658	12.8875	2.79224	6.00191	17.6604	3.10259	Middle education	1-2 persons	Western	Female	No	Very low	Low vaccination coverage sample
6907	69	0.21413	0.09173	0.07731	0.44793	0.10588	0.01677	0.10271	0.02219	0.49295	0.34999	0.24521	2.92579	0.04349	Lower education	1-2 persons	Western	Male	No	Very low	Low vaccination coverage sample
7081	77	0.62293	0.22983	0.11483	1.06872	0.06497	0.29092	0.26876	0.07427	1.26437	0.24343	0.05216	0.78453	0.06323	Lower education	>2 persons	Western	Female	No	Very low	Low vaccination coverage sample
6991	76	0.09267	0.2005	0.0476	0.28086	0.11722	0.05971	0.10923	0.52141	0.09333	8.14115	1.97016	14.1905	0.05116	Middle education	1-2 persons	Western	Male	No	Very low	Low vaccination coverage sample
6962	73	0.08604	1.27705	0.10834	4.78757	0.11594	0.04999	0.76646	2.60389	0.53017	3.38505	6.94208	1.85563	0.597	Lower education	1-2 persons	Western	Female	No	Very low	Low vaccination coverage sample
6977	76	0.08826	0.01748	0.04504	1.17227	1.67405	7.95656	2.87441	1.76266	0.75939	2.7887	5.9861	0.67822	0.06661	Higher education	1-2 persons	Western	Male	No	Very low	Low vaccination coverage sample
6486	70	0.17385	1.7336	0.81286	0.37914	29.0596	2.5306	1.44321	0.56082	0.38097	2.19386	7.85215	53.3448	1.79197	Lower education	1-2 persons	Western	Female	No	Very low	National sample
7245	75	0.21516	0.10987	0.14999	0.13648	0.1895	0.57153	0.0626	0.83467	4.44906	0.31975	0.07617	0.43955	0.55202	Middle education	1-2 persons	Western	Female	No	Very low	Low vaccination coverage sample
7357	79	0.24242	0.32907	0.06978	0.21874	0.14738	0.29993	0.78721	0.11706	2.22443	0.88018	0.43042	1.7833	0.24325	Middle education	1-2 persons	Western	Female	No	Very low	Low vaccination coverage sample
7341	71	0.2326	1.48118	0.77473	1.26445	0.08856	0.004	3.17436	0.35836	1.46682	0.17421	0.35594	0.87215	0.14054	Middle education	1-2 persons	Western	Male	No	Very low	Low vaccination coverage sample
7246	71	0.52497	0.18556	0.18846	0.03504	0.37797	0.20882	0.56918	1.30137	0.09818	1.1398	2.604	18.0779	2.2896	Lower education	1-2 persons	Western	Female	No	Very low	Low vaccination coverage sample
7251	71	0.07162	0.3007	0.37911	0.13489	0.03739	0.04566	0.49526	0.10794	0.20174	0.08394	5.0942	8.46347	0.27354	Middle education	1-2 persons	Western	Female	No	Very low	Low vaccination coverage sample
7541	77	0.27156	3.74791	0.18267	0.38223	2.43411	1.32039	10.4589	0.40767	1.18729	0.67345	1.6251	18.9707	0.41856	Middle education	1-2 persons	Western	Male	No	Very low	Low vaccination coverage sample
7257	77	0.07095	0.80207	0.01044	0.07666	0.06741	0.03649	1.45089	0.38052	0.05403	0.53499	2.01317	6.70412	2.49492	Higher education	1-2 persons	Western	Male	No	Very low	Low vaccination coverage sample
7263	70	0.21407	0.35811	0.04658	0.46559	0.15159	0.2748	0.25849	0.22016	0.26162	1.3054	42.9321	1.22711	0.29096	Lower education	1-2 persons	Western	Female	No	Very low	Low vaccination coverage sample
7270	69	0.27505	4.10648	0.18886	0.34451	0.15038	0.37566	0.67546	0.1527	0.40729	2.98942	1.87055	5.68264	0.20987	Lower education	1-2 persons	Western	Female	No	Very low	Low vaccination coverage sample
7281	73	0.26346	0.86988	0.07708	0.76735	0.62271	0.16138	1.91882	3.43891	1.35167	1.17353	20.4569	15.4814	10.0357	Lower education	1-2 persons	Western	Female	No	Very low	Low vaccination coverage sample
7462	78	0.16748	1.34282	0.02777	0.2001	0.0135	0.00842	1.98718	0.07717	1.41205	0.19098	2.23883	1.18717	0.14064	Lower education	1-2 persons	Western	Male	No	Very low	Low vaccination coverage sample
7287	68	0.10125	0.47589	0.61707	0.35333	3.88789	0.59108	3.08897	2.11725	4.68984	2.72184	0.1771	36.124	1.13276	Lower education	1-2 persons	Western	Female	No	Very low	Low vaccination coverage sample
7283	66	0.15855	0.15956	0.12013	0.07531	0.1115	0.11399	0.13774	0.07955	7.89506	0.16543	0.12299	1.16752	0.14184	Lower education	1-2 persons	Western	Male	No	Very low	Low vaccination coverage sample
7288	69	0.03309	0.07891	0.19656	0.05769	0.31451	0.27042	0.01711	0.99866	6.3027	0.19018	0.11804	0.495	0.15634	Lower education	1-2 persons	Western	Female	No	Very low	Low vaccination coverage sample
7479	71	1.1329	0.46269	0.26571	0.17379	0.21067	1.16883	0.39179	0.2537	1.30768	0.11526	0.64197	2.63686	2.35626	Lower education	1-2 persons	Western	Female	No	Very low	Low vaccination coverage sample
7369	74	0.59338	2.54871	0.08539	0.36786	8.05289	7.10263	0.2958	0.95806	7.16889	2.18995	3.62572	24.3322	1.77672	Lower education	1-2 persons	Western	Female	No	Very low	Low vaccination coverage sample
7473	68	0.08705	0.15696	0.06704	0.04331	0.06288	0.01992	0.21661	5.39019	1.61657	9.54245	8.66882	1.56439	0.09828	Middle education	1-2 persons	Western	Male	No	Very low	Low vaccination coverage sample
7547	66	0.34775	1.28856	0.10001	0.5231	1.21031	0.66357	0.09174	0.76346	3.08468	0.78141	5.02393	3.53839	1.07477	Lower education	1-2 persons	Western	Female	No	Very low	Low vaccination coverage sample
7449	67	0.16009	0.40638	0.04744	0.20738	2.32608	5.12692	0.33591	0.15307	2.45899	1.40733	1.31618	4.44369	0.31216	Lower education	1-2 persons	Western	Male	Yes	Very low	Low vaccination coverage sample
7535	77	0.15742	2.38439	0.3678	0.27857	2.32555	0.19938	0.49867	0.60365	0.68687	2.06877	7.74335	3.2265	0.13557	Lower education	1-2 persons	Western	Female	No	Very low	Low vaccination coverage sample
7472	70	0.12934	0.69891	0.02959	0.11039	0.04738	0.23379	0.13289	0.22907	0.4205	1.37024	0.43445	16.985	0.72509	Lower education	1-2 persons	Western	Female	No	Very low	Low vaccination coverage sample
7477	75	0.05065	0.12755	0.05698	0.61094	0.93939	0.41947	1.14355	0.35443	2.0115	1.57894	0.50795	0.13106	2.93416	Middle education	1-2 persons	Western	Male	No	Very low	Low vaccination coverage sample
7478	73	0.46997	2.30944	3.38895	0.9321	25.7675	5.6992	1.69745	0.386	6.0149	6.61922	0.89201	50.6602	7.96922	Lower education	1-2 persons	Western	Female	No	Very low	Low vaccination coverage sample
7921	79	0.41777	2.80415	0.23284	0.40037	0.49273	0.36875	3.65133	16.07	24.2132	5.67228	1.39016	3.26395	0.27635	Lower education	1-2 persons	Western	Male	No	Very low	Low vaccination coverage sample
7845	72	0.52495	0.22678	1.25308	0.32127	5.62936	0.98662	1.5007	0.06071	0.70735	0.81913	11.4715	29.401	0.04579	Lower education	>2 persons	Western	Male	No	Very low	Low vaccination coverage sample
7852	75	0.41149	0.51206	0.07176	2.98548	1.45338	0.4565	0.59534	1.13138	3.40709	0.4196	1.23589	7.52979	0.53734	Middle education	1-2 persons	Western	Female	No	Very low	Low vaccination coverage sample
7927	67	0.13419	0.75385	0.25142	1.02824	1.29664	1.45067	0.34919	0.53882	4.16955	0.70526	5.27934	8.41054	0.2739	Middle education	1-2 persons	Western	Female	No	Very low	Low vaccination coverage sample
7935	79	0.10342	1.71386	0.1357	3.94298	0.65465	3.54465	2.51731	1.0122	31.6111	0.96177	3.63666	18.0698	1.90919	Lower education	1-2 persons	Western	Male	No	Very low	Low vaccination coverage sample
7939	74	0.62131	0.42494	0.23773	0.31537	0.10111	0.2774	3.04759	0.08288	0.06439	0.11436	1.39112	1.18924	0.15302	Lower education	1-2 persons	Western	Female	No	Very low	Low vaccination coverage sample
7941	76	11.7256	7.063	0.89662	6.24918	16.7241	1.39337	9.68415	6.45803	4.27357	6.74836	5.47543	42.2055	10.8302	Lower education	1-2 persons	Western	Male	No	Very low	Low vaccination coverage sample
8023	74	0.20417	4.98381	0.27886	16.4767	49.1382	57.7055	0.43287	0.08798	41.3766	0.11324	0.56991	14.3545	101.988	Lower education	1-2 persons	Western	Male	No	Very low	Low vaccination coverage sample
8024	65	1.01152	0.28228	0.12891	0.75838	3.182	0.73139	2.62554	20.8232	9.81509	8.69497	15.4817	22.9761	7.6986	Middle education	1-2 persons	Western	Male	Yes	Very low	Low vaccination coverage sample
8029	72	1.70392	1.27396	0.75948	0.1094	3.59325	2.58632	13.8728	2.08856	0.85501	1.46413	2.93712	23.7075	11.7644	Lower education	1-2 persons	Western	Female	No	Very low	Low vaccination coverage sample
8102	73	0.05073	0.03646	0.06876	0.13784	1.325	0.03672	0.50037	0.06742	2.79736	4.17622	0.06603	0.34396	0.06593	Middle education	1-2 persons	Western	Female	Yes	Very low	Low vaccination coverage sample
8103	75	0.27171	0.61143	0.08559	0.20769	1.3099	0.07473	0.40917	2.54014	0.45744	4.03345	0.43422	1.31825	0.06961	Higher education	1-2 persons	Western	Male	No	Very low	Low vaccination coverage sample
8112	71	0.13267	0.0437	0.39916	0.95008	0.31988	0.22545	0.4505	0.18381	0.29606	0.29762	0.22512	5.40791	4.73334	Lower education	1-2 persons	Western	Male	No	Very low	Low vaccination coverage sample
8123	78	8.11115	0.36227	0.14143	0.07512	4.24841	4.46093	0.11985	4.55819	3.57387	0.43827	6.75688	31.6739	3.01244	Lower education	1-2 persons	Western	Male	No	Very low	Low vaccination coverage sample
8111	78	0.0691	0.2114	0.06522	0.21538	0.60085	0.2095	3.08174	0.77487	4.05829	1.76984	0.08781	0.12947	9.2427	Lower education	1-2 persons	Western	Female	No	Very low	Low vaccination coverage sample
8131	77	0.12536	6.71909	0.02051	0.12362	1.73602	0.64649	0.37074	0.35219	0.84436	14.4742	1.05864	7.3938	0.53514	Lower education	1-2 persons	Western	Female	No	Very low	Low vaccination coverage sample
8130	71	0.14905	0.08528	0.08093	0.05122	11.6883	5.76999	1.86505	0.09099	3.81976	2.30163	0.75148	3.79466	0.28198	Lower education	1-2 persons	Western	Male	No	Very low	Low vaccination coverage sample
8195	74	0.66887	1.76887	0.02278	0.21937	0.07009	0.05306	0.87571	0.10988	0.50354	1.03277	1.37631	0.76946	0.0047	Middle education	1-2 persons	Western	Female	No	Very low	Low vaccination coverage sample
8197	78	0.1226	3.82319	0.42617	0.81894	6.4392	65.1918	2.3473	1.24818	8.08589	7.12587	1.02151	17.238	2.45514	Middle education	1-2 persons	Western	Male	No	Very low	Low vaccination coverage sample
8209	67	0.28702	0.45081	0.4602	2.63264	0.18419	0.36185	1.04147	0.3279	0.03326	0.18335	1.05524	2.81531	0.27617	Lower education	1-2 persons	Western	Male	No	Very low	Low vaccination coverage sample
8201	67	0.28702	2.25098	0.07061	0.58889	0.74309	0.45611	0.44701	0.23001	0.31031	6.81648	0.54548	3.33625	0.61266	Lower education	1-2 persons	Western	Male	No	Very low	Low vaccination coverage sample
8221	67	0.0775	6.50325	0.01921	0.33089	4.01788	2.03184	0.6177	0.07907	0.19888	16.5871	1.89397	8.95904	0.28203	Lower education	>2 persons	Western	Male	No	Very low	Low vaccination coverage sample
8220	78	0.32813	5.90347	0.10543	3.6389	0.79089	1.67178	2.14229	8.26473	2.095	3.26958	1.16414	18.2287	10.3816	Lower education	1-2 persons	Western	Female	No	Very low	Low vaccination coverage sample
8219	75	0.1708	0.32271	0.19512	0.38712	1.28088	0.57266	0.43915	2.9075	0.51339	5.95053	1.94008	6.51828	0.35558	Higher education	1-2 persons	Western	Male	No	Very low	Low vaccination coverage sample
8225	72	0.76363	2.21516	0.09332	0.26936	0.21647	0.2784	43.4385	0.44673	21.0751	5.51566	3.37822	4.35485	1.19997	Middle education	1-2 persons	Western	Female	No	Very low	Low vaccination coverage sample
8239	66	0.17689	0.1178	0.01261	0.08125	0.04754	0.08086	0.31633	0.3791	2.20495	3.23113	5.73217	0.21787	1.82154	Lower education	1-2 persons	Western	Female	No	Very low	Low vaccination coverage sample
8233	71	0.0037	0.2014	0.04195	0.85546	6.97173	11.7347	0.51026	0.03436	0.83464	0.73505	1.10661	3.26369	0.28748	Middle education	1-2 persons	Western	Female	Yes	Very low	Low vaccination coverage sample
8291	65	0.30342	0.26237	0.02277	0.2911	0.12336	0.05309	0.09401	0.12634	8.05081	0.65065	0.03841	0.37234	0.1862	Lower education	1-2 persons	Western	Male	No	Very low	Low vaccination coverage sample
8290	66	2.81492	4.17992	2.45281	2.91472	19.5868	39.4955	11.7957	3.01318	4.51168	32.5297	13.3764	216.144	23.3926	Middle education	1-2 persons	Western	Male	No	Very low	Low vaccination coverage sample
8315	72	0.27415	0.23105	0.09369	0.70171	2.71102	1.41497	0.75512	1.42106	4.12696	17.1344	2.2396	12.3991	5.2569	Middle education	1-2 persons	Western	Female	No	Very low	Low vaccination coverage sample
8410	65	0.36839	0.40459	0.09833	0.65665	1.08631	0.40639	3.51664	0.06041	29.2304	0.71331	48.2988	39.3341	2.04279	Middle education	1-2 persons	Western	Female	No	Moderate high	National sample
8429	71	0.87758	0.82319	1.582	0.82098	0.07798	0.0617	0.44961	0.61123	3.40028	0.86936	0.83721	1.42013	0.2608	Middle education	1-2 persons	Western	Male	No	Moderate high	National sample
8612	71	0.20609	1.01968	0.46948	0.24474	0.38665	0.225	2.15203	0.25177	3.44052	0.14236	3.86355	8.64951	0.3092	Higher education	1-2 persons	Western	Male	Yes	Moderate high	National sample
8617	72	0.06411	0.10114	0.02943	0.06937	0.37095	0.004	0.3286	0.01663	0.009	0.13099	0.80092	0.70775	0.36807	Middle education	1-2 persons	Western	Female	No	Moderate high	National sample
8483	69	0.13102	0.4474	0.02091	0.24966	0.20671	0.25918	1.52245	14.032	1.42928	0.76666	1.50867	12.8096	0.44084	Middle education	1-2 persons	Western	Female	No	Moderate high	National sample
8482	72	0.19301	3.08756	1.16943	0.7427	1.60213	1.17345	0.64263	2.92273	1.34012	1.64104	7.94752	62.3025	4.46684	Lower education	1-2 persons	Western	Female	No	Moderate high	National sample
8481	73	0.12267	0.12194	0.01428	0.08219	7.79295	1.57376	0.43351	1.0887	0.14277	3.53843	1.98065	4.83305	8.86369	Higher education	1-2 persons	Western	Male	No	Moderate high	National sample
8486	68	0.08944	0.10454	0.03751	0.07631	0.80387	0.004	1.45886	0.0936	0.04125	0.38031	0.25098	0.05759	0.02528	Higher education	1-2 persons	Western	Male	No	Moderate high	National sample
8671	76	0.07269	0.21533	0.12717	0.75178	0.0752	0.05156	0.16057	0.16316	3.99588	2.41479	0.21177	0.45892	0.15861	Middle education	1-2 persons	Western	Male	No	Moderate high	National sample
8391	70	0.15892	0.16794	0.02733	4.61773	0.07057	0.06826	0.17208	0.4644	2.23272	0.52936	1.28103	9.92337	0.21755	Lower education	1-2 persons	Western	Female	No	Moderate high	National sample
8497	79	0.22906	0.36422	2.19636	1.56748	0.57286	0.08973	0.56154	0.65074	1.16603	0.12619	3.39677	2.00362	4.23632	Higher education	1-2 persons	Western	Female	No	Moderate high	National sample
8499	69	0.18916	0.45897	0.02847	0.32604	1.15977	1.68168	1.66813	1.01659	0.21614	0.61636	11.1116	0.88627	0.23742	Higher education	1-2 persons	Western	Male	Yes	Moderate high	National sample
10476	71	10.4442	1.50679	0.01278	0.02597	0.01762	0.73706	1.97928	0.70259	0.2808	2.55529	0.09975	0.31003	0.01379	Lower education	1-2 persons	Western	Female	No	Moderate high	National sample
10477	67	0.23265	0.53649	0.0477	0.53262	0.59685	8.09692	0.5301	1.13934	0.0234	0.04513	4.06778	0.67175	0.02365	Higher education	1-2 persons	Western	Male	No	Moderate high	National sample
10475	74	0.10098	0.09167	0.04004	0.24384	0.78618	1.16132	1.61691	0.11766	4.02756	0.61486	2.50733	1.45964	8.96821	Middle education	1-2 persons	Western	Female	No	Moderate high	National sample
10487	70	0.18188	0.64914	0.0255	0.51648	1.60191	1.3753	1.87871	0.17303	0.02561	2.90134	3.09164	0.39317	0.35311	Higher education	1-2 persons	Western	Female	No	Moderate high	National sample
10500	75	0.04436	0.43913	0.04334	0.46459	0.06425	0.01877	2.90397	0.1668	3.02847	6.11902	0.12789	0.96749	1.25086	Lower education	>2 persons	Western	Female	No	Moderate high	National sample
10410	71	0.21776	0.22034	1.21195	0.18022	0.40788	0.68296	0.15812	2.82937	7.88091	3.82384	0.17131	1.12432	4.27988	Higher education	1-2 persons	Western	Male	No	Moderate high	National sample
10519	74	0.04436	0.75896	0.1332	0.18532	0.29592	0.77948	2.54488	0.15729	0.19548	0.32458	0.51211	2.26721	0.04502	Middle education	1-2 persons	Western	Female	No	Moderate high	National sample
10513	69	0.14911	0.36026	0.06577	0.05885	0.0201	0.07887	0.03156	0.16629	4.15857	0.41924	0.55995	1.50348	0.1577	Middle education	1-2 persons	Western	Female	No	Moderate high	National sample
10328	67	0.25843	0.28367	0.18714	0.22875	1.16792	0.59235	0.26103	0.37301	0.08979	0.77575	1.36619	6.75566	0.23273	Lower education	1-2 persons	Western	Female	No	Moderate high	National sample
10517	78	0.34169	0.08111	0.13223	2.12867	0.28425	0.77917	0.31854	5.82059	0.94816	1.8839	4.08419	9.49694	2.66052	Middle education	1-2 persons	Western	Male	No	Moderate high	National sample
10392	66	0.09746	0.11144	0.04822	0.09785	9.50545	7.07403	0.13789	0.04867	0.009	4.80225	0.32944	0.61982	0.71594	Middle education	1-2 persons	Western	Female	No	Moderate high	National sample
10309	67	0.05514	0.11998	0.19325	0.10044	0.22237	0.08232	0.12391	0.04505	0.03488	0.01126	0.26794	0.231	22.9081	Middle education	1-2 persons	Western	Male	No	Moderate high	National sample
10595	76	0.6302	0.59875	0.25619	5.03982	0.06425	0.11708	0.44221	0.99981	0.30055	0.98057	0.50395	0.58797	0.37368	Lower education	1-2 persons	Western	Female	No	Moderate high	National sample
10575	75	0.10098	0.0617	0.01389	0.102	0.35601	0.26751	0.08828	0.06322	0.24089	0.04563	0.12715	0.27487	0.22127	Middle education	1-2 persons	Western	Male	No	Moderate high	National sample
10571	78	1.05102	0.13758	0.19427	2.93151	1.96985	3.83285	0.88222	1.81216	1.89505	2.08527	4.66638	69.0185	4.44314	Lower education	1-2 persons	Western	Female	No	Moderate high	National sample
10587	68	0.68036	10.4372	1.85633	0.07477	0.24279	0.83995	1.92965	2.66964	4.42257	0.20052	3.37776	5.81276	0.96651	Lower education	1-2 persons	Western	Female	No	Moderate high	National sample
10599	71	0.43307	0.21898	0.09131	0.35877	0.41555	0.3026	3.84458	0.54758	1.72561	1.67841	0.52272	6.5299	0.60883	Lower education	1-2 persons	Western	Male	No	Moderate high	National sample
11849	78	4.04034	0.40927	1.26529	2.25313	1.38237	0.86065	2.75068	4.13449	7.68638	1.27658	15.774	3.68393	0.36699	Middle education	1-2 persons	Western	Female	No	Low	National sample
11997	78	0.39426	0.21932	0.36437	2.52435	0.2993	0.17204	0.58553	0.24775	1.86574	2.62326	5.88848	13.8973	0.16555	Higher education	1-2 persons	Western	Male	Yes	Low	National sample
12107	68	6.26104	0.62775	0.32209	0.94614	6.70191	4.30579	2.94051	10.342	6.80371	12.301	53.8602	26.0918	2.03658	Lower education	1-2 persons	Western	Male	No	Low	National sample
12002	66	0.34128	0.19467	0.08574	5.28589	0.67955	0.4679	0.46909	13.5012	8.28372	1.76954	1.52576	113.735	12.6565	Middle education	>2 persons	Western	Male	No	Low	National sample
12001	72	1.54237	2.25118	0.59211	1.51073	2.06426	0.20344	5.67812	0.16183	2.55957	1.14989	0.67965	4.00559	1.25447	Middle education	1-2 persons	Western	Female	No	Low	National sample
12008	76	0.18905	0.57896	0.11223	0.85272	12.1172	0.86863	0.37044	0.14484	0.37286	0.25529	3.50294	8.7576	8.77027	Lower education	1-2 persons	Western	Female	No	Low	National sample
12007	68	0.32607	0.31325	1.53954	0.63644	0.04325	0.26659	0.13658	0.33137	0.07273	0.60158	5.89055	8.43771	0.65934	Higher education	1-2 persons	Western	Male	No	Low	National sample
12021	78	0.91298	2.51783	0.319	0.96786	1.83945	0.99033	0.72904	3.15991	0.55125	5.91783	31.713	8.72831	0.58811	Higher education	1-2 persons	Western	Male	No	Low	National sample
12025	66	0.14737	0.24893	0.0685	0.20286	0.09171	0.26029	0.06505	0.39541	3.47842	0.04904	0.13268	0.29015	0.46237	Lower education	1-2 persons	Western	Female	No	Low	National sample
12032	75	0.42907	1.33772	0.2822	0.16992	0.07955	0.17306	0.36758	0.19893	0.3821	0.10003	0.20427	1.29234	1.60888	Lower education	1-2 persons	Western	Male	No	Low	National sample
12039	67	0.54109	1.34245	0.36678	0.32509	2.88506	2.19631	13.4374	0.19822	3.27334	20.0645	1.09659	28.9352	3.17717	Lower education	1-2 persons	Western	Female	No	Low	National sample
12090	71	0.51861	4.9629	0.18655	0.37435	0.27845	0.25839	3.99742	0.28653	14.7076	3.77734	5.1998	3.14356	0.26899	Lower education	1-2 persons	Western	Male	No	Low	National sample
11817	68	0.24627	0.20039	1.19412	0.25372	0.81345	5.01366	0.70493	1.17144	54.3276	1.79859	1.43822	31.594	0.8571	Lower education	1-2 persons	Western	Female	No	Low	National sample
12101	76	0.05679	0.11098	0.07155	0.03324	0.08544	0.17113	0.13218	0.30438	0.7469	1.38634	0.64225	1.20927	0.33335	Lower education	>2 persons	Western	Male	No	Low	National sample
12121	75	9.37365	0.22	0.07071	2.9288	1.31945	1.63932	0.53115	3.18515	2.48944	2.32883	3.50799	5.6186	1.48845	Middle education	1-2 persons	Western	Male	Yes	Low	National sample
12229	71	0.18466	0.17257	0.0771	0.15377	0.47733	0.41488	1.01494	0.0537	0.38236	1.82792	1.71111	1.25171	0.14898	Higher education	1-2 persons	Western	Male	No	Very low	National sample
12493	71	0.46119	0.20855	0.05265	0.37792	0.50963	0.30449	3.81987	0.71613	3.31154	1.36236	1.37682	6.21921	0.47866	Middle education	1-2 persons	Western	Male	No	Very low	National sample
12303	71	0.25018	11.1745	9.54938	0.32208	5.40084	0.22466	54.7932	0.64646	3.32042	0.37888	7.24433	3.80656	0.31022	Middle education	1-2 persons	Western	Female	No	Very low	National sample
12309	72	4.46232	3.95984	2.03166	1.7095	2.38168	0.71979	3.06256	2.23711	38.4664	5.69189	5.54037	13.3302	1.78328	Middle education	1-2 persons	Western	Male	No	Very low	National sample
12310	71	3.37387	2.17428	0.38561	3.53498	1.10094	6.85969	2.00636	0.587	3.30074	4.78891	2.921	82.5662	8.75469	Higher education	1-2 persons	Western	Male	No	Very low	National sample
12221	71	0.36286	0.22983	0.40185	1.00299	0.44565	0.36784	0.92873	0.19191	6.72829	3.01438	0.89373	4.27335	1.31519	Middle education	1-2 persons	Western	Female	No	Very low	National sample
12387	73	1.99481	3.99563	0.69446	1.33099	13.8933	7.73467	1.20594	22.7366	17.796	56.8739	30	189.078	26.9613	Middle education	>2 persons	Western	Female	No	Very low	National sample
12222	78	1.14948	1.08343	0.37127	5.10125	1.76409	1.08261	1.58332	1.23097	9.83796	1.86627	1.91087	36.0479	12.6308	Middle education	1-2 persons	Western	Male	Yes	Very low	National sample
12472	76	0.95977	0.12748	1.97096	0.46404	4.10081	6.01425	0.21719	0.45869	0.86699	3.2342	2.32761	6.19849	24.8503	Lower education	1-2 persons	Western	Female	No	Very low	National sample
12412	72	0.50674	0.70066	0.12953	2.67315	0.54158	0.5618	1.6098	1.17052	3.97981	2.99847	3.21227	11.8657	0.46084	Middle education	1-2 persons	Western	Female	No	Very low	National sample
13057	77	0.18457	6.41456	0.58435	0.42618	0.45003	0.31748	1.44149	0.15456	0.86056	3.68008	6.73277	5.10599	0.33388	Lower education	1-2 persons	Western	Male	No	Very low	National sample
13135	72	3.27839	9.86734	2.27122	2.46868	0.31228	0.25543	4.59884	1.06058	7.9481	5.15787	2.55873	6.70777	1.30997	Lower education	1-2 persons	Western	Male	Yes	Very low	National sample
13142	75	1.71433	16.0156	0.54971	1.74247	6.17265	3.48588	1.65601	3.09269	2.26548	9.42746	15.4076	42.0858	14.2713	Lower education	>2 persons	Western	Male	No	Very low	National sample
13148	67	0.10381	0.28561	0.10398	0.30064	2.30654	0.78276	0.21156	0.04244	0.71437	0.57154	0.6369	7.70873	0.57238	Lower education	1-2 persons	Western	Male	No	Very low	National sample
13161	79	0.63736	0.39476	2.36833	2.76938	120.322	72.5694	0.49433	0.99015	76.378	0.62662	28.7468	12.7726	25.3038	Lower education	1-2 persons	Western	Female	No	Very low	National sample
13172	74	1.48503	3.72856	1.82482	2.63611	2.41708	5.39414	36.2966	0.71806	7.42667	5.58188	5.52534	168.9	121.713	Lower education	1-2 persons	Western	Female	No	Very low	National sample
13178	72	0.82153	16.5564	2.16946	9.08526	1.18139	0.69692	0.78894	0.84573	26.2796	3.78677	10.0426	11.6483	3.18973	Lower education	1-2 persons	Western	Male	No	Very low	National sample
13230	66	0.18792	0.1466	0.06691	0.36643	0.04808	0.00904	0.0794	0.03203	0.06646	0.02642	0.26047	2.5529	0.00985	Lower education	1-2 persons	Western	Female	No	Very low	National sample
13241	76	4.03814	8.22447	1.57166	1.43348	0.4263	0.65724	7.84069	1.28175	2.49924	3.84838	3.15803	8.61711	1.5566	Lower education	1-2 persons	Western	Male	No	Very low	National sample
13248	65	0.4446	4.66553	0.49262	0.18228	2.05579	4.78364	2.38917	1.14638	20.9515	13.6387	13.4931	22.3509	41.5397	Middle education	1-2 persons	Western	Female	Yes	Very low	National sample
13253	73	0.56103	2.99076	0.40332	0.59685	0.57308	1.58936	24.6627	0.72275	0.44101	2.35303	5.05634	1.95539	0.57472	Middle education	1-2 persons	Western	Male	No	Very low	National sample
14245	75	0.48536	0.7283	0.10869	13.037	0.30353	0.35869	0.44683	0.54786	23.8165	2.27181	4.20708	1.07911	0.04482	Lower education	1-2 persons	Western	Male	No	Low	National sample
14233	72	0.7901	3.88148	0.22773	0.70152	2.82279	0.42237	0.8246	2.33161	2.87897	1.51825	1.97636	28.3966	3.19633	Lower education	1-2 persons	Western	Female	No	Low	National sample
14238	78	0.07531	0.42283	0.0992	0.47587	3.39784	2.74539	0.47679	2.7511	6.49559	3.51378	0.94138	1.18048	4.59109	Middle education	1-2 persons	Western	Male	No	Low	National sample
14237	68	3.2762	0.36291	0.24841	2.71254	0.25614	0.46748	9.27002	1.40613	16.2105	21.2648	3.54897	63.477	1.61589	Higher education	1-2 persons	Western	Male	Yes	Low	National sample
14244	72	0.12403	0.16977	0.06916	0.37063	15.4684	5.39141	0.37293	0.10608	0.88728	0.70038	0.89533	1.30584	25.4333	Lower education	1-2 persons	Western	Female	No	Low	National sample
14256	69	3.98756	0.3895	0.25057	0.61506	0.20365	0.19474	10.274	0.8824	1.47518	6.11773	4.95161	6.47428	0.31135	Lower education	1-2 persons	Western	Female	No	Low	National sample
14261	69	0.47956	2.52903	0.0742	0.75422	10.6167	2.72517	9.23567	0.5717	1.31809	1.14685	0.58368	113.171	0.90968	Lower education	1-2 persons	Western	Female	No	Low	National sample
14262	70	0.06421	0.7866	0.40354	0.70468	1.37832	2.76839	2.00638	7.8285	2.41521	1.33644	15.0001	12.759	10.3812	Middle education	1-2 persons	Western	Male	No	Low	National sample
14268	70	3.15744	0.38808	11.0967	1.93599	1.81023	1.07141	1.5473	1.18749	3.52457	3.05305	0.52019	2.93881	2.60799	Middle education	1-2 persons	Western	Male	No	Low	National sample
14312	76	0.17824	7.7385	0.11136	0.26295	0.23004	0.10031	0.37415	0.24037	1.92559	0.31248	2.26592	28.3488	0.56874	Middle education	>2 persons	Western	Male	No	Low	National sample
14102	70	13.2596	5.96101	1.98701	5.39212	4.20831	3.6252	3.87599	9.76477	9.71324	15.6964	28.3233	19.1143	33.2911	Lower education	1-2 persons	Western	Female	Yes	Low	National sample
14318	67	0.26145	0.18802	5.38022	0.13919	0.05479	0.26317	0.49703	0.08651	0.36853	0.70718	2.59319	0.30611	0.10357	Middle education	1-2 persons	Western	Female	No	Low	National sample
14313	71	0.89648	2.05661	1.28963	11.2395	0.52724	0.40434	0.60144	0.91983	1.53489	17.4625	1.87092	1.31197	1.94784	Lower education	1-2 persons	Western	Female	Yes	Low	National sample
14691	66	0.30023	1.25929	0.11991	0.34899	0.08979	0.05658	0.72566	0.3131	0.86991	1.33424	1.05107	0.18634	1.05751	Middle education	1-2 persons	Western	Male	No	Very low	National sample
14657	68	0.97206	9.41033	0.14842	0.27912	0.96649	0.73378	2.61356	0.30196	6.94444	0.30582	1.16312	2.81807	0.92479	Middle education	1-2 persons	Western	Male	No	Very low	National sample
14662	78	0.05397	0.17654	0.12038	0.1189	0.15424	0.1094	0.06176	0.02312	2.15176	0.07114	0.10315	0.16509	0.05477	Middle education	1-2 persons	Western	Female	No	Very low	National sample
14679	70	0.07665	1.19726	0.12889	0.74062	0.17836	0.26782	2.52518	0.02595	0.30308	16.7626	0.47165	2.45442	8.87822	Lower education	1-2 persons	Western	Female	No	Very low	National sample
14750	69	0.11327	0.22153	0.14229	0.44685	1.14345	1.93624	0.50706	0.9465	1.42892	22.2457	1.73283	11.1944	2.34023	Lower education	1-2 persons	Western	Female	No	Very low	National sample
14755	75	0.08842	0.07136	0.71602	0.0617	1.94213	2.10179	0.07873	0.05206	0.22733	0.03464	0.40785	0.55299	0.20092	Lower education	1-2 persons	Western	Male	No	Very low	National sample
14761	76	0.24057	1.76787	0.41203	0.94994	1.70237	5.93573	8.12248	5.21522	1.01966	1.98993	0.34239	7.95953	1.17447	Lower education	1-2 persons	Western	Female	No	Very low	National sample
14768	67	0.65357	0.88665	0.0582	2.82702	1.73759	3.22584	2.63164	1.34365	7.41354	3.50185	9.54228	7.32999	2.10707	Lower education	1-2 persons	Western	Female	No	Very low	National sample
14591	75	1.86811	3.45171	1.86546	0.2283	3.27834	14.4486	4.59322	4.49312	40.2313	3.37944	70.6755	295.254	34.2048	Middle education	1-2 persons	Western	Male	Yes	Very low	National sample
14774	68	0.08038	0.56261	0.10947	0.58045	0.27969	0.66356	0.43106	0.17996	2.95817	0.90965	0.20608	2.18385	0.14809	Higher education	1-2 persons	Western	Female	No	Very low	National sample
14773	72	1.72436	0.10914	0.81171	0.95636	0.20001	1.52167	0.46737	0.4395	2.0161	0.42032	4.41929	3.0472	0.45508	Middle education	1-2 persons	Western	Female	No	Very low	National sample
14412	76	0.18493	0.15036	0.06901	0.55147	1.40068	1.76918	0.12612	0.26346	1.03019	0.32847	0.94449	0.36376	2.01368	Lower education	1-2 persons	Western	Female	Yes	Low	National sample
14319	65	0.37757	6.05841	0.05522	0.56682	0.6268	0.5112	0.70384	1.42718	7.07944	1.52106	0.57021	3.82526	2.2366	Lower education	1-2 persons	Western	Female	No	Low	National sample
15415	71	0.12639	0.15647	0.04773	0.26431	0.4819	0.69671	1.35993	0.11634	2.6576	0.26832	0.85693	2.01911	1.4703	Lower education	1-2 persons	Western	Female	No	Low	National sample
15225	78	0.26569	0.31827	0.25244	0.51753	0.60096	0.38084	3.41182	0.50512	3.22677	0.13487	0.50818	2.36831	11.2284	Lower education	1-2 persons	Western	Male	No	Low	National sample
15227	79	3.60529	25.3883	0.27888	0.93134	0.90894	1.17782	19.6452	0.306	5.66719	5.11012	0.84079	19.1219	8.49019	Lower education	1-2 persons	Western	Female	No	Low	National sample
15237	76	0.16693	0.30758	2.4666	1.31362	0.0454	0.01154	0.22839	0.34654	1.58073	0.75301	0.30884	1.05485	0.23001	Higher education	1-2 persons	Western	Male	No	Low	National sample
15226	73	0.04059	0.2521	0.15467	2.15684	1.39632	0.03225	1.27251	2.22451	0.94108	2.2533	0.21958	1.6954	2.3618	Lower education	1-2 persons	Western	Female	No	Low	National sample
15244	67	0.15717	0.11915	0.0239	0.07652	0.03319	0.01671	0.10309	1.37579	0.17502	0.26304	0.42383	1.46235	0.03336	Middle education	1-2 persons	Western	Male	No	Low	National sample
15249	67	0.1389	0.31056	0.97831	0.5037	5.60054	3.9735	0.24879	0.87977	32.6421	1.43192	0.684	0.84938	0.26609	Lower education	1-2 persons	Western	Female	No	Low	National sample
15262	76	0.08417	1.11602	0.90587	0.92471	19.2312	6.71108	0.80325	1.03237	6.51	5.50608	1.24686	8.31083	3.58048	Lower education	1-2 persons	Western	Male	No	Low	National sample
15322	70	0.13115	0.51935	0.06751	0.24733	0.03635	0.02942	0.1115	0.17211	0.31392	1.08176	5.62735	1.59371	0.10414	Higher education	1-2 persons	Western	Male	No	Low	National sample
15323	65	0.15442	0.27584	0.29878	1.53972	0.80702	0.8448	1.13225	9.81778	21.1165	2.93783	2.18246	1.5817	0.58155	Lower education	>2 persons	Western	Male	No	Low	National sample
15326	68	0.33728	0.16377	0.10318	1.93617	2.08929	1.49563	1.85764	0.20933	0.43104	0.07396	9.1062	2.60688	0.03114	Middle education	1-2 persons	Western	Female	No	Low	National sample
15339	68	0.28604	0.08292	0.17844	1.30422	0.78606	1.02956	0.47618	0.6797	4.6128	3.86855	0.5231	3.04323	7.31617	Lower education	>2 persons	Western	Male	No	Low	National sample
15231	71	1.07684	0.86003	0.05421	0.33706	0.30272	0.07021	0.99364	2.17655	7.20912	1.26194	0.51983	4.42309	0.82595	Middle education	1-2 persons	Western	Female	Yes	Low	National sample
15338	79	0.04483	0.60616	0.20447	0.76017	0.27398	0.2686	0.18748	0.28671	1.98591	0.87143	0.12403	0.87485	5.83971	Lower education	1-2 persons	Western	Female	Yes	Low	National sample
15511	78	0.02561	0.24075	0.01121	0.25942	0.5523	0.64932	0.03652	0.30741	1.93931	8.97344	0.10261	48.3546	0.88218	Lower education	1-2 persons	Western	Female	No	Low	National sample
15798	79	0.10954	0.07315	0.07837	1.07595	2.10534	0.88974	0.71659	0.77209	1.31237	0.18058	2.55112	1.58574	0.23674	Lower education	1-2 persons	Western	Female	No	Very high	National sample
15796	79	0.66792	0.81742	0.09489	1.88076	1.16935	0.86934	2.71229	0.99586	0.7867	2.55582	13.6338	0.91082	1.57226	Higher education	1-2 persons	Western	Female	No	Very high	National sample
15795	67	0.04526	0.08462	0.07705	0.66844	0.34139	1.34607	0.2595	1.10833	1.24555	0.08187	0.06703	1.90168	0.11646	Higher education	1-2 persons	Western	Male	No	Very high	National sample
15801	70	0.38305	0.13377	0.05721	0.87535	0.02921	0.0172	0.43943	0.75771	0.07324	3.32744	14.0027	8.29707	0.34399	Middle education	1-2 persons	Western	Male	No	Very high	National sample
15832	78	1.06492	0.21262	0.25258	0.45905	0.11311	0.17958	2.17936	2.11551	13.0938	8.08506	5.37691	3.36053	0.40989	Middle education	1-2 persons	Western	Female	No	Very high	National sample
15618	67	0.16547	0.19314	3.84687	0.68093	0.98338	0.31346	17.2456	1.13413	0.53543	1.89089	33.9924	10.8088	0.51887	Middle education	1-2 persons	Western	Male	No	Very high	National sample
15919	70	1.13005	0.91671	0.54855	0.36722	0.25045	0.29051	5.51644	0.85283	1.29574	1.68836	2.36964	4.32141	0.49409	Lower education	1-2 persons	Western	Male	No	Very high	National sample
15819	65	0.06971	0.22426	0.21162	0.545	1.83991	4.22408	0.6147	0.56102	2.26625	0.80254	1.73307	19.5137	4.61871	Middle education	1-2 persons	Western	Female	Yes	Very high	National sample
15820	69	0.06331	2.38221	0.04052	0.44745	0.03102	0.04954	0.13827	0.06745	3.137	0.74975	0.3787	0.43916	0.05358	Middle education	1-2 persons	Western	Male	Yes	Very high	National sample
15831	72	0.14213	0.1426	0.31351	0.20302	0.58026	0.67095	2.14548	3.32304	2.2211	2.03623	0.36061	3.52649	1.89746	Lower education	1-2 persons	Western	Female	No	Very high	National sample
15901	78	0.06481	0.10211	0.03915	1.3817	0.30954	0.12295	3.94823	0.10449	0.11618	0.26053	0.89303	1.49576	0.26706	Lower education	1-2 persons	Non-Western	Female	No	Very high	National sample
15907	68	0.56663	0.74078	0.38951	1.80234	0.16733	0.97446	0.23634	1.51162	31.7685	1.28083	56.6081	2.6383	4.22295	Lower education	1-2 persons	Western	Female	No	Very high	National sample
15605	75	0.22728	0.42678	0.10797	0.14145	0.24949	4.58397	0.50478	0.09175	4.29802	0.48316	1.70252	0.7107	0.43646	Middle education	1-2 persons	Western	Female	Yes	Very high	National sample
15535	79	4.10918	4.37045	0.23721	2.00129	29.0053	12.2437	1.40764	1.99474	3.40251	8.43559	2.70406	19.2728	8.65913	Middle education	1-2 persons	Western	Female	Yes	Low	National sample
15521	75	0.82835	0.21436	0.6928	0.53951	0.48735	0.45891	1.37523	4.27701	2.11673	3.67676	5.09212	1.92977	0.92908	Lower education	1-2 persons	Western	Male	No	Low	National sample
16004	74	0.25521	0.24357	2.59881	0.68903	0.60928	0.26593	0.38715	9.39633	0.78229	1.15124	3.5676	4.10309	0.78364	Middle education	1-2 persons	Western	Female	Yes	Moderate high	National sample
16010	69	2.31007	15.4757	0.3233	5.96435	19.1241	13.4682	1.02596	5.97405	13.2718	2.64601	9.43995	2.48064	2.4134	Middle education	1-2 persons	Western	Female	No	Moderate high	National sample
16016	70	0.14395	0.24941	0.12478	0.19553	18.1744	14.4213	0.91733	0.08213	55.8323	1.39978	1.12381	1.99084	2.45186	Lower education	1-2 persons	Western	Female	No	Moderate high	National sample
16024	77	0.30804	0.14674	0.04	0.21174	0.14623	0.20038	0.89501	0.09825	0.53795	0.4296	2.95717	0.42521	0.58266	Lower education	1-2 persons	Western	Male	No	Moderate high	National sample
16023	76	0.40113	0.39726	0.22858	0.38472	16.4186	9.13867	1.29775	0.36496	1.72843	8.25117	6.30549	10.4135	17.915	Middle education	1-2 persons	Western	Male	No	Moderate high	National sample
16027	73	0.4134	1.01924	0.41001	0.1501	0.34029	1.09371	9.38225	0.27212	0.36762	2.74278	0.94985	143.127	19.1927	Higher education	1-2 persons	Western	Female	No	Moderate high	National sample
16029	69	5.20211	10.8198	0.415	15.4403	3.50816	0.86622	10.146	4.63821	91.0663	9.04679	18.0298	78.622	17.5018	Middle education	1-2 persons	Western	Female	No	Moderate high	National sample
17231	69	0.08426	0.12611	0.0754	0.07065	0.22941	0.01249	0.22218	0.0444	0.26476	0.4337	0.07633	0.22859	0.04601	Lower education	>2 persons	Western	Female	No	High	National sample
17237	70	0.0625	0.25849	0.26547	0.33962	0.03618	0.76409	0.04143	0.02637	0.22785	0.59083	0.55323	0.59936	0.08301	Higher education	1-2 persons	Western	Male	No	High	National sample
17238	66	0.04208	1.17853	0.04102	0.22364	0.0056	0.01033	0.28705	0.01987	0.05211	0.09065	0.71318	1.08056	0.01738	Higher education	1-2 persons	Non-Western	Female	No	High	National sample
17239	68	0.09039	0.0739	0.0195	0.5975	0.36035	2.43439	0.63713	1.59382	0.09589	58.7408	173.243	3.01203	0.17327	Lower education	1-2 persons	Western	Male	Yes	High	National sample
17243	69	0.16021	0.21479	0.14452	0.27537	0.88826	1.79198	3.57965	0.11936	0.46635	0.48534	0.85056	1.00348	0.18738	Middle education	1-2 persons	Western	Male	No	High	National sample
17251	79	0.76825	0.12137	0.12422	0.64575	2.19094	14.9814	7.63395	14.6133	2.77573	10.3248	0.73435	4.04148	2.67556	Lower education	1-2 persons	Western	Male	No	High	National sample
17250	65	0.05703	0.13382	0.0462	0.16372	0.12253	0.05182	0.06651	0.02973	2.70248	2.85255	0.30817	0.15102	1.03378	Middle education	1-2 persons	Western	Female	No	High	National sample
17144	73	0.05946	0.43921	0.02446	0.11923	0.30888	0.33041	0.39653	0.14625	0.22278	0.40709	2.38075	0.39158	0.29772	Middle education	1-2 persons	Western	Female	No	High	National sample
