# Supplementary material for: Dynamics and Determinants of Pneumococcal Antibodies Specific against 13 Vaccine Serotypes in the Pre-Vaccination Era
Source: PLoS One. 2016 Jan 21;11(1):e0147437. doi: 10.1371/journal.pone.0147437 (PMC4721864; doi:10.1371/journal.pone.0147437)
Supplement: S4 Data — (XLSX) [file pone.0147437.s004.xlsx]

## Sheet: Riskfactor_data_PIENTER2_childr
ParticipantId	Sample	Urbanization_rate	Age_yrs	st1	st3	st4	st5	st14	st18c	st19a	st19f	st23f	st6a	st6b	st7f	st9v	Householdmember_below_4yrs	Education_Categorical	Nr_persons_household_children	Asthma_COPD	Ethnicity_Categorical	Contactpers60to90plus	Gender	Contactpers0to4	Contactpers5to19	Contactpers20to59	Daycare_attendance
9	National sample	Low	0	0.12359	0.30012	0.07772	0.06268	0.09327	0.18103	0.20162	1.13167	0.50055	0.20467	0.26552	0.13832	0.12504	Only participant ≤ 4years	Middle education	>4 persons	No	Western	No	Female	No contacts 0 to 4 years olds	No contacts 5 to 19 years olds	No contacts 20 to 59 years olds	No day care attendance
47	National sample	Low	1	0.32	0.2553	0.14751	0.16895	0.45144	0.30755	1.70589	6.60923	0.28262	0.18563	0.24942	0.28831	3.85343	Only participant ≤ 4years	Middle education	1-4 persons	No	Western	No	Female	1 to 4 times contact with 0 to 4 year olds	No contacts 5 to 19 years olds	1 to 4 times contact with 20 to 59 year olds	No day care attendance
57	National sample	Low	2	0.1679	0.2713	0.53645	0.10192	0.02111	1.88542	0.67062	2.02496	0.32153	0.11819	0.1421	0.1659	0.80857	Participant and cohabitant ≤ 4 years	Middle education	>4 persons	No	Western	No	Female	1 to 4 times contact with 0 to 4 year olds	1 to 4 times contact with 5 to 19 year olds	1 to 4 times contact with 20 to 59 year olds	0.5-2 days
67	National sample	Low	3	0.25431	0.25994	0.07534	0.27999	0.05711	0.05187	0.56442	1.45707	0.3149	0.1095	0.08819	0.2795	0.3155	Only participant ≤ 4years	Higher education	1-4 persons	No	Western	No	Female	1 to 4 times contact with 0 to 4 year olds	1 to 4 times contact with 5 to 19 year olds	>5 times contact with 20 to 59 year olds	0.5-2 days
32	National sample	Low	0	0.11725	0.1528	0.04213	0.06503	0.02549	0.01148	0.076	0.75954	0.24334	0.02291	0.01994	0.11354	0.02233	Participant and cohabitant ≤ 4 years	Higher education	1-4 persons	No	Western	No	Male	No contacts 0 to 4 years olds	No contacts 5 to 19 years olds	No contacts 20 to 59 years olds	0.5-2 days
36	National sample	Low	0	0.10081	0.13674	0.03154	0.03454	0.01917	0.02763	0.02558	0.82981	0.33669	0.0332	0.0143	0.35228	0.01196	Participant and cohabitant ≤ 4 years	Middle education	>4 persons	No	Non-Western	No	Male	1 to 4 times contact with 0 to 4 year olds	No contacts 5 to 19 years olds	1 to 4 times contact with 20 to 59 year olds	No day care attendance
34	National sample	Low	0	0.50864	1.22084	0.02693	0.06821	0.12735	0.5079	0.61454	2.16685	0.42709	0.30128	0.27965	0.71093	0.18431	Only participant ≤ 4years	Middle education	1-4 persons	No	Western	No	Female	No contacts 0 to 4 years olds	No contacts 5 to 19 years olds	1 to 4 times contact with 20 to 59 year olds	No day care attendance
407	National sample	High	0	0.12302	0.2532	0.03742	0.04751	0.09408	0.06116	0.08902	1.86839	0.23764	0.01271	0.01695	0.28862	0.02678	Only participant ≤ 4years	Middle education	1-4 persons	No	Western	No	Female	No contacts 0 to 4 years olds	No contacts 5 to 19 years olds	1 to 4 times contact with 20 to 59 year olds	No day care attendance
412	National sample	High	0	0.1011	0.36344	0.03612	0.05145	0.04715	0.08287	0.31522	1.18618	0.31826	0.01696	0.01038	0.10671	0.02608	Only participant ≤ 4years	Middle education	>4 persons	No	Non-Western	No	Male	No contacts 0 to 4 years olds	No contacts 5 to 19 years olds	No contacts 20 to 59 years olds	No day care attendance
435	National sample	High	2	0.0036364	0.0072727	0.0009091	9e-05	0.00231	0.0072727	0.00372	0.01129	0.0090909	0.01	0.003	0.00169	0.00182	Participant and cohabitant ≤ 4 years	Higher education	1-4 persons	Yes	Western	Yes	Female	No contacts 0 to 4 years olds	No contacts 5 to 19 years olds	1 to 4 times contact with 20 to 59 year olds	No day care attendance
459	National sample	High	3	1.50716	2.679	3.12632	1.57755	1.35639	1.03182	1.13915	8.15588	4.9883	0.30609	0.20215	4.44149	0.49525	Only participant ≤ 4years	Middle education	1-4 persons	Yes	Non-Western	No	Male	No contacts 0 to 4 years olds	1 to 4 times contact with 5 to 19 year olds	1 to 4 times contact with 20 to 59 year olds	No day care attendance
393	National sample	High	0	0.0036364	0.0168	0.0013	0.00287	0.0163636	0.0072727	0.0127273	0.0336364	0.00903	0.01	0.0072727	0.0072727	0.0045455	Only participant ≤ 4years	Middle education	1-4 persons	No	Non-Western	No	Female	No contacts 0 to 4 years olds	1 to 4 times contact with 5 to 19 year olds	1 to 4 times contact with 20 to 59 year olds	No day care attendance
807	National sample	High	0	0.17163	0.45834	0.07101	0.08459	0.07334	0.03479	0.17095	1.38177	0.49808	0.06633	0.01478	0.16263	0.03059	Participant and cohabitant ≤ 4 years	Middle education	1-4 persons	No	Western	No	Male	1 to 4 times contact with 0 to 4 year olds	No contacts 5 to 19 years olds	>5 times contact with 20 to 59 year olds	0.5-2 days
858	National sample	High	3	0.15121	0.48183	0.05539	0.11732	0.03733	0.26737	3.74175	4.16877	0.31179	0.15572	0.04067	0.25707	0.21011	Only participant ≤ 4years	Middle education	1-4 persons	No	Western	No	Male	>5 times contact with 0 to 4 year olds	No contacts 5 to 19 years olds	1 to 4 times contact with 20 to 59 year olds	No day care attendance
866	National sample	High	3	0.58955	0.79542	0.17889	0.18716	0.23728	0.10021	0.89646	2.99332	0.45195	0.09975	0.07655	0.3628	0.08968	Only participant ≤ 4years	Middle education	>4 persons	No	Western	No	Female	1 to 4 times contact with 0 to 4 year olds	No contacts 5 to 19 years olds	1 to 4 times contact with 20 to 59 year olds	0.5-2 days
844	National sample	High	1	0.09883	0.49598	0.03469	0.05595	0.02352	0.01814	0.03572	1.52623	0.3434	0.03254	0.00928	1.06953	0.00997	Only participant ≤ 4years	Higher education	1-4 persons	No	Western	No	Male	>5 times contact with 0 to 4 year olds	1 to 4 times contact with 5 to 19 year olds	>5 times contact with 20 to 59 year olds	0.5-2 days
848	National sample	High	1	0.11488	0.1971	0.02491	0.15843	0.0163636	0.01455	0.03024	0.92615	0.16313	0.01683	0.01078	0.15383	0.01774	Participant and cohabitant ≤ 4 years	Middle education	1-4 persons	No	Western	No	Female	No contacts 0 to 4 years olds	No contacts 5 to 19 years olds	1 to 4 times contact with 20 to 59 year olds	No day care attendance
806	National sample	High	0	0.00099	0.02036	0.0009091	0.0027273	0.0326	0.01125	0.01967	0.0336364	0.0090909	0.0017	0.00445	0.00787	0.00231	Only participant ≤ 4years	Middle education	1-4 persons	No	Non-Western	No	Male	No contacts 0 to 4 years olds	No contacts 5 to 19 years olds	No contacts 20 to 59 years olds	No day care attendance
832	National sample	High	0	0.00944	0.00641	0.01149	0.02339	0.00378	0.16044	0.01339	0.30304	0.01801	0.08615	0.04316	0.00775	0.12077	Only participant ≤ 4years	Higher education	1-4 persons	No	Western	No	Male	1 to 4 times contact with 0 to 4 year olds	1 to 4 times contact with 5 to 19 year olds	1 to 4 times contact with 20 to 59 year olds	> 2 days
803	National sample	High	0	0.05939	0.14984	0.0195	0.03507	0.07867	0.09144	0.03073	0.96525	0.14012	0.09933	0.10596	0.06641	0.01421	Only participant ≤ 4years	Higher education	>4 persons	No	Western	Yes	Male	1 to 4 times contact with 0 to 4 year olds	1 to 4 times contact with 5 to 19 year olds	1 to 4 times contact with 20 to 59 year olds	0.5-2 days
821	National sample	High	0	0.0036364	0.0072727	0.0009091	0.0027273	0.00153	0.0072727	0.00417	0.0336364	0.0090909	0.01	0.00179	0.00058	0.00109	Only participant ≤ 4years	Higher education	1-4 persons	No	Western	No	Female	>5 times contact with 0 to 4 year olds	No contacts 5 to 19 years olds	>5 times contact with 20 to 59 year olds	0.5-2 days
852	National sample	High	2	0.23438	0.40232	0.0832	0.11006	0.86576	0.04872	0.16737	2.49326	0.94266	1.5434	2.30796	0.28588	0.04618	Only participant ≤ 4years	Middle education	1-4 persons	No	Western	No	Male	1 to 4 times contact with 0 to 4 year olds	No contacts 5 to 19 years olds	>5 times contact with 20 to 59 year olds	0.5-2 days
842	National sample	High	1	0.13589	0.2504	0.07263	0.07901	0.08668	0.04193	0.1027	1.01661	0.35489	0.03293	0.02069	0.17498	0.03398	Only participant ≤ 4years	Higher education	1-4 persons	No	Western	No	Male	1 to 4 times contact with 0 to 4 year olds	1 to 4 times contact with 5 to 19 year olds	>5 times contact with 20 to 59 year olds	0.5-2 days
389	National sample	High	0	0.13116	0.29846	0.05044	0.05896	1.3897	0.08103	1.28831	2.57762	0.39536	0.19027	0.77721	0.14772	0.06792	Only participant ≤ 4years	Lower education	>4 persons	No	Non-Western	No	Female	No contacts 0 to 4 years olds	No contacts 5 to 19 years olds	No contacts 20 to 59 years olds	No day care attendance
399	National sample	High	0	0.09606	0.21011	0.04541	0.05208	0.16326	0.11816	0.06407	0.78112	0.23799	0.06628	0.06814	0.15301	0.02227	Participant and cohabitant ≤ 4 years	Higher education	1-4 persons	No	Western	Yes	Male	No contacts 0 to 4 years olds	No contacts 5 to 19 years olds	No contacts 20 to 59 years olds	> 2 days
419	National sample	High	0	0.07554	0.14631	3.2824	0.05123	0.0163636	0.02005	0.02725	0.67711	0.17627	0.01466	0.01031	0.07948	0.01	Only participant ≤ 4years	Higher education	1-4 persons	No	Western	No	Female	>5 times contact with 0 to 4 year olds	No contacts 5 to 19 years olds	>5 times contact with 20 to 59 year olds	> 2 days
457	National sample	High	3	5.40397	8.14007	0.3782	2.11133	0.88101	0.43902	20.9509	4.26936	1.40411	0.46466	0.28272	1.48475	0.6417	Participant and cohabitant ≤ 4 years	Higher education	>4 persons	No	Western	Yes	Male	No contacts 0 to 4 years olds	No contacts 5 to 19 years olds	1 to 4 times contact with 20 to 59 year olds	0.5-2 days
452	National sample	High	3	0.15623	0.11742	0.02371	0.08164	0.92239	0.03001	0.16593	0.481	0.14319	0.46915	0.02327	0.08956	0.02942	Participant and cohabitant ≤ 4 years	Higher education	1-4 persons	No	Western	No	Male	>5 times contact with 0 to 4 year olds	No contacts 5 to 19 years olds	1 to 4 times contact with 20 to 59 year olds	0.5-2 days
1201	National sample	Low	0	0.0783	0.18796	0.03149	0.04326	0.13944	0.04288	0.04952	0.6635	0.19436	0.03229	0.05503	0.09358	0.04505	Only participant ≤ 4years	Higher education	1-4 persons	No	Western	No	Female	1 to 4 times contact with 0 to 4 year olds	1 to 4 times contact with 5 to 19 year olds	1 to 4 times contact with 20 to 59 year olds	No day care attendance
1234	National sample	Low	1	0.32924	0.45467	0.06151	0.09175	0.07745	0.04814	0.09805	1.4444	0.36706	0.04494	0.02825	0.21957	0.05165	Only participant ≤ 4years	Higher education	1-4 persons	No	Non-Western	Yes	Female	1 to 4 times contact with 0 to 4 year olds	No contacts 5 to 19 years olds	1 to 4 times contact with 20 to 59 year olds	No day care attendance
1204	National sample	Low	0	0.00062	0.00565	0.0009091	0.00132	0.00349	0.00129	0.00375	0.01546	0.0090909	0.00431	0.00219	0.0053	0.00183	Participant and cohabitant ≤ 4 years	Middle education	1-4 persons	No	Western	No	Male	No contacts 0 to 4 years olds	No contacts 5 to 19 years olds	No contacts 20 to 59 years olds	0.5-2 days
1247	National sample	Low	2	0.10629	0.23975	0.04757	0.05832	0.06015	0.0284	0.07075	0.78112	0.25714	0.03434	0.02133	0.43907	0.02577	Participant and cohabitant ≤ 4 years	Middle education	>4 persons	No	Western	Yes	Male	No contacts 0 to 4 years olds	No contacts 5 to 19 years olds	>5 times contact with 20 to 59 year olds	0.5-2 days
1214	National sample	Low	0	0.09443	0.414	0.04092	0.04619	0.03991	0.12155	0.06055	1.09233	0.33063	0.03911	0.01445	0.11817	0.04596	Participant and cohabitant ≤ 4 years	Higher education	1-4 persons	No	Western	No	Male	No contacts 0 to 4 years olds	No contacts 5 to 19 years olds	No contacts 20 to 59 years olds	0.5-2 days
1255	National sample	Low	3	0.15753	0.36076	0.07074	0.08227	40.5438	18.5163	30.6328	2.20925	0.88803	0.37821	0.18492	0.57937	0.11142	Only participant ≤ 4years	Middle education	>4 persons	Yes	Western	No	Female	No contacts 0 to 4 years olds	No contacts 5 to 19 years olds	No contacts 20 to 59 years olds	0.5-2 days
1236	National sample	Low	1	0.14193	0.08775	0.03075	0.09489	0.24878	0.01525	30.6328	0.08753	0.07985	0.04869	0.03612	0.15607	0.07629	Only participant ≤ 4years	Middle education	1-4 persons	No	Western	Yes	Female	No contacts 0 to 4 years olds	No contacts 5 to 19 years olds	No contacts 20 to 59 years olds	No day care attendance
1242	National sample	Low	2	0.18989	0.49832	0.05086	0.1918	0.4132	0.04519	0.0967	1.69926	0.67746	0.05712	0.02372	0.26212	0.05609	Only participant ≤ 4years	Middle education	>4 persons	No	Western	No	Female	1 to 4 times contact with 0 to 4 year olds	No contacts 5 to 19 years olds	1 to 4 times contact with 20 to 59 year olds	No day care attendance
1231	National sample	Low	1	0.05793	0.12255	0.0564	0.064	0.94257	0.07713	1.17968	0.72283	0.08681	0.18834	0.03391	0.93349	0.10001	Only participant ≤ 4years	Higher education	1-4 persons	No	Western	No	Female	No contacts 0 to 4 years olds	1 to 4 times contact with 5 to 19 year olds	1 to 4 times contact with 20 to 59 year olds	No day care attendance
1232	National sample	Low	1	0.05431	0.05977	0.017	0.03887	0.0166	0.0167	0.10896	0.73868	0.08389	0.01509	0.0131	0.07748	0.02144	Only participant ≤ 4years	Middle education	>4 persons	No	Western	Yes	Female	1 to 4 times contact with 0 to 4 year olds	1 to 4 times contact with 5 to 19 year olds	1 to 4 times contact with 20 to 59 year olds	No day care attendance
828	National sample	High	0	0.04706	0.07426	0.01822	0.03952	0.26408	0.02083	0.03691	0.33541	0.11197	0.01455	0.01734	0.09674	0.01651	Participant and cohabitant ≤ 4 years	Higher education	1-4 persons	No	Western	No	Female	No contacts 0 to 4 years olds	No contacts 5 to 19 years olds	No contacts 20 to 59 years olds	0.5-2 days
861	National sample	High	3	0.08772	0.11457	0.46896	0.05481	0.33598	0.03585	5.41825	0.99646	0.58397	0.01927	0.01189	0.11917	0.0242	Only participant ≤ 4years	Middle education	1-4 persons	No	Western	No	Male	No contacts 0 to 4 years olds	No contacts 5 to 19 years olds	No contacts 20 to 59 years olds	0.5-2 days
1208	National sample	Low	0	0.04883	0.09691	0.02486	0.03753	0.13295	0.01825	0.0276	0.35787	0.13553	0.03731	0.02774	0.14291	0.01153	Participant and cohabitant ≤ 4 years	Middle education	>4 persons	No	Western	No	Male	No contacts 0 to 4 years olds	No contacts 5 to 19 years olds	No contacts 20 to 59 years olds	No day care attendance
1225	National sample	Low	0	0.09003	0.19195	0.05615	0.08633	0.05557	0.03943	0.09099	0.70727	0.2629	0.03963	0.06437	0.19479	0.0346	Only participant ≤ 4years	Higher education	>4 persons	No	Western	Yes	Male	No contacts 0 to 4 years olds	No contacts 5 to 19 years olds	1 to 4 times contact with 20 to 59 year olds	No day care attendance
1604	Low vaccination coverage sample	Very low	1	0.14148	0.1644	0.02627	0.11343	0.69068	0.02901	0.06061	0.52974	0.23653	0.03307	0.07416	0.18969	0.04768	Only participant ≤ 4years	Higher education	>4 persons	No	Western	No	Male	>5 times contact with 0 to 4 year olds	1 to 4 times contact with 5 to 19 year olds	1 to 4 times contact with 20 to 59 year olds	No day care attendance
1577	Low vaccination coverage sample	Very low	0	0.00225	0.0072727	0.00111	0.0021	0.0163636	0.00224	0.0032	0.01711	0.01989	0.00413	0.00126	0.00868	0.00135	Only participant ≤ 4years	Middle education	1-4 persons	No	Western	Yes	Female	1 to 4 times contact with 0 to 4 year olds	No contacts 5 to 19 years olds	>5 times contact with 20 to 59 year olds	No day care attendance
1627	Low vaccination coverage sample	Very low	2	0.17577	0.20295	0.59629	0.06472	0.01121	0.0198	0.14831	2.41068	0.52244	0.13656	0.24865	0.10123	0.03234	Only participant ≤ 4years	Higher education	>4 persons	No	Western	No	Female	1 to 4 times contact with 0 to 4 year olds	No contacts 5 to 19 years olds	1 to 4 times contact with 20 to 59 year olds	No day care attendance
1601	Low vaccination coverage sample	Very low	1	0.09741	0.13417	0.02184	0.02818	0.03156	0.00465	0.0326	0.53053	0.26682	0.01923	0.00847	0.05987	0.07106	Only participant ≤ 4years	Middle education	>4 persons	No	Western	Yes	Male	No contacts 0 to 4 years olds	1 to 4 times contact with 5 to 19 year olds	1 to 4 times contact with 20 to 59 year olds	No day care attendance
1631	Low vaccination coverage sample	Very low	3	0.41299	8.97235	0.06185	0.21595	0.83673	0.01676	0.16495	1.07052	0.4411	0.07071	0.40469	1.16451	0.06733	Only participant ≤ 4years	Middle education	1-4 persons	No	Western	No	Male	1 to 4 times contact with 0 to 4 year olds	1 to 4 times contact with 5 to 19 year olds	1 to 4 times contact with 20 to 59 year olds	No day care attendance
1571	Low vaccination coverage sample	Very low	0	0.07897	0.17793	0.02262	0.02785	0.05226	0.09136	0.05518	0.67429	0.20515	0.0537	0.0237	0.04627	0.00674	Participant and cohabitant ≤ 4 years	Middle education	>4 persons	No	Western	No	Male	No contacts 0 to 4 years olds	No contacts 5 to 19 years olds	No contacts 20 to 59 years olds	No day care attendance
819	National sample	High	0	0.21312	0.36935	0.04305	0.13239	0.1494	0.03987	0.12928	1.47972	0.38704	0.77506	0.58752	0.21394	0.05182	Only participant ≤ 4years	Middle education	1-4 persons	No	Western	No	Female	No contacts 0 to 4 years olds	1 to 4 times contact with 5 to 19 year olds	1 to 4 times contact with 20 to 59 year olds	No day care attendance
853	National sample	High	2	1.22144	13.2902	0.38118	0.88163	0.174	2.58076	0.27151	10.2323	3.13054	0.18398	0.08469	1.10159	3.1788	Only participant ≤ 4years	Middle education	1-4 persons	No	Western	No	Male	1 to 4 times contact with 0 to 4 year olds	1 to 4 times contact with 5 to 19 year olds	1 to 4 times contact with 20 to 59 year olds	0.5-2 days
70	National sample	Low	3	0.16159	0.42474	0.0994	0.16169	0.06703	0.10794	2.71344	4.41545	0.49458	0.23857	0.46979	0.31307	0.08538	Participant and cohabitant ≤ 4 years	Middle education	1-4 persons	No	Western	Yes	Female	No contacts 0 to 4 years olds	1 to 4 times contact with 5 to 19 year olds	>5 times contact with 20 to 59 year olds	No day care attendance
394	National sample	High	0	0.05054	0.09981	0.02814	0.04914	0.22016	0.11433	0.04985	1.11586	0.18122	0.01	0.02164	0.08803	0.02276	Participant and cohabitant ≤ 4 years	Higher education	>4 persons	No	Western	No	Male	No contacts 0 to 4 years olds	No contacts 5 to 19 years olds	No contacts 20 to 59 years olds	0.5-2 days
60	National sample	Low	3	0.10013	0.08595	0.04956	0.19292	0.02995	0.11618	1.02608	2.3486	1.7997	0.01	0.04563	0.13302	0.27883	Only participant ≤ 4years	Middle education	1-4 persons	No	Western	No	Male	1 to 4 times contact with 0 to 4 year olds	1 to 4 times contact with 5 to 19 year olds	1 to 4 times contact with 20 to 59 year olds	0.5-2 days
15	National sample	Low	0	0.23633	0.37187	0.06326	0.14534	0.0309	0.04699	0.13399	2.23797	0.38911	0.03939	0.02582	0.17008	0.05566	Only participant ≤ 4years	Middle education	1-4 persons	No	Western	No	Male	1 to 4 times contact with 0 to 4 year olds	No contacts 5 to 19 years olds	1 to 4 times contact with 20 to 59 year olds	No day care attendance
63	National sample	Low	3	0.5079	0.76697	0.19651	0.47041	0.09967	0.39894	8.84656	15.3616	0.81931	0.36153	0.30874	0.57086	0.87566	Only participant ≤ 4years	Middle education	1-4 persons	No	Western	No	Male	No contacts 0 to 4 years olds	No contacts 5 to 19 years olds	1 to 4 times contact with 20 to 59 year olds	0.5-2 days
64	National sample	Low	3	0.27287	0.38119	0.03962	0.08464	0.07784	1.05718	4.68696	6.72861	0.49196	0.06301	0.50927	0.13676	0.227	Only participant ≤ 4years	Middle education	1-4 persons	No	Western	Yes	Male	>5 times contact with 0 to 4 year olds	1 to 4 times contact with 5 to 19 year olds	1 to 4 times contact with 20 to 59 year olds	0.5-2 days
12	National sample	Low	0	0.04719	0.05708	0.02577	0.05263	0.03278	0.19575	0.03348	0.77693	0.10909	0.07728	0.01613	0.08965	0.02036	Only participant ≤ 4years	Middle education	1-4 persons	No	Western	No	Female	No contacts 0 to 4 years olds	No contacts 5 to 19 years olds	No contacts 20 to 59 years olds	No day care attendance
29	National sample	Low	0	0.19225	0.23176	0.0426	0.07844	0.01931	0.0072727	0.07928	1.69182	0.33206	0.03105	0.03447	0.2144	0.8642	Participant and cohabitant ≤ 4 years	Higher education	1-4 persons	No	Non-Western	No	Male	1 to 4 times contact with 0 to 4 year olds	No contacts 5 to 19 years olds	1 to 4 times contact with 20 to 59 year olds	> 2 days
39	National sample	Low	1	0.09972	0.1984	0.05038	0.06657	0.03915	0.03519	0.04889	0.77355	0.24039	0.03015	0.01619	0.11812	0.02476	Only participant ≤ 4years	Higher education	>4 persons	Yes	Western	Yes	Male	No contacts 0 to 4 years olds	1 to 4 times contact with 5 to 19 year olds	>5 times contact with 20 to 59 year olds	No day care attendance
1567	Low vaccination coverage sample	Very low	0	0.1545	0.16284	0.0391	0.04749	0.05818	0.04506	0.07567	4.08836	0.32445	0.0601	0.06451	0.09215	0.0986	Participant and cohabitant ≤ 4 years	Middle education	>4 persons	No	Western	No	Female	No contacts 0 to 4 years olds	No contacts 5 to 19 years olds	No contacts 20 to 59 years olds	No day care attendance
1569	Low vaccination coverage sample	Very low	0	0.05574	0.0072727	0.02074	0.02396	0.10556	0.18965	0.01469	1.9251	0.31093	0.01	0.02278	0.20743	0.07537	Only participant ≤ 4years	Middle education	>4 persons	No	Western	No	Female	No contacts 0 to 4 years olds	No contacts 5 to 19 years olds	No contacts 20 to 59 years olds	No day care attendance
1574	Low vaccination coverage sample	Very low	0	0.08732	0.08665	0.02195	0.10735	0.01943	0.04964	0.02822	0.34428	0.19722	0.01622	0.00796	0.0687	0.02113	Only participant ≤ 4years	Middle education	1-4 persons	No	Western	No	Male	No contacts 0 to 4 years olds	No contacts 5 to 19 years olds	No contacts 20 to 59 years olds	No day care attendance
1613	Low vaccination coverage sample	Very low	1	0.08578	0.12331	0.0197	0.04962	1.2637	0.01874	0.05303	2.20919	0.1368	0.013	0.00937	0.06085	0.03493	Only participant ≤ 4years	Middle education	1-4 persons	No	Western	No	Female	No contacts 0 to 4 years olds	No contacts 5 to 19 years olds	1 to 4 times contact with 20 to 59 year olds	No day care attendance
1584	Low vaccination coverage sample	Very low	0	0.0036364	0.0072727	0.00082	0.00154	0.0163636	0.0072727	0.00068	0.01107	0.0090909	0.00241	0.00114	0.00261	0.00098	Only participant ≤ 4years	Middle education	>4 persons	No	Western	No	Female	No contacts 0 to 4 years olds	1 to 4 times contact with 5 to 19 year olds	No contacts 20 to 59 years olds	No day care attendance
1634	Low vaccination coverage sample	Very low	3	0.06355	9.3326	0.0185	0.02743	0.0163636	0.0072727	1.76271	0.6628	0.13194	0.01234	0.00829	0.13633	2.71598	Only participant ≤ 4years	Middle education	1-4 persons	No	Western	No	Female	No contacts 0 to 4 years olds	No contacts 5 to 19 years olds	No contacts 20 to 59 years olds	0.5-2 days
1626	Low vaccination coverage sample	Very low	2	0.12539	2.08743	0.023	0.04678	0.48574	0.01399	0.93163	1.28752	0.23854	0.01147	0.01121	0.07791	2.52399	Participant and cohabitant ≤ 4 years	Middle education	>4 persons	No	Western	Yes	Male	1 to 4 times contact with 0 to 4 year olds	No contacts 5 to 19 years olds	>5 times contact with 20 to 59 year olds	0.5-2 days
1589	Low vaccination coverage sample	Very low	0	0.11387	0.16688	0.04781	0.05177	0.18003	0.01305	0.0442	0.43763	0.20147	0.0157	0.01092	0.10004	0.03615	Only participant ≤ 4years	Middle education	1-4 persons	No	Western	No	Male	1 to 4 times contact with 0 to 4 year olds	No contacts 5 to 19 years olds	>5 times contact with 20 to 59 year olds	No day care attendance
1194	National sample	Low	0	0.09723	0.30464	0.0266	0.03371	0.3183	0.24138	0.20185	1.1798	0.39937	0.56007	0.5947	0.08929	0.06969	Participant and cohabitant ≤ 4 years	Higher education	>4 persons	No	Western	No	Male	No contacts 0 to 4 years olds	1 to 4 times contact with 5 to 19 year olds	1 to 4 times contact with 20 to 59 year olds	0.5-2 days
2009	National sample	Very low	3	0.3552	1.08034	0.14299	0.19601	0.20505	0.15642	1.79889	3.28145	0.96215	0.13499	0.2346	0.44963	0.10849	Only participant ≤ 4years	Higher education	>4 persons	No	Western	Yes	Male	>5 times contact with 0 to 4 year olds	>5 times contact with 5 to 19 year olds	>5 times contact with 20 to 59 year olds	0.5-2 days
1970	National sample	Very low	0	0.02617	0.0667	0.00808	0.02096	0.0163636	0.01528	0.0127273	0.26955	0.08015	0.01	0.0072727	0.04347	0.00535	Only participant ≤ 4years	Higher education	1-4 persons	No	Western	No	Female	No contacts 0 to 4 years olds	No contacts 5 to 19 years olds	1 to 4 times contact with 20 to 59 year olds	No day care attendance
2004	National sample	Very low	2	0.16792	1.74455	0.15266	0.11104	0.57978	0.02813	0.17909	0.94908	0.31974	0.04492	0.46892	0.21904	0.03056	Only participant ≤ 4years	Middle education	>4 persons	No	Western	Yes	Male	No contacts 0 to 4 years olds	>5 times contact with 5 to 19 year olds	>5 times contact with 20 to 59 year olds	0.5-2 days
1994	National sample	Very low	2	0.0992	0.167	0.02057	0.05354	0.1856	0.02561	0.0682	0.7221	0.18423	0.55835	0.13922	0.09686	0.02145	Participant and cohabitant ≤ 4 years	Higher education	1-4 persons	No	Western	Yes	Female	1 to 4 times contact with 0 to 4 year olds	1 to 4 times contact with 5 to 19 year olds	>5 times contact with 20 to 59 year olds	0.5-2 days
2021	National sample	Very low	3	0.40441	0.81353	0.32318	0.80845	3.98967	1.91574	7.00263	9.23919	1.15249	2.24757	1.79135	0.51035	0.52657	Participant and cohabitant ≤ 4 years	Middle education	>4 persons	No	Western	No	Female	>5 times contact with 0 to 4 year olds	No contacts 5 to 19 years olds	1 to 4 times contact with 20 to 59 year olds	> 2 days
1997	National sample	Very low	2	0.17665	0.3253	0.06195	0.0891	0.12614	0.03942	0.78399	2.39697	0.33764	0.0527	0.0311	0.2192	0.03928	Only participant ≤ 4years	Higher education	1-4 persons	No	Western	No	Male	No contacts 0 to 4 years olds	No contacts 5 to 19 years olds	No contacts 20 to 59 years olds	> 2 days
1984	National sample	Very low	1	1.40918	2.29556	0.66719	1.07333	0.59241	0.72088	1.09439	7.76013	4.41115	0.3218	0.17219	2.68598	0.34727	Participant and cohabitant ≤ 4 years	Higher education	>4 persons	No	Western	No	Male	1 to 4 times contact with 0 to 4 year olds	1 to 4 times contact with 5 to 19 year olds	No contacts 20 to 59 years olds	> 2 days
1609	Low vaccination coverage sample	Very low	1	0.11723	0.17457	0.02934	0.06793	1.44686	0.01512	0.37402	1.24652	0.27113	0.01632	0.01018	0.08837	0.01388	Participant and cohabitant ≤ 4 years	Higher education	1-4 persons	No	Western	No	Female	No contacts 0 to 4 years olds	No contacts 5 to 19 years olds	No contacts 20 to 59 years olds	0.5-2 days
1599	Low vaccination coverage sample	Very low	0	0.09257	0.70514	0.02341	0.05476	0.07636	2.24841	0.03786	0.4887	0.20938	0.01851	0.01035	0.12873	0.0317	Only participant ≤ 4years	Middle education	>4 persons	No	Western	No	Male	No contacts 0 to 4 years olds	No contacts 5 to 19 years olds	No contacts 20 to 59 years olds	0.5-2 days
2001	National sample	Very low	2	0.97195	1.55069	0.31491	0.4318	0.37341	0.10539	0.26255	6.03338	5.32679	1.65073	0.24041	0.7046	0.0815	Only participant ≤ 4years	Middle education	1-4 persons	No	Western	Yes	Female	No contacts 0 to 4 years olds	No contacts 5 to 19 years olds	No contacts 20 to 59 years olds	0.5-2 days
1598	Low vaccination coverage sample	Very low	0	0.09538	0.24216	0.03606	0.04909	0.03589	0.01654	0.67037	1.44104	0.24776	0.01821	0.01204	0.09244	0.01338	Participant and cohabitant ≤ 4 years	Middle education	>4 persons	No	Western	No	Male	1 to 4 times contact with 0 to 4 year olds	1 to 4 times contact with 5 to 19 year olds	>5 times contact with 20 to 59 year olds	No day care attendance
1622	Low vaccination coverage sample	Very low	2	0.06551	0.07236	0.0188	0.02155	0.00975	0.0072727	0.49111	1.32312	0.15682	0.01163	0.03346	0.04373	0.00722	Participant and cohabitant ≤ 4 years	Middle education	>4 persons	No	Western	No	Male	1 to 4 times contact with 0 to 4 year olds	1 to 4 times contact with 5 to 19 year olds	>5 times contact with 20 to 59 year olds	No day care attendance
1630	Low vaccination coverage sample	Very low	3	0.15871	0.22885	0.04555	0.07296	0.04665	0.01958	0.29861	1.04101	0.50729	0.02263	0.01723	0.13859	2.89898	Only participant ≤ 4years	Middle education	1-4 persons	No	Western	No	Male	No contacts 0 to 4 years olds	No contacts 5 to 19 years olds	1 to 4 times contact with 20 to 59 year olds	No day care attendance
1979	National sample	Very low	0	0.59924	1.05593	0.17588	0.60839	0.23113	0.07806	0.1815	5.07824	1.15034	0.07495	0.05048	0.46451	2.54198	Participant and cohabitant ≤ 4 years	Middle education	1-4 persons	No	Western	No	Female	>5 times contact with 0 to 4 year olds	No contacts 5 to 19 years olds	1 to 4 times contact with 20 to 59 year olds	0.5-2 days
2014	National sample	Very low	3	0.83313	1.39093	0.24475	0.44419	0.06553	0.20261	0.32031	4.54723	1.41796	0.67732	1.98463	0.66827	0.1208	Only participant ≤ 4years	Middle education	1-4 persons	No	Western	Yes	Female	1 to 4 times contact with 0 to 4 year olds	No contacts 5 to 19 years olds	>5 times contact with 20 to 59 year olds	0.5-2 days
1958	National sample	Very low	0	0.1079	0.16372	0.03259	0.08246	0.07209	0.0244	0.08563	0.98477	0.20029	0.04796	0.02382	0.10033	0.07998	Only participant ≤ 4years	Middle education	1-4 persons	No	Western	No	Female	No contacts 0 to 4 years olds	No contacts 5 to 19 years olds	No contacts 20 to 59 years olds	0.5-2 days
1999	National sample	Very low	2	0.3625	0.52242	0.71748	0.22399	1.3704	0.061	0.1726	10.1988	0.6484	0.07178	0.04651	0.57979	2.00389	Participant and cohabitant ≤ 4 years	Higher education	>4 persons	No	Western	No	Male	1 to 4 times contact with 0 to 4 year olds	1 to 4 times contact with 5 to 19 year olds	1 to 4 times contact with 20 to 59 year olds	0.5-2 days
2378	National sample	Very high	2	0.38311	0.69527	0.11372	0.19643	0.12585	0.07442	0.17382	3.75599	0.84201	0.14072	0.09684	1.04878	0.03158	Only participant ≤ 4years	Higher education	>4 persons	No	Western	No	Male	1 to 4 times contact with 0 to 4 year olds	1 to 4 times contact with 5 to 19 year olds	1 to 4 times contact with 20 to 59 year olds	No day care attendance
2387	National sample	Very high	2	0.34718	0.22662	0.0343	0.15904	0.00124	0.02176	0.37987	0.64118	0.15573	0.0886	0.03596	0.30258	0.12435	Only participant ≤ 4years	Middle education	1-4 persons	No	Western	No	Male	1 to 4 times contact with 0 to 4 year olds	1 to 4 times contact with 5 to 19 year olds	1 to 4 times contact with 20 to 59 year olds	0.5-2 days
2366	National sample	Very high	1	0.76585	1.12483	0.18152	0.29754	0.2082	0.07199	0.18912	4.75046	1.18552	0.09955	0.06951	0.4755	0.09765	Only participant ≤ 4years	Middle education	1-4 persons	Yes	Western	No	Female	No contacts 0 to 4 years olds	1 to 4 times contact with 5 to 19 year olds	1 to 4 times contact with 20 to 59 year olds	No day care attendance
2356	National sample	Very high	0	0.04762	0.09759	0.02611	0.03877	0.02972	0.0266	0.15521	0.52921	0.13043	0.01353	0.0594	0.05895	0.01102	Only participant ≤ 4years	Middle education	1-4 persons	No	Non-Western	No	Female	No contacts 0 to 4 years olds	No contacts 5 to 19 years olds	No contacts 20 to 59 years olds	No day care attendance
2389	National sample	Very high	2	0.06452	0.06948	0.01373	0.03839	0.0163636	0.01242	0.18482	1.79277	0.0997	0.01758	0.02264	0.07435	0.01418	Only participant ≤ 4years	Higher education	1-4 persons	No	Non-Western	No	Male	1 to 4 times contact with 0 to 4 year olds	No contacts 5 to 19 years olds	>5 times contact with 20 to 59 year olds	> 2 days
2397	National sample	Very high	3	0.09594	0.10449	0.01303	0.02953	0.00956	4.80723	0.10673	0.26865	0.16151	0.00735	0.00866	0.05217	0.00837	Participant and cohabitant ≤ 4 years	Lower education	>4 persons	No	Western	No	Male	No contacts 0 to 4 years olds	No contacts 5 to 19 years olds	No contacts 20 to 59 years olds	No day care attendance
2370	National sample	Very high	1	0.1062	0.20303	0.03394	0.05822	0.3034	0.018	0.07988	0.61283	0.16585	0.01741	0.02134	0.09182	0.01557	Only participant ≤ 4years	Middle education	1-4 persons	No	Western	No	Male	1 to 4 times contact with 0 to 4 year olds	No contacts 5 to 19 years olds	1 to 4 times contact with 20 to 59 year olds	> 2 days
1983	National sample	Very low	1	0.20009	0.73206	0.09761	0.32041	0.13435	0.33122	0.66936	1.82444	0.76897	0.23622	0.84691	0.33059	0.43231	Only participant ≤ 4years	Higher education	1-4 persons	No	Western	No	Male	1 to 4 times contact with 0 to 4 year olds	1 to 4 times contact with 5 to 19 year olds	1 to 4 times contact with 20 to 59 year olds	No day care attendance
1996	National sample	Very low	2	0.39287	0.42724	0.08875	0.22972	0.06692	0.11726	0.3651	1.05618	0.41138	0.33937	0.11238	0.4479	0.14743	Only participant ≤ 4years	Higher education	1-4 persons	No	Western	Yes	Female	1 to 4 times contact with 0 to 4 year olds	1 to 4 times contact with 5 to 19 year olds	1 to 4 times contact with 20 to 59 year olds	No day care attendance
1959	National sample	Very low	0	0.0964	0.70348	0.03834	0.04533	0.09767	0.13655	0.28815	0.71243	0.33281	0.02204	0.01225	0.1332	0.01657	Only participant ≤ 4years	Higher education	>4 persons	No	Western	No	Male	1 to 4 times contact with 0 to 4 year olds	1 to 4 times contact with 5 to 19 year olds	No contacts 20 to 59 years olds	No day care attendance
2359	National sample	Very high	0	0.08006	0.09566	0.02194	0.04123	0.0163636	0.0072727	0.04674	2.94296	0.14559	0.0173	0.01508	0.08281	0.01896	Only participant ≤ 4years	Higher education	1-4 persons	No	Western	Yes	Male	No contacts 0 to 4 years olds	No contacts 5 to 19 years olds	1 to 4 times contact with 20 to 59 year olds	No day care attendance
2396	National sample	Very high	3	0.29404	17.9559	0.03406	0.08643	0.03927	0.105	0.28085	1.70643	0.41017	0.05108	0.03179	0.12223	0.0373	Only participant ≤ 4years	Higher education	1-4 persons	No	Western	No	Female	No contacts 0 to 4 years olds	1 to 4 times contact with 5 to 19 year olds	1 to 4 times contact with 20 to 59 year olds	0.5-2 days
2384	National sample	Very high	2	0.16972	2.66139	0.06227	0.30916	3.00932	0.11028	1.28818	1.24506	0.29228	0.0615	0.04007	0.2074	0.39732	Participant and cohabitant ≤ 4 years	Higher education	>4 persons	No	Western	Yes	Male	>5 times contact with 0 to 4 year olds	1 to 4 times contact with 5 to 19 year olds	1 to 4 times contact with 20 to 59 year olds	0.5-2 days
2354	National sample	Very high	0	0.0036364	0.0072727	0.0009091	0.0027273	0.0163636	0.0072727	0.0127273	0.0336364	0.0090909	0.01	0.0072727	0.0072727	0.0045455	Only participant ≤ 4years	Higher education	1-4 persons	No	Western	Yes	Male	No contacts 0 to 4 years olds	No contacts 5 to 19 years olds	1 to 4 times contact with 20 to 59 year olds	0.5-2 days
2372	National sample	Very high	1	0.25787	0.62027	0.04211	0.13586	0.01348	0.04296	17.7508	3.35801	0.22997	0.08455	0.04014	0.18524	0.05351	Participant and cohabitant ≤ 4 years	Higher education	1-4 persons	No	Western	No	Male	1 to 4 times contact with 0 to 4 year olds	1 to 4 times contact with 5 to 19 year olds	1 to 4 times contact with 20 to 59 year olds	> 2 days
2363	National sample	Very high	0	0.21209	0.30313	0.07141	0.16905	0.07838	0.06087	0.14135	1.33902	0.32578	0.08235	0.06088	0.24108	0.07204	Participant and cohabitant ≤ 4 years	Middle education	>4 persons	No	Non-Western	No	Female	No contacts 0 to 4 years olds	No contacts 5 to 19 years olds	No contacts 20 to 59 years olds	> 2 days
2404	National sample	Very high	3	0.49314	0.57147	0.14797	0.24224	0.24987	0.14999	2.46358	2.85516	0.89514	0.22369	0.64614	0.42396	0.11436	Only participant ≤ 4years	Lower education	>4 persons	No	Non-Western	No	Female	No contacts 0 to 4 years olds	No contacts 5 to 19 years olds	No contacts 20 to 59 years olds	No day care attendance
2395	National sample	Very high	3	0.44102	0.55165	0.08161	0.24137	0.24878	0.08799	5.78131	8.03437	1.03612	0.30009	0.22791	0.35276	0.42236	Participant and cohabitant ≤ 4 years	Middle education	1-4 persons	No	Western	No	Female	1 to 4 times contact with 0 to 4 year olds	1 to 4 times contact with 5 to 19 year olds	>5 times contact with 20 to 59 year olds	> 2 days
2785	National sample	High	1	0.22364	0.3852	0.06382	0.10127	0.0163636	0.01268	0.03791	1.5625	0.378	0.01529	0.01221	0.12441	0.01352	Only participant ≤ 4years	Higher education	1-4 persons	No	Western	No	Male	No contacts 0 to 4 years olds	No contacts 5 to 19 years olds	No contacts 20 to 59 years olds	No day care attendance
2787	National sample	High	1	0.0981	0.17956	0.03449	0.06152	0.23009	0.02951	0.08267	0.65031	0.17098	2.36353	1.21995	0.12373	0.02735	Only participant ≤ 4years	Higher education	1-4 persons	No	Western	No	Male	No contacts 0 to 4 years olds	No contacts 5 to 19 years olds	No contacts 20 to 59 years olds	> 2 days
2813	National sample	High	3	0.60267	19.0355	0.0997	0.21589	0.16014	2.52415	0.51896	2.42485	0.56635	0.09129	0.05422	0.34611	0.09972	Participant and cohabitant ≤ 4 years	Middle education	>4 persons	No	Western	No	Female	No contacts 0 to 4 years olds	>5 times contact with 5 to 19 year olds	1 to 4 times contact with 20 to 59 year olds	0.5-2 days
2754	National sample	High	0	0.17558	0.49036	0.25424	0.09306	40.5438	18.5163	0.21512	2.68974	0.92542	1.68366	2.16769	0.18021	2.24936	Only participant ≤ 4years	Higher education	1-4 persons	No	Non-Western	No	Male	1 to 4 times contact with 0 to 4 year olds	No contacts 5 to 19 years olds	1 to 4 times contact with 20 to 59 year olds	0.5-2 days
2800	National sample	High	2	0.41266	0.6443	0.14756	0.19691	0.79048	0.0434	0.3925	4.56117	0.55348	0.05876	0.04457	0.28835	0.18472	Only participant ≤ 4years	Middle education	>4 persons	Yes	Non-Western	No	Male	>5 times contact with 0 to 4 year olds	1 to 4 times contact with 5 to 19 year olds	No contacts 20 to 59 years olds	> 2 days
2807	National sample	High	3	0.72687	2.49649	0.16741	0.2169	1.49775	2.00301	1.78711	4.40514	1.01338	0.13068	0.03696	0.35638	2.41342	Participant and cohabitant ≤ 4 years	Higher education	>4 persons	No	Western	No	Female	>5 times contact with 0 to 4 year olds	1 to 4 times contact with 5 to 19 year olds	>5 times contact with 20 to 59 year olds	> 2 days
2774	National sample	High	0	0.26607	0.44921	0.06444	0.09358	0.0873	0.05572	0.09468	2.09208	0.5144	0.03879	0.01461	0.14945	0.02661	Only participant ≤ 4years	Middle education	>4 persons	No	Western	No	Male	1 to 4 times contact with 0 to 4 year olds	No contacts 5 to 19 years olds	>5 times contact with 20 to 59 year olds	No day care attendance
2801	National sample	High	2	0.24157	2.08334	0.05874	0.16121	0.66027	0.04686	0.43303	0.73913	0.25427	0.15142	0.11116	0.25259	0.09484	Only participant ≤ 4years	Higher education	1-4 persons	No	Western	Yes	Female	1 to 4 times contact with 0 to 4 year olds	No contacts 5 to 19 years olds	No contacts 20 to 59 years olds	> 2 days
2777	National sample	High	0	0.0036364	0.0072727	0.0009091	0.0027273	0.00176	0.0072727	0.00407	0.01232	0.0090909	0.01	0.0022	0.00065	0.00171	Only participant ≤ 4years	Higher education	1-4 persons	No	Non-Western	Yes	Male	>5 times contact with 0 to 4 year olds	No contacts 5 to 19 years olds	1 to 4 times contact with 20 to 59 year olds	> 2 days
3178	Low vaccination coverage sample	Low	0	0.05392	0.0789	0.00823	0.0323	0.44059	0.00394	0.01311	0.35106	0.07054	0.00805	0.00468	0.02389	0.00363	Participant and cohabitant ≤ 4 years	Higher education	1-4 persons	No	Western	No	Female	1 to 4 times contact with 0 to 4 year olds	No contacts 5 to 19 years olds	1 to 4 times contact with 20 to 59 year olds	0.5-2 days
3227	Low vaccination coverage sample	Low	3	0.20739	0.35023	0.05979	0.11024	0.01835	0.19644	0.08959	1.35971	0.44023	0.02946	0.03	0.11897	0.02749	Participant and cohabitant ≤ 4 years	Middle education	>4 persons	Yes	Western	No	Male	>5 times contact with 0 to 4 year olds	1 to 4 times contact with 5 to 19 year olds	1 to 4 times contact with 20 to 59 year olds	0.5-2 days
3200	Low vaccination coverage sample	Low	0	0.05913	0.14678	0.02192	0.03464	0.02607	0.0072727	0.0299	0.83116	0.17818	0.01471	0.00877	0.04741	0.10018	Only participant ≤ 4years	Middle education	>4 persons	No	Western	No	Male	No contacts 0 to 4 years olds	No contacts 5 to 19 years olds	No contacts 20 to 59 years olds	No day care attendance
3202	Low vaccination coverage sample	Low	0	0.13956	0.27996	0.04232	0.07277	0.01495	0.0242	0.06538	1.40205	0.3451	0.02405	0.06181	0.11258	0.02232	Participant and cohabitant ≤ 4 years	Middle education	>4 persons	Yes	Western	No	Male	No contacts 0 to 4 years olds	No contacts 5 to 19 years olds	No contacts 20 to 59 years olds	0.5-2 days
3195	Low vaccination coverage sample	Low	0	0.13848	0.49327	0.05357	0.14777	0.02508	0.00844	0.06489	1.82429	0.46553	0.02786	0.02297	0.13201	0.04374	Participant and cohabitant ≤ 4 years	Middle education	1-4 persons	Yes	Western	No	Male	1 to 4 times contact with 0 to 4 year olds	1 to 4 times contact with 5 to 19 year olds	1 to 4 times contact with 20 to 59 year olds	0.5-2 days
3199	Low vaccination coverage sample	Low	0	0.07137	0.34718	0.02566	0.03674	0.15107	0.0048	0.03023	1.14503	0.44189	0.06095	0.03474	0.09712	0.04034	Participant and cohabitant ≤ 4 years	Middle education	1-4 persons	No	Western	No	Male	No contacts 0 to 4 years olds	No contacts 5 to 19 years olds	No contacts 20 to 59 years olds	0.5-2 days
2340	National sample	Very high	0	0.10787	0.22222	0.03617	0.06924	0.07915	0.04419	0.07395	0.83306	0.20443	0.04991	0.02727	0.15585	0.03263	Only participant ≤ 4years	Middle education	1-4 persons	No	Western	Yes	Female	No contacts 0 to 4 years olds	No contacts 5 to 19 years olds	No contacts 20 to 59 years olds	No day care attendance
2401	National sample	Very high	3	0.11441	0.21009	0.04599	0.07251	0.19605	0.04503	0.15288	1.02009	0.35599	0.02438	0.01646	0.24911	0.09714	Only participant ≤ 4years	Middle education	>4 persons	No	Western	No	Male	>5 times contact with 0 to 4 year olds	>5 times contact with 5 to 19 year olds	1 to 4 times contact with 20 to 59 year olds	0.5-2 days
2362	National sample	Very high	0	0.2448	0.25603	0.08351	0.1343	0.10414	0.06374	0.25091	1.05223	0.37822	0.08719	0.07563	0.22798	0.06435	Participant and cohabitant ≤ 4 years	Lower education	>4 persons	No	Non-Western	No	Female	No contacts 0 to 4 years olds	No contacts 5 to 19 years olds	No contacts 20 to 59 years olds	0.5-2 days
2364	National sample	Very high	1	0.12393	0.26803	0.05182	0.06706	0.072	0.03691	0.06386	0.97319	0.29114	0.03075	0.02057	0.17074	0.02677	Only participant ≤ 4years	Higher education	1-4 persons	No	Western	Yes	Male	1 to 4 times contact with 0 to 4 year olds	No contacts 5 to 19 years olds	1 to 4 times contact with 20 to 59 year olds	No day care attendance
3183	Low vaccination coverage sample	Low	0	0.04736	0.06935	0.02328	0.02963	0.27604	0.03903	0.17596	0.37223	0.16637	0.18539	0.03486	0.19662	0.03559	Participant and cohabitant ≤ 4 years	Middle education	>4 persons	Yes	Western	No	Male	No contacts 0 to 4 years olds	No contacts 5 to 19 years olds	1 to 4 times contact with 20 to 59 year olds	0.5-2 days
3219	Low vaccination coverage sample	Low	2	0.18834	0.18875	0.03725	0.08107	0.5047	0.0171	0.22451	1.00855	0.42289	0.02759	0.01828	0.34206	0.02038	Only participant ≤ 4years	Higher education	1-4 persons	No	Western	No	Male	No contacts 0 to 4 years olds	1 to 4 times contact with 5 to 19 year olds	>5 times contact with 20 to 59 year olds	0.5-2 days
3208	Low vaccination coverage sample	Low	1	0.20114	0.17154	0.03101	0.11088	0.01913	0.01738	0.26438	1.67805	0.21266	0.03556	0.0309	0.12333	0.05075	Only participant ≤ 4years	Middle education	>4 persons	No	Western	No	Female	No contacts 0 to 4 years olds	No contacts 5 to 19 years olds	No contacts 20 to 59 years olds	No day care attendance
3215	Low vaccination coverage sample	Low	1	0.21281	0.16987	0.03952	0.10298	0.02162	0.02841	0.82744	11.9633	0.28992	0.0286	0.03039	4.28145	0.09879	Only participant ≤ 4years	Higher education	>4 persons	No	Western	No	Male	No contacts 0 to 4 years olds	No contacts 5 to 19 years olds	1 to 4 times contact with 20 to 59 year olds	No day care attendance
3213	Low vaccination coverage sample	Low	1	0.08427	0.12821	0.02141	0.06465	0.0163636	0.04538	0.28932	0.57781	0.18661	0.14095	0.06419	0.29681	0.02434	Only participant ≤ 4years	Middle education	1-4 persons	Yes	Western	No	Male	1 to 4 times contact with 0 to 4 year olds	1 to 4 times contact with 5 to 19 year olds	1 to 4 times contact with 20 to 59 year olds	No day care attendance
3186	Low vaccination coverage sample	Low	0	0.16704	0.2506	0.04561	0.09937	0.04957	0.46156	0.14404	0.80213	0.3818	0.04243	0.01942	0.15911	0.09493	Participant and cohabitant ≤ 4 years	Middle education	>4 persons	No	Western	No	Male	No contacts 0 to 4 years olds	No contacts 5 to 19 years olds	No contacts 20 to 59 years olds	0.5-2 days
3233	Low vaccination coverage sample	Low	3	0.25607	0.38105	0.05832	0.13178	0.54399	0.03149	0.16543	1.17738	1.41428	0.24394	0.02915	5.75897	0.04562	Participant and cohabitant ≤ 4 years	Higher education	1-4 persons	No	Western	No	Female	>5 times contact with 0 to 4 year olds	No contacts 5 to 19 years olds	1 to 4 times contact with 20 to 59 year olds	0.5-2 days
3221	Low vaccination coverage sample	Low	2	0.15377	0.15734	0.04919	0.11838	0.96612	1.65728	0.12967	1.07178	0.2692	0.014	0.01592	0.09887	0.0191	Participant and cohabitant ≤ 4 years	Middle education	>4 persons	No	Western	No	Male	>5 times contact with 0 to 4 year olds	1 to 4 times contact with 5 to 19 year olds	1 to 4 times contact with 20 to 59 year olds	0.5-2 days
3191	Low vaccination coverage sample	Low	0	0.12843	0.2278	0.02991	0.08889	0.01511	0.04003	0.06862	1.00345	0.26337	0.02742	0.02984	0.13728	0.02652	Only participant ≤ 4years	Higher education	1-4 persons	No	Western	No	Male	No contacts 0 to 4 years olds	No contacts 5 to 19 years olds	>5 times contact with 20 to 59 year olds	No day care attendance
3201	Low vaccination coverage sample	Low	0	0.1023	0.09343	0.01938	0.03617	0.01663	0.00965	0.06029	0.40078	0.18608	0.01047	0.0085	0.06689	0.01407	Participant and cohabitant ≤ 4 years	Higher education	1-4 persons	No	Western	No	Male	1 to 4 times contact with 0 to 4 year olds	No contacts 5 to 19 years olds	>5 times contact with 20 to 59 year olds	No day care attendance
2784	National sample	High	1	0.37092	0.2679	0.05862	0.10856	0.1169	0.02665	0.47703	1.47244	0.34649	0.03765	0.02511	0.1746	0.03007	Participant and cohabitant ≤ 4 years	Higher education	1-4 persons	No	Western	Yes	Female	1 to 4 times contact with 0 to 4 year olds	No contacts 5 to 19 years olds	No contacts 20 to 59 years olds	0.5-2 days
3609	National sample	Very high	0	0.06258	0.09911	0.02254	0.0471	0.02619	0.01808	0.15596	0.75655	0.1165	0.12049	0.0296	0.08535	0.02491	Participant and cohabitant ≤ 4 years	Higher education	1-4 persons	No	Western	No	Male	1 to 4 times contact with 0 to 4 year olds	No contacts 5 to 19 years olds	1 to 4 times contact with 20 to 59 year olds	0.5-2 days
3652	National sample	Very high	3	0.27392	0.34332	0.07352	0.18853	0.03695	0.04814	0.19483	1.22767	0.35841	0.04383	0.02833	0.29158	0.04988	Only participant ≤ 4years	Middle education	1-4 persons	No	Western	Yes	Female	1 to 4 times contact with 0 to 4 year olds	1 to 4 times contact with 5 to 19 year olds	1 to 4 times contact with 20 to 59 year olds	0.5-2 days
3607	National sample	Very high	0	0.17159	0.21807	0.05512	0.08228	0.37058	0.03819	0.07339	1.09573	0.26353	0.02572	0.01913	0.12903	0.0593	Only participant ≤ 4years	Higher education	1-4 persons	No	Western	No	Male	1 to 4 times contact with 0 to 4 year olds	1 to 4 times contact with 5 to 19 year olds	1 to 4 times contact with 20 to 59 year olds	0.5-2 days
3630	National sample	Very high	1	0.34339	0.49316	0.0732	0.12054	0.05561	0.09983	0.18806	1.86771	0.60802	0.04067	0.03769	0.23992	0.06117	Participant and cohabitant ≤ 4 years	Lower education	>4 persons	No	Non-Western	No	Male	No contacts 0 to 4 years olds	1 to 4 times contact with 5 to 19 year olds	1 to 4 times contact with 20 to 59 year olds	0.5-2 days
3620	National sample	Very high	0	0.00011	0.00212	0.00192	0.06739	0.08805	0.00476	0.00291	0.13226	0.0090909	0.02406	0.02105	0.00297	0.02634	Participant and cohabitant ≤ 4 years	Higher education	1-4 persons	No	Western	No	Male	>5 times contact with 0 to 4 year olds	No contacts 5 to 19 years olds	>5 times contact with 20 to 59 year olds	> 2 days
3642	National sample	Very high	2	0.36061	0.80523	0.07615	0.64023	9.72715	0.04094	3.64248	2.94848	0.4476	0.06528	0.03843	2.36072	3.32128	Participant and cohabitant ≤ 4 years	Middle education	>4 persons	No	Western	No	Male	1 to 4 times contact with 0 to 4 year olds	>5 times contact with 5 to 19 year olds	>5 times contact with 20 to 59 year olds	0.5-2 days
3629	National sample	Very high	1	0.13972	0.26016	0.04588	0.09759	0.0523	0.03542	0.11048	1.24185	0.25994	0.048	0.03681	0.19482	0.30148	Participant and cohabitant ≤ 4 years	Higher education	>4 persons	No	Western	No	Male	1 to 4 times contact with 0 to 4 year olds	No contacts 5 to 19 years olds	1 to 4 times contact with 20 to 59 year olds	0.5-2 days
3614	National sample	Very high	0	0.00667	0.01451	0.02687	0.05768	0.4358	0.03214	0.15104	0.58421	0.02125	0.04464	0.07517	0.01058	0.03981	Participant and cohabitant ≤ 4 years	Higher education	>4 persons	No	Western	No	Male	No contacts 0 to 4 years olds	No contacts 5 to 19 years olds	No contacts 20 to 59 years olds	No day care attendance
4026	National sample	Moderate	0	0.14428	0.33521	0.0757	0.07361	0.12248	0.05137	0.05706	1.17603	0.40159	0.01	0.01254	0.26876	0.02212	Only participant ≤ 4years	Middle education	1-4 persons	No	Western	No	Female	No contacts 0 to 4 years olds	No contacts 5 to 19 years olds	No contacts 20 to 59 years olds	> 2 days
4031	National sample	Moderate	0	0.31415	0.36953	0.06297	0.33107	0.0414	0.05258	0.34091	6.22683	0.40697	0.06062	0.04064	0.29544	0.07179	Only participant ≤ 4years	Higher education	1-4 persons	No	Western	No	Female	1 to 4 times contact with 0 to 4 year olds	No contacts 5 to 19 years olds	1 to 4 times contact with 20 to 59 year olds	0.5-2 days
4027	National sample	Moderate	0	0.08745	0.11023	0.02504	0.06227	0.22578	0.04425	0.05257	0.82936	0.14355	0.0364	0.02382	0.11463	0.03694	Participant and cohabitant ≤ 4 years	Higher education	>4 persons	No	Non-Western	No	Male	No contacts 0 to 4 years olds	No contacts 5 to 19 years olds	No contacts 20 to 59 years olds	No day care attendance
4045	National sample	Moderate	1	0.36727	22.4508	0.0882	0.15177	0.04717	0.04126	0.13954	2.04533	0.76245	0.05563	0.02636	0.21496	0.05084	Participant and cohabitant ≤ 4 years	Middle education	1-4 persons	No	Western	No	Male	No contacts 0 to 4 years olds	No contacts 5 to 19 years olds	1 to 4 times contact with 20 to 59 year olds	0.5-2 days
4067	National sample	Moderate	2	0.09566	0.11862	0.02255	0.05647	0.24516	2.18556	0.21453	1.41721	0.1583	0.04173	0.02007	0.13771	0.03166	Only participant ≤ 4years	Higher education	1-4 persons	No	Western	No	Male	No contacts 0 to 4 years olds	1 to 4 times contact with 5 to 19 year olds	1 to 4 times contact with 20 to 59 year olds	0.5-2 days
4039	National sample	Moderate	0	0.1762	0.28037	0.08536	0.08589	0.0289	0.03867	0.07081	1.24477	0.34616	0.01293	0.03029	0.19496	0.0392	Only participant ≤ 4years	Higher education	1-4 persons	No	Western	Yes	Female	1 to 4 times contact with 0 to 4 year olds	1 to 4 times contact with 5 to 19 year olds	1 to 4 times contact with 20 to 59 year olds	0.5-2 days
3658	National sample	Very high	3	0.36671	0.52512	0.52862	0.21008	0.13842	0.12064	23.3032	4.31319	1.15105	0.33444	0.04202	0.46799	0.10874	Participant and cohabitant ≤ 4 years	Higher education	>4 persons	No	Western	No	Male	>5 times contact with 0 to 4 year olds	1 to 4 times contact with 5 to 19 year olds	1 to 4 times contact with 20 to 59 year olds	> 2 days
4070	National sample	Moderate	3	0.26747	0.45387	0.0976	0.16089	0.10025	0.06707	6.82825	4.08404	0.62877	2.02645	1.20503	0.40205	0.05255	Only participant ≤ 4years	Middle education	1-4 persons	No	Western	Yes	Female	1 to 4 times contact with 0 to 4 year olds	1 to 4 times contact with 5 to 19 year olds	1 to 4 times contact with 20 to 59 year olds	0.5-2 days
4082	National sample	Moderate	3	0.16721	0.91058	0.07833	0.11751	0.22586	0.04571	0.2262	3.19576	0.46976	0.25954	0.4594	0.27151	0.24132	Only participant ≤ 4years	Higher education	>4 persons	No	Western	No	Male	>5 times contact with 0 to 4 year olds	No contacts 5 to 19 years olds	1 to 4 times contact with 20 to 59 year olds	0.5-2 days
4079	National sample	Moderate	3	0.14386	0.13614	0.06223	0.09375	3.66163	0.06516	30.6328	4.18164	0.2237	0.27787	1.64668	0.21522	0.72666	Only participant ≤ 4years	Middle education	1-4 persons	No	Western	Yes	Male	1 to 4 times contact with 0 to 4 year olds	1 to 4 times contact with 5 to 19 year olds	>5 times contact with 20 to 59 year olds	0.5-2 days
4044	National sample	Moderate	0	0.49108	0.60304	0.10016	0.13294	0.065	0.03885	0.38518	3.3453	0.82691	0.05617	0.03227	0.18856	0.25493	Participant and cohabitant ≤ 4 years	Lower education	>4 persons	No	Non-Western	No	Male	No contacts 0 to 4 years olds	1 to 4 times contact with 5 to 19 year olds	1 to 4 times contact with 20 to 59 year olds	No day care attendance
4055	National sample	Moderate	1	0.0924	0.10089	0.02993	0.06307	0.13527	0.01883	1.15944	1.0594	0.17476	0.04493	0.02091	0.11786	0.02235	Only participant ≤ 4years	Higher education	>4 persons	No	Western	Yes	Female	1 to 4 times contact with 0 to 4 year olds	1 to 4 times contact with 5 to 19 year olds	1 to 4 times contact with 20 to 59 year olds	No day care attendance
4415	National sample	High	0	0.13591	0.3003	0.04937	0.0729	0.10235	0.1657	0.08901	1.11961	0.2911	0.02587	0.01879	0.14221	0.02621	Only participant ≤ 4years	Higher education	1-4 persons	No	Western	No	Female	No contacts 0 to 4 years olds	1 to 4 times contact with 5 to 19 year olds	1 to 4 times contact with 20 to 59 year olds	No day care attendance
4454	National sample	High	3	0.48501	1.09175	3.2824	0.84951	0.05799	0.4486	0.27071	5.15885	1.14183	0.34305	0.18961	3.42516	0.24151	Only participant ≤ 4years	Middle education	>4 persons	No	Western	Yes	Female	No contacts 0 to 4 years olds	1 to 4 times contact with 5 to 19 year olds	>5 times contact with 20 to 59 year olds	0.5-2 days
4455	National sample	High	3	2.37554	0.19491	0.04181	0.28123	0.01858	0.01704	0.6434	1.36294	0.93295	0.34227	0.49782	0.37174	2.11735	Only participant ≤ 4years	Middle education	1-4 persons	No	Non-Western	No	Male	No contacts 0 to 4 years olds	No contacts 5 to 19 years olds	No contacts 20 to 59 years olds	0.5-2 days
4420	National sample	High	0	0.08994	0.14097	0.02325	0.036	0.02041	0.01257	0.10555	0.61217	0.21956	0.02639	0.00779	0.0915	0.01823	Participant and cohabitant ≤ 4 years	Higher education	1-4 persons	No	Western	Yes	Female	No contacts 0 to 4 years olds	No contacts 5 to 19 years olds	No contacts 20 to 59 years olds	0.5-2 days
4408	National sample	High	0	0.06613	0.11741	0.01649	0.03125	0.0471	0.09816	0.73926	0.67203	0.50186	0.01	0.00854	0.0457	0.00893	Only participant ≤ 4years	Higher education	1-4 persons	No	Western	No	Male	No contacts 0 to 4 years olds	No contacts 5 to 19 years olds	No contacts 20 to 59 years olds	0.5-2 days
4452	National sample	High	3	0.43391	0.64182	0.12331	0.21113	0.86256	1.07156	0.30806	5.49238	0.93461	0.09023	0.07568	0.39632	0.13999	Only participant ≤ 4years	Middle education	1-4 persons	No	Western	Yes	Female	1 to 4 times contact with 0 to 4 year olds	1 to 4 times contact with 5 to 19 year olds	>5 times contact with 20 to 59 year olds	0.5-2 days
4008	National sample	Moderate	0	0.04866	0.07017	0.01643	0.04946	0.01794	0.01736	0.04709	0.42948	0.08433	0.01797	0.01051	0.09077	0.00935	Only participant ≤ 4years	Higher education	1-4 persons	No	Western	No	Male	No contacts 0 to 4 years olds	No contacts 5 to 19 years olds	>5 times contact with 20 to 59 year olds	0.5-2 days
4441	National sample	High	2	0.10137	0.13361	0.03929	0.09005	0.03639	0.03819	0.09038	0.80675	0.02516	0.04399	0.02673	0.17616	0.0532	Only participant ≤ 4years	Middle education	>4 persons	No	Western	No	Male	No contacts 0 to 4 years olds	1 to 4 times contact with 5 to 19 year olds	1 to 4 times contact with 20 to 59 year olds	No day care attendance
4425	National sample	High	0	0.15868	0.26746	0.0477	0.08168	0.02026	0.01454	0.0937	1.74928	0.29842	0.01876	0.01464	0.10609	0.53632	Participant and cohabitant ≤ 4 years	Higher education	>4 persons	No	Western	Yes	Female	No contacts 0 to 4 years olds	No contacts 5 to 19 years olds	1 to 4 times contact with 20 to 59 year olds	> 2 days
4418	National sample	High	0	0.08541	0.09674	0.02548	0.06478	0.02527	0.03438	0.11565	3.47242	0.11587	0.05242	0.03559	0.11528	0.03971	Participant and cohabitant ≤ 4 years	Middle education	1-4 persons	No	Western	No	Male	No contacts 0 to 4 years olds	No contacts 5 to 19 years olds	No contacts 20 to 59 years olds	0.5-2 days
4437	National sample	High	1	0.31036	0.29315	0.06644	0.13844	0.03055	0.03527	0.25714	4.14902	0.47874	0.03332	0.03111	0.36884	0.04418	Participant and cohabitant ≤ 4 years	Higher education	1-4 persons	No	Western	No	Female	>5 times contact with 0 to 4 year olds	No contacts 5 to 19 years olds	>5 times contact with 20 to 59 year olds	0.5-2 days
4409	National sample	High	0	0.0036364	0.0072727	0.0009091	0.0027273	0.0163636	0.05315	0.0127273	0.0336364	0.06905	0.01	0.0072727	0.0072727	0.0045455	Only participant ≤ 4years	Middle education	1-4 persons	No	Western	No	Female	No contacts 0 to 4 years olds	No contacts 5 to 19 years olds	No contacts 20 to 59 years olds	No day care attendance
4453	National sample	High	3	0.06306	0.4276	0.02043	0.06672	0.02387	0.05471	1.29138	1.44359	0.31694	0.05192	0.1741	0.08503	0.47887	Participant and cohabitant ≤ 4 years	Lower education	>4 persons	No	Non-Western	No	Male	>5 times contact with 0 to 4 year olds	No contacts 5 to 19 years olds	1 to 4 times contact with 20 to 59 year olds	0.5-2 days
4424	National sample	High	0	0.14034	0.18382	3.2824	0.09928	5.8347	2.81843	1.29947	13.0116	0.74548	2.43814	3.10541	0.10607	4.19703	Only participant ≤ 4years	Middle education	1-4 persons	No	Western	Yes	Male	No contacts 0 to 4 years olds	No contacts 5 to 19 years olds	1 to 4 times contact with 20 to 59 year olds	No day care attendance
4820	National sample	Moderate	0	0.00469	0.00422	0.00284	0.00484	0.0163636	0.00817	0.00308	0.02679	0.0087	0.00968	0.00547	0.00697	0.00241	Participant and cohabitant ≤ 4 years	Higher education	1-4 persons	No	Western	No	Male	No contacts 0 to 4 years olds	No contacts 5 to 19 years olds	No contacts 20 to 59 years olds	0.5-2 days
4876	National sample	Moderate	2	0.03608	0.03353	0.01507	0.03808	0.10074	0.01536	0.72029	0.36804	0.09921	0.55869	0.03576	0.04594	0.01671	Participant and cohabitant ≤ 4 years	Middle education	1-4 persons	Yes	Western	No	Female	>5 times contact with 0 to 4 year olds	1 to 4 times contact with 5 to 19 year olds	1 to 4 times contact with 20 to 59 year olds	0.5-2 days
4851	National sample	Moderate	0	0.06861	0.10717	0.02521	0.07406	0.09549	0.03901	0.04709	0.59583	0.17873	0.02081	0.04829	0.07481	0.01745	Participant and cohabitant ≤ 4 years	Middle education	1-4 persons	No	Western	No	Female	>5 times contact with 0 to 4 year olds	No contacts 5 to 19 years olds	1 to 4 times contact with 20 to 59 year olds	0.5-2 days
4829	National sample	Moderate	0	0.20733	0.46593	0.06913	0.11677	0.24967	0.0384	0.06126	1.56545	0.39232	0.03803	0.02555	0.66008	0.02658	Only participant ≤ 4years	Middle education	>4 persons	No	Western	No	Female	No contacts 0 to 4 years olds	>5 times contact with 5 to 19 year olds	>5 times contact with 20 to 59 year olds	No day care attendance
4832	National sample	Moderate	0	0.02939	0.0072727	0.0009091	0.05535	0.02953	0.03799	0.11022	0.19358	0.11364	0.01	0.0072727	0.01668	0.01999	Participant and cohabitant ≤ 4 years	Higher education	>4 persons	No	Western	No	Female	No contacts 0 to 4 years olds	No contacts 5 to 19 years olds	No contacts 20 to 59 years olds	0.5-2 days
4867	National sample	Moderate	2	0.20952	0.26564	0.04835	0.1038	0.30746	0.01934	6.90376	2.30023	0.32424	0.04276	0.1887	0.16945	0.03065	Only participant ≤ 4years	Higher education	1-4 persons	No	Western	No	Female	No contacts 0 to 4 years olds	1 to 4 times contact with 5 to 19 year olds	1 to 4 times contact with 20 to 59 year olds	0.5-2 days
4860	National sample	Moderate	1	0.22512	0.30462	0.05854	0.11672	0.02133	0.02698	0.36597	1.7322	0.44505	0.01723	0.02111	0.1407	0.02273	Only participant ≤ 4years	Middle education	1-4 persons	No	Western	Yes	Female	1 to 4 times contact with 0 to 4 year olds	No contacts 5 to 19 years olds	1 to 4 times contact with 20 to 59 year olds	No day care attendance
4874	National sample	Moderate	2	0.22047	3.43187	0.05825	0.13253	0.02817	1.62295	0.16893	1.43529	0.32816	0.64352	0.15719	0.97895	4.42309	Only participant ≤ 4years	Higher education	1-4 persons	Yes	Western	No	Female	>5 times contact with 0 to 4 year olds	No contacts 5 to 19 years olds	>5 times contact with 20 to 59 year olds	0.5-2 days
4878	National sample	Moderate	3	0.09657	0.10683	0.13542	0.06393	0.52031	0.02355	0.19359	1.20474	0.17627	0.0113	0.01156	0.19723	0.22156	Only participant ≤ 4years	Higher education	1-4 persons	No	Western	Yes	Female	No contacts 0 to 4 years olds	No contacts 5 to 19 years olds	1 to 4 times contact with 20 to 59 year olds	> 2 days
4865	National sample	Moderate	2	0.09106	0.13791	0.04308	0.0593	1.47819	0.0217	0.05094	0.59422	0.26856	0.59156	0.42417	0.14861	1.67223	Only participant ≤ 4years	Higher education	1-4 persons	No	Western	Yes	Male	>5 times contact with 0 to 4 year olds	1 to 4 times contact with 5 to 19 year olds	>5 times contact with 20 to 59 year olds	> 2 days
4834	National sample	Moderate	0	0.04262	0.07483	0.01241	0.02757	0.10734	0.08868	0.13329	1.224	0.07489	0.01147	0.00989	0.06719	0.08128	Participant and cohabitant ≤ 4 years	Higher education	>4 persons	Yes	Western	No	Female	1 to 4 times contact with 0 to 4 year olds	No contacts 5 to 19 years olds	>5 times contact with 20 to 59 year olds	0.5-2 days
4827	National sample	Moderate	0	0.19434	0.25899	0.08317	0.07799	0.03837	0.14226	0.07685	1.18573	0.35443	0.02101	0.02423	0.35479	0.02746	Only participant ≤ 4years	Middle education	1-4 persons	No	Western	No	Male	No contacts 0 to 4 years olds	No contacts 5 to 19 years olds	No contacts 20 to 59 years olds	No day care attendance
4833	National sample	Moderate	0	0.28848	0.43455	0.08154	0.11525	0.02306	0.08998	0.06066	2.51621	0.51928	0.01615	0.01574	0.20077	0.06016	Only participant ≤ 4years	Higher education	1-4 persons	No	Western	Yes	Male	No contacts 0 to 4 years olds	No contacts 5 to 19 years olds	1 to 4 times contact with 20 to 59 year olds	No day care attendance
4826	National sample	Moderate	0	0.02216	0.03419	0.00697	0.02063	0.16141	0.01033	0.17492	0.22413	0.05275	0.02074	0.02342	0.02892	0.02922	Participant and cohabitant ≤ 4 years	Higher education	1-4 persons	No	Western	No	Female	No contacts 0 to 4 years olds	1 to 4 times contact with 5 to 19 year olds	1 to 4 times contact with 20 to 59 year olds	No day care attendance
4842	National sample	Moderate	0	0.06628	0.08276	0.01887	0.04868	0.02243	0.00865	0.04863	0.41402	0.08104	0.02001	0.0162	0.06862	0.02753	Only participant ≤ 4years	Higher education	1-4 persons	No	Western	No	Female	No contacts 0 to 4 years olds	No contacts 5 to 19 years olds	No contacts 20 to 59 years olds	0.5-2 days
4823	National sample	Moderate	0	0.04189	0.07869	0.02458	0.06125	0.0163636	0.01713	0.01786	1.02229	0.10381	0.01	0.00748	0.05021	0.0045455	Participant and cohabitant ≤ 4 years	Higher education	1-4 persons	No	Western	No	Female	No contacts 0 to 4 years olds	No contacts 5 to 19 years olds	No contacts 20 to 59 years olds	> 2 days
5327	National sample	High	2	0.13505	0.14538	0.03935	0.26041	0.62233	0.99477	0.10479	0.78452	0.22654	0.31291	0.58327	0.12906	0.09993	Participant and cohabitant ≤ 4 years	Middle education	>4 persons	No	Western	No	Male	>5 times contact with 0 to 4 year olds	>5 times contact with 5 to 19 year olds	>5 times contact with 20 to 59 year olds	0.5-2 days
5301	National sample	High	0	0.06456	0.15452	0.03552	0.03843	0.14377	0.02923	0.04471	0.52852	0.16786	0.01944	0.01472	0.10148	0.01789	Only participant ≤ 4years	Middle education	1-4 persons	No	Western	No	Male	No contacts 0 to 4 years olds	No contacts 5 to 19 years olds	No contacts 20 to 59 years olds	No day care attendance
5282	National sample	High	0	0.0036364	0.0072727	0.0009091	0.0027273	0.0163636	0.0072727	0.0127273	0.26754	0.0090909	0.01	0.0072727	0.0072727	0.0045455	Participant and cohabitant ≤ 4 years	Higher education	1-4 persons	No	Western	Yes	Female	No contacts 0 to 4 years olds	No contacts 5 to 19 years olds	1 to 4 times contact with 20 to 59 year olds	0.5-2 days
4882	National sample	Moderate	3	0.46622	0.79553	0.07195	0.14837	0.03545	0.05788	0.26842	2.66596	1.09124	0.30229	0.47958	0.33596	0.28512	Participant and cohabitant ≤ 4 years	Higher education	1-4 persons	No	Western	No	Female	>5 times contact with 0 to 4 year olds	No contacts 5 to 19 years olds	1 to 4 times contact with 20 to 59 year olds	> 2 days
5312	National sample	High	1	0.38762	0.89142	0.13929	0.87836	0.06662	0.06912	0.17623	3.17063	1.51591	0.07044	0.02171	0.23998	0.0468	Only participant ≤ 4years	Middle education	1-4 persons	No	Western	Yes	Female	No contacts 0 to 4 years olds	1 to 4 times contact with 5 to 19 year olds	1 to 4 times contact with 20 to 59 year olds	No day care attendance
5279	National sample	High	0	0.18948	0.32452	0.04496	0.10013	0.12401	0.03884	0.11816	1.07202	0.34337	0.19892	0.03581	0.17757	0.03793	Only participant ≤ 4years	Middle education	1-4 persons	No	Western	Yes	Male	1 to 4 times contact with 0 to 4 year olds	1 to 4 times contact with 5 to 19 year olds	1 to 4 times contact with 20 to 59 year olds	0.5-2 days
5325	National sample	High	2	0.35089	0.36332	0.06024	0.43028	0.02929	0.05079	0.15169	4.51818	1.90691	3.28561	0.70091	0.24265	0.04197	Only participant ≤ 4years	Higher education	1-4 persons	No	Western	No	Male	No contacts 0 to 4 years olds	No contacts 5 to 19 years olds	1 to 4 times contact with 20 to 59 year olds	0.5-2 days
5298	National sample	High	0	0.1412	0.3004	0.02097	0.04616	0.01885	0.01461	0.09286	1.09097	0.30892	0.02238	0.03857	0.0795	0.01508	Participant and cohabitant ≤ 4 years	Higher education	1-4 persons	No	Western	No	Male	No contacts 0 to 4 years olds	No contacts 5 to 19 years olds	>5 times contact with 20 to 59 year olds	0.5-2 days
5307	National sample	High	0	0.21897	0.38404	0.05606	0.08671	0.08997	0.01867	0.05448	1.72941	0.40892	0.02563	0.01876	0.22704	0.02667	Participant and cohabitant ≤ 4 years	Higher education	>4 persons	No	Western	No	Male	1 to 4 times contact with 0 to 4 year olds	No contacts 5 to 19 years olds	No contacts 20 to 59 years olds	No day care attendance
5320	National sample	High	2	0.087	0.11749	0.02909	0.09398	0.03782	0.04955	0.06945	0.69732	0.19104	0.03299	0.01727	0.17822	0.03398	Only participant ≤ 4years	Middle education	1-4 persons	No	Western	No	Male	No contacts 0 to 4 years olds	1 to 4 times contact with 5 to 19 year olds	1 to 4 times contact with 20 to 59 year olds	No day care attendance
5326	National sample	High	2	0.04163	0.06318	0.02048	0.05769	0.01234	0.00281	0.02868	0.34036	0.07062	0.00851	0.01334	0.04216	0.0189	Only participant ≤ 4years	Middle education	1-4 persons	No	Western	No	Male	1 to 4 times contact with 0 to 4 year olds	No contacts 5 to 19 years olds	1 to 4 times contact with 20 to 59 year olds	No day care attendance
5741	National sample	Low	2	0.08102	0.0931	0.02563	0.07592	0.37917	0.09778	0.241	0.75814	0.30921	0.04199	0.02	0.1134	0.03504	Only participant ≤ 4years	Higher education	1-4 persons	No	Western	No	Female	1 to 4 times contact with 0 to 4 year olds	No contacts 5 to 19 years olds	1 to 4 times contact with 20 to 59 year olds	No day care attendance
5719	National sample	Low	0	0.0008	0.0072727	0.0009091	0.0027273	0.00026	0.00063	0.00074	0.0336364	0.0090909	0.00189	0.00115	0.00101	0.00142	Participant and cohabitant ≤ 4 years	Middle education	>4 persons	No	Western	Yes	Male	1 to 4 times contact with 0 to 4 year olds	1 to 4 times contact with 5 to 19 year olds	>5 times contact with 20 to 59 year olds	No day care attendance
5722	National sample	Low	1	0.06778	0.15683	0.02807	0.03472	0.03051	0.04663	0.03581	0.46288	0.15737	0.01666	0.00827	0.08479	0.01028	Only participant ≤ 4years	Middle education	1-4 persons	No	Western	No	Male	1 to 4 times contact with 0 to 4 year olds	1 to 4 times contact with 5 to 19 year olds	>5 times contact with 20 to 59 year olds	No day care attendance
5729	National sample	Low	1	0.10589	0.1703	0.02769	0.04043	0.16315	0.01656	0.02688	0.4902	0.18293	0.01304	0.00959	0.07562	0.02676	Participant and cohabitant ≤ 4 years	Middle education	>4 persons	No	Western	No	Female	1 to 4 times contact with 0 to 4 year olds	No contacts 5 to 19 years olds	No contacts 20 to 59 years olds	0.5-2 days
5692	National sample	Low	0	0.0545	1.12276	0.01064	0.01478	0.19713	0.56934	0.23183	0.73097	0.70053	0.69409	1.6093	0.04066	0.07846	Participant and cohabitant ≤ 4 years	Higher education	1-4 persons	No	Western	No	Female	No contacts 0 to 4 years olds	No contacts 5 to 19 years olds	No contacts 20 to 59 years olds	0.5-2 days
5738	National sample	Low	2	0.50499	0.18247	0.05326	0.19555	0.17808	0.02767	1.34523	6.10583	0.26649	0.1243	0.09413	0.28175	1.15706	Only participant ≤ 4years	Middle education	1-4 persons	No	Western	No	Female	>5 times contact with 0 to 4 year olds	1 to 4 times contact with 5 to 19 year olds	>5 times contact with 20 to 59 year olds	0.5-2 days
5740	National sample	Low	2	0.06189	1.72693	0.01536	0.05882	0.01051	0.00892	0.38459	0.31051	0.12654	0.02498	0.01716	0.04293	0.00928	Only participant ≤ 4years	Middle education	1-4 persons	No	Western	No	Female	No contacts 0 to 4 years olds	No contacts 5 to 19 years olds	1 to 4 times contact with 20 to 59 year olds	0.5-2 days
5701	National sample	Low	0	0.18126	0.3912	0.06521	0.14461	0.05276	0.06827	0.05303	2.21912	0.36731	0.04231	0.02669	0.16895	0.03947	Only participant ≤ 4years	Middle education	1-4 persons	No	Western	No	Male	No contacts 0 to 4 years olds	No contacts 5 to 19 years olds	No contacts 20 to 59 years olds	No day care attendance
5747	National sample	Low	3	0.68123	19.0355	0.12479	0.60837	2.52033	0.10153	0.28036	1.38592	0.64765	1.74631	0.08649	0.46271	0.23469	Only participant ≤ 4years	Middle education	1-4 persons	No	Western	Yes	Female	1 to 4 times contact with 0 to 4 year olds	No contacts 5 to 19 years olds	>5 times contact with 20 to 59 year olds	0.5-2 days
5749	National sample	Low	3	0.26907	0.38583	0.07391	0.09442	1.36837	0.08604	0.10283	2.30169	1.07983	0.53096	0.14625	0.28452	0.04084	Only participant ≤ 4years	Higher education	1-4 persons	No	Western	No	Male	>5 times contact with 0 to 4 year olds	No contacts 5 to 19 years olds	>5 times contact with 20 to 59 year olds	> 2 days
5739	National sample	Low	2	0.29635	0.74515	0.14975	0.17134	0.13362	0.09689	0.22682	2.70432	0.71812	0.10493	0.04748	0.44506	0.06552	Participant and cohabitant ≤ 4 years	Higher education	>4 persons	No	Western	Yes	Female	1 to 4 times contact with 0 to 4 year olds	1 to 4 times contact with 5 to 19 year olds	1 to 4 times contact with 20 to 59 year olds	No day care attendance
5732	National sample	Low	1	0.20768	0.48984	0.11204	0.1241	0.62714	18.5163	0.12667	1.78499	0.48593	0.09702	0.12932	18.1379	0.04466	Participant and cohabitant ≤ 4 years	Middle education	>4 persons	No	Western	No	Male	No contacts 0 to 4 years olds	No contacts 5 to 19 years olds	No contacts 20 to 59 years olds	No day care attendance
5688	National sample	Low	0	0.19693	0.61686	0.10962	0.08178	0.12224	0.06309	0.40898	2.59923	0.58	0.10193	0.02248	0.22422	0.05104	Participant and cohabitant ≤ 4 years	Higher education	>4 persons	No	Western	No	Male	No contacts 0 to 4 years olds	No contacts 5 to 19 years olds	No contacts 20 to 59 years olds	No day care attendance
6149	Low vaccination coverage sample	Low	1	0.29064	17.332	0.04272	0.11935	0.03644	0.07358	0.21926	2.04746	0.37847	0.08521	0.05196	0.16589	0.05793	Only participant ≤ 4years	Middle education	1-4 persons	No	Western	Yes	Female	No contacts 0 to 4 years olds	>5 times contact with 5 to 19 year olds	>5 times contact with 20 to 59 year olds	No day care attendance
6162	Low vaccination coverage sample	Low	3	0.1017	0.18711	0.03278	0.04232	0.50582	0.01003	0.42356	1.22721	0.22143	0.02883	0.00954	0.08562	0.00905	Only participant ≤ 4years	Middle education	>4 persons	No	Western	Yes	Female	No contacts 0 to 4 years olds	1 to 4 times contact with 5 to 19 year olds	>5 times contact with 20 to 59 year olds	No day care attendance
6135	Low vaccination coverage sample	Low	0	0.09591	0.17668	0.02453	0.06987	0.07967	0.01142	0.03178	0.53504	0.2302	0.01041	0.00743	0.08066	0.00737	Only participant ≤ 4years	Middle education	1-4 persons	No	Western	No	Male	No contacts 0 to 4 years olds	No contacts 5 to 19 years olds	No contacts 20 to 59 years olds	No day care attendance
6142	Low vaccination coverage sample	Low	1	0.15042	0.3099	0.05126	0.06991	0.05455	0.01992	0.07964	0.59948	0.34373	0.01699	0.01554	0.14988	1.19097	Only participant ≤ 4years	Higher education	1-4 persons	No	Western	No	Male	No contacts 0 to 4 years olds	No contacts 5 to 19 years olds	No contacts 20 to 59 years olds	No day care attendance
6154	Low vaccination coverage sample	Low	1	0.14693	0.33746	0.04849	0.06346	0.03484	0.02476	0.20041	11.5816	0.36047	0.01867	0.01596	0.13781	0.14628	Participant and cohabitant ≤ 4 years	Middle education	1-4 persons	No	Non-Western	No	Male	1 to 4 times contact with 0 to 4 year olds	>5 times contact with 5 to 19 year olds	1 to 4 times contact with 20 to 59 year olds	No day care attendance
6143	Low vaccination coverage sample	Low	1	0.12039	0.27921	0.04497	0.05657	0.04567	0.01041	0.05663	0.69373	0.34758	0.01626	0.01064	0.13239	0.01549	Participant and cohabitant ≤ 4 years	Middle education	1-4 persons	No	Western	No	Male	No contacts 0 to 4 years olds	1 to 4 times contact with 5 to 19 year olds	>5 times contact with 20 to 59 year olds	0.5-2 days
6155	Low vaccination coverage sample	Low	2	0.2728	0.3856	0.05545	0.16659	0.02567	0.03393	0.11464	0.76152	0.68944	0.02435	0.02564	0.23871	0.03964	Only participant ≤ 4years	Middle education	1-4 persons	No	Western	No	Female	1 to 4 times contact with 0 to 4 year olds	1 to 4 times contact with 5 to 19 year olds	1 to 4 times contact with 20 to 59 year olds	No day care attendance
5723	National sample	Low	1	0.1807	0.15482	0.05	0.17467	1.69554	0.04827	0.22622	1.02047	0.19403	0.15593	0.08513	0.24216	0.11369	Participant and cohabitant ≤ 4 years	Higher education	1-4 persons	No	Western	No	Male	No contacts 0 to 4 years olds	No contacts 5 to 19 years olds	No contacts 20 to 59 years olds	0.5-2 days
5689	National sample	Low	0	0.04989	0.08194	0.01871	0.03554	0.02216	0.02544	0.05122	0.51188	0.09591	0.01933	0.01532	0.06321	0.02506	Only participant ≤ 4years	Middle education	1-4 persons	No	Western	No	Male	No contacts 0 to 4 years olds	No contacts 5 to 19 years olds	No contacts 20 to 59 years olds	No day care attendance
6159	Low vaccination coverage sample	Low	2	0.06359	0.05984	0.0212	0.03693	0.0163636	0.01085	0.05348	0.42318	0.10453	0.06119	0.25439	0.06034	0.54801	Only participant ≤ 4years	Middle education	1-4 persons	No	Western	Yes	Male	>5 times contact with 0 to 4 year olds	No contacts 5 to 19 years olds	1 to 4 times contact with 20 to 59 year olds	0.5-2 days
6122	Low vaccination coverage sample	Low	0	0.09843	0.20383	0.02074	0.0269	0.07845	0.01121	0.15791	0.33027	0.14821	0.00873	0.00409	0.04881	0.06687	Participant and cohabitant ≤ 4 years	Middle education	1-4 persons	No	Western	No	Female	No contacts 0 to 4 years olds	No contacts 5 to 19 years olds	1 to 4 times contact with 20 to 59 year olds	No day care attendance
6120	Low vaccination coverage sample	Low	0	0.05155	0.06508	0.01809	0.08413	0.07586	0.05885	0.02049	0.72905	0.14102	0.05238	0.22924	0.07327	0.03186	Only participant ≤ 4years	Middle education	1-4 persons	No	Western	No	Female	No contacts 0 to 4 years olds	No contacts 5 to 19 years olds	No contacts 20 to 59 years olds	No day care attendance
6127	Low vaccination coverage sample	Low	0	1.30358	0.13597	0.0232	0.04873	0.04277	0.0072727	0.36905	1.24661	0.17554	0.01342	0.01124	0.12598	0.01638	Participant and cohabitant ≤ 4 years	Middle education	>4 persons	No	Western	No	Female	1 to 4 times contact with 0 to 4 year olds	1 to 4 times contact with 5 to 19 year olds	>5 times contact with 20 to 59 year olds	No day care attendance
6153	Low vaccination coverage sample	Low	1	0.31881	11.416	0.07909	0.16184	0.02848	0.04011	2.27611	2.85928	0.38889	0.06158	0.08986	0.35057	0.09197	Only participant ≤ 4years	Higher education	>4 persons	No	Western	No	Male	1 to 4 times contact with 0 to 4 year olds	>5 times contact with 5 to 19 year olds	1 to 4 times contact with 20 to 59 year olds	No day care attendance
6148	Low vaccination coverage sample	Low	1	0.14135	0.12667	0.03915	0.06689	0.19172	0.0072727	0.14675	2.56455	0.30735	0.02208	0.01797	0.12575	0.02727	Only participant ≤ 4years	Middle education	1-4 persons	No	Western	Yes	Male	1 to 4 times contact with 0 to 4 year olds	1 to 4 times contact with 5 to 19 year olds	>5 times contact with 20 to 59 year olds	No day care attendance
6567	Low vaccination coverage sample	Very low	1	0.10742	0.15328	0.02394	0.06086	0.0163636	0.01406	0.04857	0.90097	0.30321	0.02099	0.01269	0.08294	0.01911	Participant and cohabitant ≤ 4 years	Middle education	1-4 persons	No	Western	Yes	Female	>5 times contact with 0 to 4 year olds	1 to 4 times contact with 5 to 19 year olds	>5 times contact with 20 to 59 year olds	No day care attendance
6573	Low vaccination coverage sample	Very low	2	0.28494	0.27413	0.05276	0.15068	0.02911	0.01555	0.34883	4.82477	0.43524	0.04751	0.03317	0.33581	0.04058	Participant and cohabitant ≤ 4 years	Middle education	>4 persons	No	Western	No	Female	No contacts 0 to 4 years olds	1 to 4 times contact with 5 to 19 year olds	1 to 4 times contact with 20 to 59 year olds	No day care attendance
6576	Low vaccination coverage sample	Very low	2	0.09443	0.08948	0.01403	0.04191	0.0163636	0.0072727	0.04837	0.50647	0.13902	0.01	0.00994	0.13659	0.01222	Only participant ≤ 4years	Middle education	>4 persons	No	Western	No	Male	No contacts 0 to 4 years olds	No contacts 5 to 19 years olds	1 to 4 times contact with 20 to 59 year olds	No day care attendance
6548	Low vaccination coverage sample	Very low	0	0.10342	0.1806	0.02211	0.05259	0.33278	0.01403	0.07428	0.47835	0.16054	0.04435	0.02496	0.09053	0.03864	Participant and cohabitant ≤ 4 years	Middle education	1-4 persons	No	Western	No	Male	No contacts 0 to 4 years olds	No contacts 5 to 19 years olds	No contacts 20 to 59 years olds	0.5-2 days
6557	Low vaccination coverage sample	Very low	0	0.06958	0.17855	0.0191	0.04843	0.0163636	0.01416	0.03238	0.37788	0.15013	0.01089	0.00853	0.07972	0.01132	Only participant ≤ 4years	Middle education	1-4 persons	No	Western	Yes	Female	No contacts 0 to 4 years olds	No contacts 5 to 19 years olds	1 to 4 times contact with 20 to 59 year olds	No day care attendance
6574	Low vaccination coverage sample	Very low	2	0.09216	0.11996	0.04058	0.04843	2.27209	0.01029	0.09274	0.82562	0.1214	0.01356	0.00952	0.06237	0.01422	Only participant ≤ 4years	Middle education	1-4 persons	No	Western	No	Female	No contacts 0 to 4 years olds	No contacts 5 to 19 years olds	No contacts 20 to 59 years olds	0.5-2 days
6539	Low vaccination coverage sample	Very low	0	0.02487	0.02579	0.00531	0.01244	0.03016	0.00732	0.00633	0.10065	0.05549	0.11974	0.02159	0.01606	0.03997	Only participant ≤ 4years	Higher education	1-4 persons	No	Western	No	Female	No contacts 0 to 4 years olds	No contacts 5 to 19 years olds	No contacts 20 to 59 years olds	No day care attendance
6572	Low vaccination coverage sample	Very low	2	0.06717	0.00777	0.02063	0.25564	0.01675	0.01304	0.03599	0.44166	0.09865	0.01531	0.01806	0.11425	0.02018	Only participant ≤ 4years	Higher education	>4 persons	No	Western	No	Female	No contacts 0 to 4 years olds	No contacts 5 to 19 years olds	1 to 4 times contact with 20 to 59 year olds	0.5-2 days
6569	Low vaccination coverage sample	Very low	2	0.10509	0.13265	0.02862	0.07327	0.0163636	0.01361	1.19484	1.9512	0.20757	0.01797	0.01155	0.09612	0.01243	Only participant ≤ 4years	Middle education	>4 persons	No	Western	Yes	Male	1 to 4 times contact with 0 to 4 year olds	>5 times contact with 5 to 19 year olds	>5 times contact with 20 to 59 year olds	No day care attendance
6560	Low vaccination coverage sample	Very low	0	0.05876	0.04083	0.01793	0.02403	0.01459	0.0105	0.01552	0.29086	0.08823	0.00781	0.00717	0.03321	0.00933	Only participant ≤ 4years	Middle education	1-4 persons	No	Western	No	Male	No contacts 0 to 4 years olds	No contacts 5 to 19 years olds	No contacts 20 to 59 years olds	No day care attendance
6592	Low vaccination coverage sample	Very low	3	0.20484	0.23685	0.03673	0.09955	1.86804	0.49296	0.17838	0.69529	0.88361	0.45217	0.17173	0.12025	2.97505	Only participant ≤ 4years	Middle education	>4 persons	No	Western	No	Male	No contacts 0 to 4 years olds	No contacts 5 to 19 years olds	No contacts 20 to 59 years olds	No day care attendance
6589	Low vaccination coverage sample	Very low	3	0.0823	0.11412	0.02759	0.11709	0.01789	0.01734	0.03576	0.51948	0.41245	0.35213	0.0898	0.05812	0.01892	Participant and cohabitant ≤ 4 years	Middle education	1-4 persons	No	Western	Yes	Female	>5 times contact with 0 to 4 year olds	1 to 4 times contact with 5 to 19 year olds	>5 times contact with 20 to 59 year olds	No day care attendance
6556	Low vaccination coverage sample	Very low	0	0.10552	0.32283	0.03555	0.16011	0.02514	0.02018	0.05148	0.55599	0.29866	0.01729	0.01439	0.11694	0.0239	Participant and cohabitant ≤ 4 years	Higher education	1-4 persons	No	Western	No	Male	No contacts 0 to 4 years olds	1 to 4 times contact with 5 to 19 year olds	1 to 4 times contact with 20 to 59 year olds	0.5-2 days
6963	Low vaccination coverage sample	Very low	3	0.62966	1.11308	0.14159	0.19278	2.09835	0.06087	5.46554	2.14892	1.3641	0.05331	0.05182	0.5159	2.13677	Participant and cohabitant ≤ 4 years	Middle education	1-4 persons	No	Western	No	Male	>5 times contact with 0 to 4 year olds	No contacts 5 to 19 years olds	1 to 4 times contact with 20 to 59 year olds	> 2 days
6961	Low vaccination coverage sample	Very low	2	0.12807	0.15282	0.03853	0.08187	0.02614	0.01482	1.47764	2.30137	0.19557	0.04045	0.02734	0.09375	0.116	Participant and cohabitant ≤ 4 years	Middle education	>4 persons	No	Western	No	Male	No contacts 0 to 4 years olds	1 to 4 times contact with 5 to 19 year olds	1 to 4 times contact with 20 to 59 year olds	0.5-2 days
7148	Low vaccination coverage sample	Very low	1	0.0036364	0.0072727	0.0009091	0.0027273	0.0163636	0.0072727	0.0127273	0.0336364	0.0090909	0.01	0.0072727	0.0072727	0.0045455	Only participant ≤ 4years	Middle education	>4 persons	No	Western	No	Female	No contacts 0 to 4 years olds	No contacts 5 to 19 years olds	1 to 4 times contact with 20 to 59 year olds	No day care attendance
7130	Low vaccination coverage sample	Very low	0	0.0545	0.19711	0.01481	0.03202	0.17126	0.08809	0.08687	0.71868	0.10145	0.02347	0.01118	0.18333	0.01148	Participant and cohabitant ≤ 4 years	Middle education	1-4 persons	No	Western	No	Female	No contacts 0 to 4 years olds	No contacts 5 to 19 years olds	1 to 4 times contact with 20 to 59 year olds	No day care attendance
7155	Low vaccination coverage sample	Very low	1	0.15274	0.13086	0.03712	0.1268	0.0163636	0.02377	0.17001	0.45767	0.17335	0.02539	0.02504	0.09719	0.02348	Participant and cohabitant ≤ 4 years	Middle education	1-4 persons	No	Western	No	Female	No contacts 0 to 4 years olds	No contacts 5 to 19 years olds	1 to 4 times contact with 20 to 59 year olds	No day care attendance
7134	Low vaccination coverage sample	Very low	0	0.07913	0.18239	0.01411	0.03509	0.38822	0.25375	0.0187	0.61729	0.10822	0.017	0.04111	0.24708	0.00869	Participant and cohabitant ≤ 4 years	Higher education	>4 persons	No	Western	No	Female	1 to 4 times contact with 0 to 4 year olds	No contacts 5 to 19 years olds	1 to 4 times contact with 20 to 59 year olds	No day care attendance
7141	Low vaccination coverage sample	Very low	0	0.04472	0.07111	0.0116	0.03797	0.0355	0.0072727	0.05774	0.15826	0.09282	0.02567	0.05153	0.03841	0.00881	Only participant ≤ 4years	Middle education	1-4 persons	No	Western	No	Female	No contacts 0 to 4 years olds	No contacts 5 to 19 years olds	1 to 4 times contact with 20 to 59 year olds	No day care attendance
7143	Low vaccination coverage sample	Very low	0	0.09737	0.20158	0.05049	0.05821	0.0163636	0.0072727	0.02515	0.64357	0.26501	0.01	0.00903	0.0698	0.00837	Only participant ≤ 4years	Middle education	>4 persons	No	Western	No	Male	No contacts 0 to 4 years olds	1 to 4 times contact with 5 to 19 year olds	No contacts 20 to 59 years olds	No day care attendance
7135	Low vaccination coverage sample	Very low	0	0.10222	0.533	0.01909	0.05279	0.03823	0.23016	0.03423	0.40872	0.17607	0.02044	0.04341	0.06934	0.01704	Participant and cohabitant ≤ 4 years	Middle education	>4 persons	No	Western	No	Male	No contacts 0 to 4 years olds	1 to 4 times contact with 5 to 19 year olds	No contacts 20 to 59 years olds	No day care attendance
6953	Low vaccination coverage sample	Very low	0	0.0684	0.14493	0.02245	0.03431	0.0163636	0.02342	0.09372	0.57621	0.20384	0.01176	0.01081	0.0654	0.2187	Only participant ≤ 4years	Middle education	1-4 persons	No	Western	Yes	Female	No contacts 0 to 4 years olds	No contacts 5 to 19 years olds	1 to 4 times contact with 20 to 59 year olds	No day care attendance
7162	Low vaccination coverage sample	Very low	2	0.26395	10.7459	1.86825	0.17639	1.00045	0.0902	0.08179	1.29383	0.80631	0.24892	0.44848	0.16176	0.02776	Participant and cohabitant ≤ 4 years	Middle education	>4 persons	No	Western	No	Male	>5 times contact with 0 to 4 year olds	1 to 4 times contact with 5 to 19 year olds	1 to 4 times contact with 20 to 59 year olds	No day care attendance
7407	National sample	High	2	0.42964	0.52575	0.10655	0.16017	0.92243	0.03972	0.11842	2.57002	0.66167	0.03712	0.03219	0.34193	0.05575	Participant and cohabitant ≤ 4 years	Middle education	1-4 persons	No	Non-Western	No	Male	1 to 4 times contact with 0 to 4 year olds	No contacts 5 to 19 years olds	No contacts 20 to 59 years olds	0.5-2 days
7394	National sample	High	0	0.07779	0.1824	0.04247	0.03857	0.0163636	0.01333	0.0254	1.33955	0.2186	0.01	0.0072727	0.07874	0.01073	Only participant ≤ 4years	Middle education	1-4 persons	No	Western	No	Male	No contacts 0 to 4 years olds	No contacts 5 to 19 years olds	No contacts 20 to 59 years olds	No day care attendance
7384	National sample	High	0	0.0036364	0.0072727	0.0009091	0.0027273	0.00027	0.0072727	0.00203	0.0336364	0.0090909	0.00288	0.00139	8e-05	0.00042	Participant and cohabitant ≤ 4 years	Higher education	1-4 persons	No	Western	No	Female	1 to 4 times contact with 0 to 4 year olds	1 to 4 times contact with 5 to 19 year olds	>5 times contact with 20 to 59 year olds	No day care attendance
7393	National sample	High	0	0.09168	0.20674	0.01877	0.09154	0.01001	0.01062	0.03958	0.83913	0.23609	0.0195	0.01293	0.09062	0.01343	Participant and cohabitant ≤ 4 years	Higher education	1-4 persons	Yes	Western	No	Male	>5 times contact with 0 to 4 year olds	No contacts 5 to 19 years olds	1 to 4 times contact with 20 to 59 year olds	> 2 days
7420	National sample	High	3	0.18412	0.14583	0.01589	0.0702	0.00868	0.17783	1.6472	2.11573	0.20283	0.14722	0.02251	0.067	0.23286	Only participant ≤ 4years	Middle education	1-4 persons	No	Western	No	Female	>5 times contact with 0 to 4 year olds	1 to 4 times contact with 5 to 19 year olds	1 to 4 times contact with 20 to 59 year olds	0.5-2 days
7389	National sample	High	0	0.04603	0.04653	0.00627	0.03486	0.00784	0.005	0.0249	0.17943	0.06066	0.00744	0.00606	0.02975	0.00562	Participant and cohabitant ≤ 4 years	Higher education	>4 persons	No	Western	No	Male	No contacts 0 to 4 years olds	No contacts 5 to 19 years olds	1 to 4 times contact with 20 to 59 year olds	0.5-2 days
7415	National sample	High	3	0.12985	0.12098	0.03083	0.06133	1.07168	0.0072727	1.09575	2.90555	0.19621	1.18377	0.45826	0.14214	1.68985	Only participant ≤ 4years	Middle education	1-4 persons	No	Western	No	Female	No contacts 0 to 4 years olds	1 to 4 times contact with 5 to 19 year olds	1 to 4 times contact with 20 to 59 year olds	0.5-2 days
7425	National sample	High	3	1.0332	0.49163	0.10669	0.26522	0.79981	1.28338	33.2709	7.12326	1.28214	0.12557	0.07456	0.45977	0.09649	Participant and cohabitant ≤ 4 years	Higher education	1-4 persons	No	Western	No	Male	No contacts 0 to 4 years olds	1 to 4 times contact with 5 to 19 year olds	1 to 4 times contact with 20 to 59 year olds	0.5-2 days
7388	National sample	High	0	0.28222	0.6356	0.08552	0.15331	0.12401	0.0336	0.04705	3.1659	0.72074	0.10049	0.028	0.22161	0.36279	Only participant ≤ 4years	Middle education	1-4 persons	No	Western	No	Male	No contacts 0 to 4 years olds	No contacts 5 to 19 years olds	No contacts 20 to 59 years olds	No day care attendance
7390	National sample	High	0	0.14811	0.32567	0.05209	0.07457	0.03681	0.01647	0.04973	1.14584	0.4137	0.01707	0.00855	0.10396	0.011	Only participant ≤ 4years	Higher education	1-4 persons	No	Western	No	Male	>5 times contact with 0 to 4 year olds	No contacts 5 to 19 years olds	1 to 4 times contact with 20 to 59 year olds	> 2 days
7391	National sample	High	0	0.09047	0.21366	0.02637	0.05832	0.06093	0.0072727	0.02678	1.03801	0.17864	0.09243	0.01013	0.07952	0.0146	Participant and cohabitant ≤ 4 years	Higher education	>4 persons	No	Western	Yes	Female	1 to 4 times contact with 0 to 4 year olds	>5 times contact with 5 to 19 year olds	>5 times contact with 20 to 59 year olds	0.5-2 days
7812	National sample	Very high	0	0.12666	0.18524	0.03977	0.03858	0.07336	0.0072727	0.03816	0.55455	0.13584	0.01399	0.01027	0.08103	0.01989	Only participant ≤ 4years	Middle education	1-4 persons	No	Non-Western	No	Female	No contacts 0 to 4 years olds	No contacts 5 to 19 years olds	No contacts 20 to 59 years olds	No day care attendance
7824	National sample	Very high	1	0.08877	0.18223	0.05056	0.12903	0.0163636	0.03867	0.04118	0.98662	0.18355	0.01349	0.01657	0.09942	0.03578	Only participant ≤ 4years	Higher education	1-4 persons	No	Non-Western	No	Female	1 to 4 times contact with 0 to 4 year olds	No contacts 5 to 19 years olds	1 to 4 times contact with 20 to 59 year olds	No day care attendance
7838	National sample	Very high	3	0.50519	0.69231	0.1129	0.25376	0.40284	0.10537	1.47333	4.64804	0.79823	0.13184	0.11847	0.41064	0.14355	Only participant ≤ 4years	Higher education	1-4 persons	No	Western	No	Female	1 to 4 times contact with 0 to 4 year olds	1 to 4 times contact with 5 to 19 year olds	1 to 4 times contact with 20 to 59 year olds	0.5-2 days
7808	National sample	Very high	0	0.02396	0.01299	0.00846	0.02041	0.01313	0.01088	0.03021	0.09011	0.04778	0.01572	0.01096	0.02959	0.01449	Only participant ≤ 4years	Middle education	1-4 persons	No	Western	No	Female	1 to 4 times contact with 0 to 4 year olds	No contacts 5 to 19 years olds	No contacts 20 to 59 years olds	No day care attendance
7843	National sample	Very high	3	0.11651	0.16295	1.59744	0.04485	3.3412	0.0072727	0.18793	1.85083	0.5204	0.47083	0.80545	0.11736	0.02064	Only participant ≤ 4years	Higher education	1-4 persons	No	Non-Western	No	Male	1 to 4 times contact with 0 to 4 year olds	>5 times contact with 5 to 19 year olds	>5 times contact with 20 to 59 year olds	0.5-2 days
7811	National sample	Very high	0	0.06996	0.07628	0.02091	0.05627	0.06274	0.00792	0.07265	1.23817	0.08457	0.03353	0.04512	0.07488	0.03883	Participant and cohabitant ≤ 4 years	Higher education	1-4 persons	No	Western	No	Male	>5 times contact with 0 to 4 year olds	No contacts 5 to 19 years olds	1 to 4 times contact with 20 to 59 year olds	> 2 days
7405	National sample	High	1	0.34345	0.74891	0.08156	0.12204	0.03889	0.03723	0.86413	6.45236	0.50547	0.03474	0.02878	0.35386	0.06355	Participant and cohabitant ≤ 4 years	Higher education	1-4 persons	No	Western	No	Male	>5 times contact with 0 to 4 year olds	No contacts 5 to 19 years olds	1 to 4 times contact with 20 to 59 year olds	> 2 days
7386	National sample	High	0	0.13246	0.33836	0.04273	0.07727	0.32192	0.01567	0.05818	3.93277	0.42891	0.22762	0.03524	0.10584	0.02262	Participant and cohabitant ≤ 4 years	Middle education	>4 persons	No	Western	Yes	Female	No contacts 0 to 4 years olds	No contacts 5 to 19 years olds	No contacts 20 to 59 years olds	0.5-2 days
7387	National sample	High	0	0.05264	0.09794	0.0232	0.04033	0.02184	0.02225	0.05103	0.35027	0.17115	0.03114	0.01678	0.06191	0.01865	Participant and cohabitant ≤ 4 years	Middle education	1-4 persons	No	Western	Yes	Male	1 to 4 times contact with 0 to 4 year olds	No contacts 5 to 19 years olds	1 to 4 times contact with 20 to 59 year olds	No day care attendance
8258	National sample	Very high	3	0.27913	0.52126	0.07268	0.16821	0.02369	0.33735	0.46825	7.4468	1.29349	0.05164	0.03106	0.22923	3.37258	Only participant ≤ 4years	Higher education	>4 persons	No	Western	No	Female	1 to 4 times contact with 0 to 4 year olds	1 to 4 times contact with 5 to 19 year olds	1 to 4 times contact with 20 to 59 year olds	0.5-2 days
8251	National sample	Very high	2	0.08472	0.68945	0.03749	0.10988	0.15026	0.0235	0.1131	0.42254	0.17472	0.02854	0.01945	0.09168	0.42533	Participant and cohabitant ≤ 4 years	Higher education	1-4 persons	No	Western	Yes	Female	>5 times contact with 0 to 4 year olds	>5 times contact with 5 to 19 year olds	>5 times contact with 20 to 59 year olds	> 2 days
8231	National sample	Very high	0	0.19495	0.29153	0.03556	0.16401	0.02759	0.02548	0.10128	1.25657	0.25996	0.04259	0.01912	0.61034	0.03483	Only participant ≤ 4years	Higher education	1-4 persons	No	Western	No	Female	1 to 4 times contact with 0 to 4 year olds	No contacts 5 to 19 years olds	1 to 4 times contact with 20 to 59 year olds	0.5-2 days
8263	National sample	Very high	3	1.26527	10.5378	0.51257	0.70533	40.5438	0.17897	0.66674	6.14487	2.22979	24.8248	18.1478	0.95576	0.40261	Only participant ≤ 4years	Middle education	1-4 persons	No	Western	Yes	Female	>5 times contact with 0 to 4 year olds	No contacts 5 to 19 years olds	>5 times contact with 20 to 59 year olds	0.5-2 days
7842	National sample	Very high	3	0.1829	74.0654	0.06749	0.15506	0.3156	0.23147	0.2364	4.97055	0.33684	0.22237	0.46159	0.29377	0.07781	Only participant ≤ 4years	Middle education	1-4 persons	No	Non-Western	No	Female	No contacts 0 to 4 years olds	No contacts 5 to 19 years olds	No contacts 20 to 59 years olds	0.5-2 days
8242	National sample	Very high	1	0.27688	0.52126	0.07554	0.14095	0.03283	0.0404	0.34236	5.05835	0.62726	0.0345	0.02964	0.26183	0.03714	Only participant ≤ 4years	Higher education	1-4 persons	No	Western	Yes	Female	>5 times contact with 0 to 4 year olds	No contacts 5 to 19 years olds	1 to 4 times contact with 20 to 59 year olds	> 2 days
8218	National sample	Very high	0	0.37643	0.78394	0.10054	0.23297	0.21137	0.07847	0.18122	3.20723	0.73938	0.27134	2.371	0.60268	0.05923	Only participant ≤ 4years	Higher education	1-4 persons	No	Non-Western	No	Male	No contacts 0 to 4 years olds	No contacts 5 to 19 years olds	No contacts 20 to 59 years olds	No day care attendance
8235	National sample	Very high	0	0.32265	0.57555	0.08974	0.15405	0.02937	0.02408	0.19263	4.37979	0.61214	0.02646	0.0207	0.20376	0.01941	Participant and cohabitant ≤ 4 years	Higher education	>4 persons	No	Western	No	Male	1 to 4 times contact with 0 to 4 year olds	No contacts 5 to 19 years olds	1 to 4 times contact with 20 to 59 year olds	> 2 days
8262	National sample	Very high	3	0.41123	0.67031	0.11156	0.18146	0.84475	0.14548	0.41674	3.361	0.64646	0.09968	0.25992	0.53967	2.79521	Participant and cohabitant ≤ 4 years	Higher education	1-4 persons	No	Western	No	Male	>5 times contact with 0 to 4 year olds	No contacts 5 to 19 years olds	1 to 4 times contact with 20 to 59 year olds	> 2 days
8239	National sample	Very high	1	0.10223	0.15451	0.02782	0.06706	0.0163636	0.01484	0.05005	2.97666	0.19425	0.01359	0.00932	0.07359	0.01242	Only participant ≤ 4years	Higher education	1-4 persons	No	Western	No	Female	No contacts 0 to 4 years olds	1 to 4 times contact with 5 to 19 year olds	>5 times contact with 20 to 59 year olds	0.5-2 days
8233	National sample	Very high	0	0.09035	0.19648	0.02356	0.03381	0.90659	0.0079	0.0281	0.83493	0.19873	0.02489	0.01195	0.07528	0.01359	Only participant ≤ 4years	Higher education	1-4 persons	No	Western	No	Male	No contacts 0 to 4 years olds	No contacts 5 to 19 years olds	1 to 4 times contact with 20 to 59 year olds	0.5-2 days
8249	National sample	Very high	2	0.48413	0.67048	0.13161	0.17999	0.69185	0.04647	0.16789	2.63957	0.79514	0.05384	0.04458	0.51412	0.05978	Participant and cohabitant ≤ 4 years	Middle education	>4 persons	No	Non-Western	No	Female	1 to 4 times contact with 0 to 4 year olds	No contacts 5 to 19 years olds	>5 times contact with 20 to 59 year olds	No day care attendance
8670	National sample	High	2	0.47132	0.81847	0.14663	0.19097	0.52799	0.08418	0.20448	3.79406	1.36151	0.11303	0.03475	0.32669	0.07387	Only participant ≤ 4years	Higher education	>4 persons	No	Western	Yes	Female	1 to 4 times contact with 0 to 4 year olds	1 to 4 times contact with 5 to 19 year olds	1 to 4 times contact with 20 to 59 year olds	0.5-2 days
8650	National sample	High	0	0.14792	0.22001	0.02824	0.06457	0.01334	0.01474	0.03181	0.89412	0.25603	0.01834	0.0092	0.07546	7.39608	Only participant ≤ 4years	Middle education	1-4 persons	No	Western	No	Male	No contacts 0 to 4 years olds	No contacts 5 to 19 years olds	No contacts 20 to 59 years olds	No day care attendance
8682	National sample	High	3	1.8618	18.1367	0.21098	0.45774	0.11181	0.27772	0.62788	5.68452	1.42156	1.11017	0.19018	0.69456	0.18209	Only participant ≤ 4years	Lower education	>4 persons	No	Non-Western	No	Female	1 to 4 times contact with 0 to 4 year olds	1 to 4 times contact with 5 to 19 year olds	1 to 4 times contact with 20 to 59 year olds	0.5-2 days
8657	National sample	High	1	0.31222	0.53935	0.09537	0.18504	0.03378	0.03837	0.48281	4.58959	0.64336	0.0276	0.02552	0.2304	0.02746	Only participant ≤ 4years	Higher education	1-4 persons	No	Western	No	Female	No contacts 0 to 4 years olds	No contacts 5 to 19 years olds	No contacts 20 to 59 years olds	0.5-2 days
8666	National sample	High	1	0.6666	0.5711	0.11286	0.31119	0.0466	0.09324	0.37334	2.96248	0.96888	0.14986	0.096	0.89293	0.13316	Only participant ≤ 4years	Middle education	1-4 persons	No	Western	No	Male	No contacts 0 to 4 years olds	No contacts 5 to 19 years olds	1 to 4 times contact with 20 to 59 year olds	No day care attendance
8641	National sample	High	0	0.49884	1.10048	0.15103	0.27983	0.10661	0.07162	0.09844	4.63535	1.12833	0.03832	0.02958	0.38685	0.06103	Participant and cohabitant ≤ 4 years	Middle education	>4 persons	No	Western	No	Male	No contacts 0 to 4 years olds	No contacts 5 to 19 years olds	No contacts 20 to 59 years olds	> 2 days
8643	National sample	High	0	0.10477	0.1802	0.02584	0.03783	0.02244	0.2076	0.03247	0.89742	0.28307	0.00994	0.00573	0.0697	0.00714	Participant and cohabitant ≤ 4 years	Middle education	1-4 persons	No	Western	No	Female	No contacts 0 to 4 years olds	No contacts 5 to 19 years olds	No contacts 20 to 59 years olds	0.5-2 days
9080	Low vaccination coverage sample	Low	1	0.14961	0.62975	0.05357	0.13645	0.0177	0.02136	0.06538	1.93944	0.4667	0.01921	0.01692	0.13707	0.02372	Participant and cohabitant ≤ 4 years	Higher education	1-4 persons	No	Western	Yes	Female	1 to 4 times contact with 0 to 4 year olds	1 to 4 times contact with 5 to 19 year olds	1 to 4 times contact with 20 to 59 year olds	0.5-2 days
9072	Low vaccination coverage sample	Low	0	0.19487	0.37719	0.06321	0.08166	0.04268	0.03431	0.05724	0.93001	0.53419	0.02443	0.01595	0.14072	0.02707	Only participant ≤ 4years	Middle education	1-4 persons	No	Non-Western	No	Male	1 to 4 times contact with 0 to 4 year olds	No contacts 5 to 19 years olds	1 to 4 times contact with 20 to 59 year olds	No day care attendance
9070	Low vaccination coverage sample	Low	0	0.06022	0.21124	0.02403	0.04944	0.00946	0.0072727	0.02676	0.98465	0.2066	0.01183	0.00954	0.07069	0.01025	Participant and cohabitant ≤ 4 years	Middle education	1-4 persons	No	Western	No	Male	1 to 4 times contact with 0 to 4 year olds	No contacts 5 to 19 years olds	1 to 4 times contact with 20 to 59 year olds	No day care attendance
9103	Low vaccination coverage sample	Low	3	0.15096	1.02219	0.02945	0.05005	0.02357	0.94057	0.1465	4.31816	0.18877	0.01941	0.01595	0.05816	0.06934	Only participant ≤ 4years	Middle education	>4 persons	No	Western	No	Male	No contacts 0 to 4 years olds	1 to 4 times contact with 5 to 19 year olds	1 to 4 times contact with 20 to 59 year olds	0.5-2 days
9105	Low vaccination coverage sample	Low	3	0.13356	0.06288	0.02676	0.063	0.00594	0.00347	0.74689	2.28385	0.13792	0.02407	0.01797	0.06788	0.0297	Participant and cohabitant ≤ 4 years	Middle education	1-4 persons	No	Western	No	Male	1 to 4 times contact with 0 to 4 year olds	1 to 4 times contact with 5 to 19 year olds	>5 times contact with 20 to 59 year olds	No day care attendance
9061	Low vaccination coverage sample	Low	0	0.09258	0.42513	0.04278	0.05929	0.03464	0.02706	0.07319	1.47437	0.42338	0.01682	0.01264	0.17071	0.01277	Only participant ≤ 4years	Middle education	>4 persons	No	Western	No	Female	No contacts 0 to 4 years olds	No contacts 5 to 19 years olds	No contacts 20 to 59 years olds	No day care attendance
9079	Low vaccination coverage sample	Low	1	0.23031	0.45464	0.03963	0.19683	0.03428	0.01699	0.12361	0.57963	0.21695	0.08892	0.04485	0.10315	0.04129	Only participant ≤ 4years	Middle education	>4 persons	No	Western	Yes	Male	1 to 4 times contact with 0 to 4 year olds	1 to 4 times contact with 5 to 19 year olds	1 to 4 times contact with 20 to 59 year olds	No day care attendance
9090	Low vaccination coverage sample	Low	2	0.11713	0.1727	0.03396	0.4954	0.00817	0.00966	0.04336	2.01705	0.24234	0.01694	0.01791	0.07528	0.02429	Participant and cohabitant ≤ 4 years	Middle education	1-4 persons	No	Western	Yes	Male	No contacts 0 to 4 years olds	1 to 4 times contact with 5 to 19 year olds	1 to 4 times contact with 20 to 59 year olds	No day care attendance
9085	Low vaccination coverage sample	Low	1	0.19494	0.54152	0.04241	0.09513	0.0162	0.01375	0.05218	0.84466	0.42101	0.20665	0.23893	0.10985	0.24759	Only participant ≤ 4years	Middle education	>4 persons	No	Western	No	Male	1 to 4 times contact with 0 to 4 year olds	1 to 4 times contact with 5 to 19 year olds	1 to 4 times contact with 20 to 59 year olds	No day care attendance
8674	National sample	High	2	0.12846	0.47909	0.04551	0.16144	0.01548	0.02434	0.20133	1.21745	0.48916	0.0666	1.76739	0.25597	0.022	Participant and cohabitant ≤ 4 years	Lower education	>4 persons	No	Non-Western	Yes	Male	No contacts 0 to 4 years olds	1 to 4 times contact with 5 to 19 year olds	No contacts 20 to 59 years olds	0.5-2 days
8655	National sample	High	0	0.40425	0.26879	0.06962	0.20613	0.41928	0.02949	0.43584	1.87148	0.25903	0.06115	0.0624	0.27693	0.10378	Participant and cohabitant ≤ 4 years	Lower education	1-4 persons	No	Non-Western	No	Female	No contacts 0 to 4 years olds	No contacts 5 to 19 years olds	No contacts 20 to 59 years olds	No day care attendance
9083	Low vaccination coverage sample	Low	1	0.11758	0.11874	0.02481	0.04754	0.06784	0.01688	0.03707	0.62294	0.23987	0.03549	0.01591	0.49256	0.0184	Participant and cohabitant ≤ 4 years	Middle education	1-4 persons	No	Western	No	Male	No contacts 0 to 4 years olds	No contacts 5 to 19 years olds	No contacts 20 to 59 years olds	0.5-2 days
9089	Low vaccination coverage sample	Low	2	0.29503	0.5078	0.14371	0.216	1.17835	0.16841	0.59378	4.49138	0.33467	0.03451	0.07613	0.68075	0.03869	Participant and cohabitant ≤ 4 years	Higher education	>4 persons	No	Western	No	Male	1 to 4 times contact with 0 to 4 year olds	1 to 4 times contact with 5 to 19 year olds	1 to 4 times contact with 20 to 59 year olds	No day care attendance
9076	Low vaccination coverage sample	Low	0	0.06815	0.08069	0.01637	0.03212	0.014	0.00683	0.18885	0.88038	0.17071	0.00848	0.00582	0.06076	0.01014	Participant and cohabitant ≤ 4 years	Middle education	1-4 persons	No	Western	No	Male	No contacts 0 to 4 years olds	No contacts 5 to 19 years olds	1 to 4 times contact with 20 to 59 year olds	No day care attendance
9062	Low vaccination coverage sample	Low	0	0.12838	0.13579	0.02604	0.04637	0.02493	0.01988	0.05244	1.57989	0.25542	0.01247	0.02798	0.08642	0.02356	Participant and cohabitant ≤ 4 years	Higher education	1-4 persons	No	Western	No	Male	1 to 4 times contact with 0 to 4 year olds	No contacts 5 to 19 years olds	1 to 4 times contact with 20 to 59 year olds	0.5-2 days
9077	Low vaccination coverage sample	Low	1	0.11082	0.29771	0.03762	0.04871	0.02029	0.01912	0.04109	0.53825	0.247	0.01	0.00802	0.0962	0.00924	Participant and cohabitant ≤ 4 years	Middle education	1-4 persons	No	Western	No	Female	No contacts 0 to 4 years olds	No contacts 5 to 19 years olds	No contacts 20 to 59 years olds	0.5-2 days
9092	Low vaccination coverage sample	Low	2	0.19141	0.18605	0.04281	0.11884	0.01294	0.01157	0.08017	1.0488	0.3604	0.0574	0.02093	0.13226	0.01667	Only participant ≤ 4years	Middle education	1-4 persons	No	Western	No	Male	1 to 4 times contact with 0 to 4 year olds	1 to 4 times contact with 5 to 19 year olds	1 to 4 times contact with 20 to 59 year olds	No day care attendance
9496	National sample	High	0	0.15577	0.27511	0.0317	0.07812	0.04228	0.03084	0.08125	1.39425	0.42177	0.08447	0.02338	0.14202	0.06042	Participant and cohabitant ≤ 4 years	Higher education	1-4 persons	No	Western	No	Male	1 to 4 times contact with 0 to 4 year olds	No contacts 5 to 19 years olds	>5 times contact with 20 to 59 year olds	> 2 days
9501	National sample	High	1	0.28603	0.72703	0.13095	0.19093	0.31219	0.11954	0.20763	2.23483	0.74915	0.07147	0.03813	0.41643	0.08878	Only participant ≤ 4years	Higher education	1-4 persons	No	Western	No	Male	No contacts 0 to 4 years olds	No contacts 5 to 19 years olds	No contacts 20 to 59 years olds	0.5-2 days
9522	National sample	High	3	0.17937	0.36081	0.03266	0.0551	3.52112	0.06323	0.19171	0.66784	0.44878	0.01727	0.00947	0.19308	0.18784	Only participant ≤ 4years	Middle education	>4 persons	No	Western	No	Male	No contacts 0 to 4 years olds	1 to 4 times contact with 5 to 19 year olds	1 to 4 times contact with 20 to 59 year olds	0.5-2 days
9503	National sample	High	1	0.07129	0.11802	0.02799	0.03363	0.08562	0.11361	0.03562	0.52607	0.17173	0.01585	0.0098	0.07071	0.01534	Participant and cohabitant ≤ 4 years	Middle education	>4 persons	No	Western	No	Male	No contacts 0 to 4 years olds	1 to 4 times contact with 5 to 19 year olds	1 to 4 times contact with 20 to 59 year olds	No day care attendance
9511	National sample	High	2	0.19697	0.32902	0.05614	0.1654	0.01903	0.04437	0.8119	7.83788	0.73005	0.04433	0.03961	0.1558	2.13308	Participant and cohabitant ≤ 4 years	Higher education	1-4 persons	No	Western	No	Male	1 to 4 times contact with 0 to 4 year olds	No contacts 5 to 19 years olds	1 to 4 times contact with 20 to 59 year olds	No day care attendance
9474	National sample	High	0	0.12211	0.2153	0.03876	0.05688	0.16876	0.0352	0.23757	0.95372	0.22815	0.01593	0.01585	0.12285	0.03441	Only participant ≤ 4years	Middle education	1-4 persons	No	Western	No	Male	No contacts 0 to 4 years olds	No contacts 5 to 19 years olds	>5 times contact with 20 to 59 year olds	No day care attendance
9492	National sample	High	0	0.14747	0.33016	0.04605	0.16104	0.0917	0.02888	0.11946	1.97147	0.23811	0.05373	0.03502	0.16835	0.05686	Only participant ≤ 4years	Middle education	1-4 persons	No	Western	No	Female	No contacts 0 to 4 years olds	No contacts 5 to 19 years olds	1 to 4 times contact with 20 to 59 year olds	No day care attendance
9505	National sample	High	1	0.07592	0.11691	0.02861	0.34963	0.01958	2.47127	0.10105	0.40254	0.11063	0.01842	0.01586	0.16577	0.03848	Only participant ≤ 4years	Higher education	1-4 persons	No	Western	No	Male	1 to 4 times contact with 0 to 4 year olds	1 to 4 times contact with 5 to 19 year olds	>5 times contact with 20 to 59 year olds	No day care attendance
9491	National sample	High	0	0.20671	0.31095	0.06796	0.14333	0.42825	0.03108	0.10694	1.56795	0.37282	0.06119	0.05158	0.25168	1.11088	Participant and cohabitant ≤ 4 years	Middle education	1-4 persons	No	Western	Yes	Male	1 to 4 times contact with 0 to 4 year olds	No contacts 5 to 19 years olds	1 to 4 times contact with 20 to 59 year olds	0.5-2 days
9479	National sample	High	0	0.76531	1.21021	0.1764	0.2586	0.09201	0.13298	0.32422	7.74027	2.14586	0.05877	0.03549	0.72339	0.05172	Participant and cohabitant ≤ 4 years	Middle education	>4 persons	No	Western	Yes	Male	1 to 4 times contact with 0 to 4 year olds	No contacts 5 to 19 years olds	1 to 4 times contact with 20 to 59 year olds	> 2 days
9526	National sample	High	3	0.10317	0.09518	0.0308	0.07969	0.02163	0.02933	0.13124	0.42544	0.13123	0.03921	0.02424	0.97993	0.03109	Only participant ≤ 4years	Middle education	>4 persons	No	Western	Yes	Female	1 to 4 times contact with 0 to 4 year olds	1 to 4 times contact with 5 to 19 year olds	No contacts 20 to 59 years olds	No day care attendance
9506	National sample	High	1	0.10934	0.20304	0.03829	0.06626	0.0344	0.03324	0.0895	0.88666	0.2399	0.0301	0.02897	0.2058	0.0314	Only participant ≤ 4years	Higher education	1-4 persons	No	Western	Yes	Male	1 to 4 times contact with 0 to 4 year olds	1 to 4 times contact with 5 to 19 year olds	1 to 4 times contact with 20 to 59 year olds	No day care attendance
9490	National sample	High	0	0.10489	0.20135	0.02076	0.61508	0.0163636	0.04762	0.07534	0.52006	0.13659	0.02933	0.02284	0.13662	0.0234	Only participant ≤ 4years	Higher education	1-4 persons	No	Western	No	Female	1 to 4 times contact with 0 to 4 year olds	1 to 4 times contact with 5 to 19 year olds	1 to 4 times contact with 20 to 59 year olds	No day care attendance
9523	National sample	High	3	0.14294	0.23009	0.02949	0.11316	0.02006	0.02445	0.07807	0.96864	0.25704	0.04046	0.01792	0.16117	0.04208	Participant and cohabitant ≤ 4 years	Higher education	1-4 persons	No	Western	Yes	Female	1 to 4 times contact with 0 to 4 year olds	No contacts 5 to 19 years olds	1 to 4 times contact with 20 to 59 year olds	0.5-2 days
9074	Low vaccination coverage sample	Low	1	0.1998	0.66354	0.06876	0.12378	3.80575	0.04423	0.31698	4.56005	0.55069	0.02909	0.02865	0.17673	0.03129	Only participant ≤ 4years	Higher education	1-4 persons	No	Western	No	Male	1 to 4 times contact with 0 to 4 year olds	1 to 4 times contact with 5 to 19 year olds	>5 times contact with 20 to 59 year olds	No day care attendance
9102	Low vaccination coverage sample	Low	3	0.1922	0.941	0.09056	0.10669	0.26096	0.1822	0.88738	2.45186	1.0374	0.22098	0.05507	0.24778	0.18118	Participant and cohabitant ≤ 4 years	Middle education	1-4 persons	No	Western	No	Female	>5 times contact with 0 to 4 year olds	No contacts 5 to 19 years olds	No contacts 20 to 59 years olds	0.5-2 days
9073	Low vaccination coverage sample	Low	0	0.05998	0.05227	0.01749	0.18927	0.02212	0.00821	0.01706	0.25983	0.08917	0.00742	0.0076	0.03433	0.00998	Only participant ≤ 4years	Middle education	1-4 persons	No	Western	No	Female	1 to 4 times contact with 0 to 4 year olds	No contacts 5 to 19 years olds	>5 times contact with 20 to 59 year olds	No day care attendance
9098	Low vaccination coverage sample	Low	3	0.22078	10.3218	0.08209	0.09339	0.74137	0.42508	0.2759	5.32398	0.85227	0.01846	0.17717	0.26121	0.10064	Only participant ≤ 4years	Middle education	1-4 persons	No	Western	Yes	Female	>5 times contact with 0 to 4 year olds	No contacts 5 to 19 years olds	>5 times contact with 20 to 59 year olds	0.5-2 days
9941	National sample	Low	3	0.42695	2.34535	0.16009	0.25327	0.40144	0.04343	0.25376	1.70645	0.47696	0.10884	0.18539	0.32909	0.11156	Only participant ≤ 4years	Middle education	>4 persons	No	Western	No	Female	1 to 4 times contact with 0 to 4 year olds	>5 times contact with 5 to 19 year olds	>5 times contact with 20 to 59 year olds	0.5-2 days
9925	National sample	Low	1	0.16279	0.33394	0.03136	0.06723	0.03819	0.05097	0.06177	1.0359	0.2629	0.01658	0.01059	0.10379	0.01123	Participant and cohabitant ≤ 4 years	Higher education	1-4 persons	No	Western	No	Male	>5 times contact with 0 to 4 year olds	No contacts 5 to 19 years olds	No contacts 20 to 59 years olds	> 2 days
9929	National sample	Low	2	0.27319	0.55479	0.08449	0.20758	0.02244	0.33587	0.0942	2.08706	0.5509	0.02996	0.02403	0.63986	0.21016	Only participant ≤ 4years	Higher education	1-4 persons	No	Western	Yes	Male	1 to 4 times contact with 0 to 4 year olds	No contacts 5 to 19 years olds	1 to 4 times contact with 20 to 59 year olds	No day care attendance
9948	National sample	Low	3	0.94588	1.10998	1.03247	0.43007	0.92548	0.12242	5.20353	13.8936	1.55983	0.80461	0.3535	0.60173	0.16561	Participant and cohabitant ≤ 4 years	Higher education	>4 persons	No	Western	Yes	Male	1 to 4 times contact with 0 to 4 year olds	1 to 4 times contact with 5 to 19 year olds	1 to 4 times contact with 20 to 59 year olds	0.5-2 days
9904	National sample	Low	0	0.22649	0.25727	0.08425	0.13859	0.09793	0.06395	1.72786	6.05312	0.40039	0.10558	0.14224	0.17454	0.05952	Participant and cohabitant ≤ 4 years	Higher education	>4 persons	No	Western	Yes	Male	1 to 4 times contact with 0 to 4 year olds	1 to 4 times contact with 5 to 19 year olds	1 to 4 times contact with 20 to 59 year olds	0.5-2 days
9931	National sample	Low	2	0.85193	1.20078	0.26727	0.54871	0.1184	0.15654	0.5047	7.39844	1.60338	0.48446	0.20346	0.69929	0.11611	Participant and cohabitant ≤ 4 years	Higher education	>4 persons	No	Western	Yes	Male	>5 times contact with 0 to 4 year olds	1 to 4 times contact with 5 to 19 year olds	>5 times contact with 20 to 59 year olds	> 2 days
9899	National sample	Low	0	0.01138	0.01621	0.00242	0.00661	0.00301	0.00068	0.00335	0.10672	0.0157	0.00335	0.00153	0.00703	0.00228	Only participant ≤ 4years	Middle education	1-4 persons	No	Western	Yes	Female	1 to 4 times contact with 0 to 4 year olds	No contacts 5 to 19 years olds	1 to 4 times contact with 20 to 59 year olds	No day care attendance
9928	National sample	Low	1	0.21464	0.26521	0.04265	0.09251	0.01886	0.01908	0.27558	1.75233	0.29393	0.03204	0.02106	0.52124	0.03051	Only participant ≤ 4years	Middle education	1-4 persons	No	Western	Yes	Male	1 to 4 times contact with 0 to 4 year olds	1 to 4 times contact with 5 to 19 year olds	No contacts 20 to 59 years olds	0.5-2 days
9934	National sample	Low	2	0.12196	2.54329	0.02988	0.07377	0.35561	0.0072727	0.1613	1.04249	0.1732	0.0333	0.0209	0.10681	0.03125	Only participant ≤ 4years	Higher education	1-4 persons	No	Western	No	Female	>5 times contact with 0 to 4 year olds	No contacts 5 to 19 years olds	1 to 4 times contact with 20 to 59 year olds	> 2 days
9932	National sample	Low	2	0.23285	2.87489	0.0718	0.14639	0.07547	0.06897	0.30416	1.32849	0.29991	0.04797	0.04266	0.22766	0.33827	Only participant ≤ 4years	Middle education	1-4 persons	No	Western	No	Male	>5 times contact with 0 to 4 year olds	No contacts 5 to 19 years olds	1 to 4 times contact with 20 to 59 year olds	0.5-2 days
9900	National sample	Low	0	0.07779	0.09816	0.02586	0.04601	0.12626	0.02383	0.046	0.7703	0.15026	0.0153	0.01202	0.09328	0.01569	Participant and cohabitant ≤ 4 years	Higher education	1-4 persons	No	Western	No	Female	>5 times contact with 0 to 4 year olds	No contacts 5 to 19 years olds	1 to 4 times contact with 20 to 59 year olds	> 2 days
9946	National sample	Low	3	0.24666	0.17022	0.09974	0.24821	0.06214	0.06155	0.72991	1.29811	0.38794	0.24758	0.0833	0.25938	0.08804	Only participant ≤ 4years	Middle education	1-4 persons	Yes	Western	No	Male	>5 times contact with 0 to 4 year olds	No contacts 5 to 19 years olds	>5 times contact with 20 to 59 year olds	0.5-2 days
9940	National sample	Low	3	0.23855	19.0355	0.05027	0.14353	0.03801	0.05121	0.48234	4.23673	0.27567	0.72118	0.23739	0.28503	0.07867	Only participant ≤ 4years	Higher education	1-4 persons	No	Western	Yes	Female	1 to 4 times contact with 0 to 4 year olds	1 to 4 times contact with 5 to 19 year olds	1 to 4 times contact with 20 to 59 year olds	0.5-2 days
10341	National sample	High	1	0.0939	0.18529	0.02647	0.08747	0.04243	0.01774	0.05033	0.61175	0.1551	0.01944	0.01159	0.10168	0.01826	Participant and cohabitant ≤ 4 years	Higher education	1-4 persons	No	Non-Western	No	Female	1 to 4 times contact with 0 to 4 year olds	No contacts 5 to 19 years olds	1 to 4 times contact with 20 to 59 year olds	0.5-2 days
10365	National sample	High	3	0.30098	0.35068	0.05615	0.20385	0.64467	0.17654	0.24607	2.32053	1.01921	0.17013	0.11457	0.24437	1.63472	Participant and cohabitant ≤ 4 years	Higher education	>4 persons	No	Western	No	Male	1 to 4 times contact with 0 to 4 year olds	1 to 4 times contact with 5 to 19 year olds	1 to 4 times contact with 20 to 59 year olds	0.5-2 days
10318	National sample	High	0	0.15565	0.24348	0.82693	0.07808	0.73954	0.14105	0.05891	1.48865	0.43942	0.01904	0.02218	0.13854	3.04856	Participant and cohabitant ≤ 4 years	Higher education	1-4 persons	No	Western	No	Female	1 to 4 times contact with 0 to 4 year olds	No contacts 5 to 19 years olds	1 to 4 times contact with 20 to 59 year olds	0.5-2 days
10359	National sample	High	3	0.17224	1.3587	0.10392	0.06541	0.51592	0.11857	0.53634	1.57155	0.3329	2.17141	1.06647	0.13165	0.07665	Participant and cohabitant ≤ 4 years	Higher education	>4 persons	No	Western	No	Male	1 to 4 times contact with 0 to 4 year olds	1 to 4 times contact with 5 to 19 year olds	>5 times contact with 20 to 59 year olds	> 2 days
10342	National sample	High	1	0.2003	0.3915	0.07238	0.10265	0.10927	0.04426	0.6339	1.66394	0.36623	0.0574	0.04204	0.27305	0.15792	Only participant ≤ 4years	Higher education	1-4 persons	No	Western	No	Female	>5 times contact with 0 to 4 year olds	No contacts 5 to 19 years olds	1 to 4 times contact with 20 to 59 year olds	> 2 days
9913	National sample	Low	0	0.07536	0.10203	0.02507	0.04359	0.02613	0.0072727	0.04658	0.58023	0.14146	0.01963	0.01279	0.07589	0.02557	Only participant ≤ 4years	Middle education	1-4 persons	Yes	Western	No	Male	No contacts 0 to 4 years olds	No contacts 5 to 19 years olds	1 to 4 times contact with 20 to 59 year olds	0.5-2 days
10340	National sample	High	1	0.03134	0.0072727	0.0155	0.04498	0.0163636	0.04205	0.23328	1.3311	0.14728	0.01	0.04857	0.05993	0.02178	Only participant ≤ 4years	Higher education	1-4 persons	No	Western	No	Female	>5 times contact with 0 to 4 year olds	No contacts 5 to 19 years olds	1 to 4 times contact with 20 to 59 year olds	> 2 days
10344	National sample	High	1	0.14117	0.27477	0.05455	0.09257	0.03697	0.02678	0.3024	4.2194	0.24846	0.04224	0.02765	0.14988	0.05324	Participant and cohabitant ≤ 4 years	Middle education	1-4 persons	No	Western	Yes	Male	No contacts 0 to 4 years olds	1 to 4 times contact with 5 to 19 year olds	1 to 4 times contact with 20 to 59 year olds	0.5-2 days
10360	National sample	High	3	0.38303	0.74729	0.14596	0.10867	0.13461	0.21781	0.1783	2.90941	0.37148	0.12696	0.04587	0.17923	0.3955	Only participant ≤ 4years	Higher education	1-4 persons	No	Western	Yes	Male	No contacts 0 to 4 years olds	1 to 4 times contact with 5 to 19 year olds	1 to 4 times contact with 20 to 59 year olds	0.5-2 days
10330	National sample	High	0	0.1804	0.20746	0.03935	0.15147	0.02073	0.00838	0.1137	1.566	0.38719	0.10351	0.05022	0.20106	0.05131	Participant and cohabitant ≤ 4 years	Higher education	1-4 persons	No	Western	No	Female	No contacts 0 to 4 years olds	No contacts 5 to 19 years olds	No contacts 20 to 59 years olds	> 2 days
9495	National sample	High	1	0.1388	0.12559	0.01603	0.11183	0.01112	0.01874	0.1056	0.7195	0.1438	0.04413	0.0238	0.08127	0.03099	Only participant ≤ 4years	Higher education	1-4 persons	No	Western	No	Female	No contacts 0 to 4 years olds	No contacts 5 to 19 years olds	1 to 4 times contact with 20 to 59 year olds	No day care attendance
9499	National sample	High	1	0.22718	0.33268	0.05224	0.11068	0.02631	0.02677	0.12785	7.99178	0.31622	0.02719	0.02206	0.20446	0.03827	Participant and cohabitant ≤ 4 years	Middle education	>4 persons	No	Western	No	Female	1 to 4 times contact with 0 to 4 year olds	1 to 4 times contact with 5 to 19 year olds	>5 times contact with 20 to 59 year olds	> 2 days
10771	National sample	Very low	3	0.20099	9.15804	0.03732	0.05381	0.01553	1.68381	0.95955	1.96167	0.33879	0.01981	0.0249	1.13572	3.44159	Only participant ≤ 4years	Middle education	1-4 persons	No	Western	No	Male	>5 times contact with 0 to 4 year olds	1 to 4 times contact with 5 to 19 year olds	>5 times contact with 20 to 59 year olds	0.5-2 days
10757	National sample	Very low	1	0.11716	0.91271	0.01638	0.02479	0.01021	0.00514	0.02212	0.53147	0.17048	0.01204	0.00595	0.964	0.00557	Only participant ≤ 4years	Higher education	1-4 persons	No	Western	No	Female	No contacts 0 to 4 years olds	No contacts 5 to 19 years olds	1 to 4 times contact with 20 to 59 year olds	No day care attendance
10768	National sample	Very low	2	0.12673	0.21789	0.05248	0.06039	0.35654	1.35212	0.11131	0.69384	0.23715	0.02447	0.04577	0.13186	0.02307	Participant and cohabitant ≤ 4 years	Middle education	1-4 persons	No	Western	No	Male	No contacts 0 to 4 years olds	No contacts 5 to 19 years olds	1 to 4 times contact with 20 to 59 year olds	0.5-2 days
10753	National sample	Very low	0	0.15617	0.30283	0.03855	0.21849	2.93914	0.00937	0.10516	1.11129	0.2726	0.04227	0.02667	0.17578	2.98256	Participant and cohabitant ≤ 4 years	Higher education	>4 persons	No	Western	Yes	Female	No contacts 0 to 4 years olds	No contacts 5 to 19 years olds	No contacts 20 to 59 years olds	0.5-2 days
10766	National sample	Very low	2	0.10085	0.1314	0.02445	0.05906	2.59456	0.71416	0.05105	0.50037	0.1508	0.01938	0.01022	0.08834	0.01392	Only participant ≤ 4years	Middle education	1-4 persons	No	Western	No	Male	No contacts 0 to 4 years olds	No contacts 5 to 19 years olds	No contacts 20 to 59 years olds	0.5-2 days
10778	National sample	Very low	3	0.72685	1.85457	0.18314	0.27427	0.52222	0.06853	0.42835	2.79902	2.11671	0.08086	0.59834	0.54632	0.12706	Participant and cohabitant ≤ 4 years	Higher education	1-4 persons	No	Western	Yes	Female	1 to 4 times contact with 0 to 4 year olds	>5 times contact with 5 to 19 year olds	1 to 4 times contact with 20 to 59 year olds	0.5-2 days
10744	National sample	Very low	0	0.0336	0.01605	0.01048	0.05147	0.02859	0.03693	0.02437	0.44287	0.15813	0.01	0.01153	0.02785	0.05706	Only participant ≤ 4years	Middle education	1-4 persons	No	Western	No	Male	No contacts 0 to 4 years olds	No contacts 5 to 19 years olds	No contacts 20 to 59 years olds	> 2 days
11190	National sample	High	1	0.5054	0.42957	0.10022	0.08361	2.70836	0.2279	0.83048	1.4307	0.51548	0.04473	0.02378	0.35315	0.22115	Participant and cohabitant ≤ 4 years	Middle education	>4 persons	No	Non-Western	No	Male	No contacts 0 to 4 years olds	1 to 4 times contact with 5 to 19 year olds	1 to 4 times contact with 20 to 59 year olds	No day care attendance
11215	National sample	High	3	0.1825	2.24597	0.04981	0.11701	0.10795	0.58875	0.25721	1.43637	0.38689	0.19945	0.0428	0.22553	0.04928	Only participant ≤ 4years	Higher education	1-4 persons	No	Western	No	Male	No contacts 0 to 4 years olds	1 to 4 times contact with 5 to 19 year olds	1 to 4 times contact with 20 to 59 year olds	0.5-2 days
11161	National sample	High	0	0.06855	0.13389	0.01967	0.04009	0.0163636	0.01662	0.03661	0.49375	0.12957	0.18358	0.0193	0.0815	0.01411	Participant and cohabitant ≤ 4 years	Higher education	1-4 persons	No	Western	Yes	Female	>5 times contact with 0 to 4 year olds	1 to 4 times contact with 5 to 19 year olds	1 to 4 times contact with 20 to 59 year olds	0.5-2 days
11164	National sample	High	0	0.12109	0.41099	0.02391	0.04694	0.21323	0.01719	0.03407	0.59338	0.43357	0.01549	0.01361	0.13764	0.07168	Only participant ≤ 4years	Higher education	1-4 persons	No	Non-Western	No	Male	No contacts 0 to 4 years olds	No contacts 5 to 19 years olds	1 to 4 times contact with 20 to 59 year olds	> 2 days
10763	National sample	Very low	1	0.20765	0.23527	0.11907	0.10364	0.04129	0.04955	0.11174	1.21852	0.36264	0.03266	0.01994	0.22718	0.03317	Only participant ≤ 4years	Lower education	1-4 persons	No	Western	No	Male	No contacts 0 to 4 years olds	1 to 4 times contact with 5 to 19 year olds	1 to 4 times contact with 20 to 59 year olds	No day care attendance
10758	National sample	Very low	1	0.15189	0.21287	0.0483	0.09979	1.39251	0.04365	0.091	0.9312	0.29202	0.02354	0.01943	0.14922	0.03041	Only participant ≤ 4years	Higher education	1-4 persons	No	Western	No	Female	1 to 4 times contact with 0 to 4 year olds	1 to 4 times contact with 5 to 19 year olds	>5 times contact with 20 to 59 year olds	No day care attendance
10750	National sample	Very low	0	0.05289	0.07982	0.01935	0.03634	0.02018	0.0072727	0.03263	0.48254	0.1069	0.01529	0.01472	0.0663	0.01653	Only participant ≤ 4years	Middle education	1-4 persons	No	Western	No	Female	No contacts 0 to 4 years olds	No contacts 5 to 19 years olds	No contacts 20 to 59 years olds	No day care attendance
11183	National sample	High	1	0.13099	0.27356	0.06069	0.06308	0.06072	0.04915	0.08702	0.96034	0.32641	0.03744	0.03392	0.17633	0.02667	Only participant ≤ 4years	Higher education	1-4 persons	No	Western	No	Female	>5 times contact with 0 to 4 year olds	No contacts 5 to 19 years olds	1 to 4 times contact with 20 to 59 year olds	0.5-2 days
11203	National sample	High	2	0.15129	0.17951	0.02839	0.07795	0.00249	0.01757	1.30624	7.54819	0.67313	0.04106	0.21758	0.11812	0.39758	Only participant ≤ 4years	Higher education	>4 persons	No	Western	Yes	Male	>5 times contact with 0 to 4 year olds	1 to 4 times contact with 5 to 19 year olds	1 to 4 times contact with 20 to 59 year olds	0.5-2 days
11207	National sample	High	3	0.1351	0.91227	0.02706	0.06008	0.01788	0.0072727	0.24228	6.43451	0.33554	0.05768	0.02427	0.10457	0.02192	Participant and cohabitant ≤ 4 years	Lower education	>4 persons	No	Non-Western	No	Male	No contacts 0 to 4 years olds	No contacts 5 to 19 years olds	1 to 4 times contact with 20 to 59 year olds	> 2 days
11189	National sample	High	1	0.15816	0.17129	0.01545	0.07674	0.9468	0.01942	0.0889	0.57604	0.71411	0.07642	0.15435	0.0646	0.02025	Participant and cohabitant ≤ 4 years	Higher education	1-4 persons	No	Non-Western	No	Male	No contacts 0 to 4 years olds	No contacts 5 to 19 years olds	No contacts 20 to 59 years olds	0.5-2 days
11636	National sample	Very high	1	0.11157	0.24406	0.03885	0.58191	0.01909	0.05346	0.05511	1.12563	0.29516	0.01967	0.00928	0.12649	0.01901	Only participant ≤ 4years	Higher education	1-4 persons	No	Non-Western	No	Female	1 to 4 times contact with 0 to 4 year olds	No contacts 5 to 19 years olds	1 to 4 times contact with 20 to 59 year olds	No day care attendance
11614	National sample	Very high	0	0.0036364	0.01637	0.00173	0.00464	0.0163636	0.0072727	0.0127273	0.0336364	0.0084	0.01	0.0072727	0.00801	0.0045455	Only participant ≤ 4years	Middle education	1-4 persons	No	Non-Western	No	Male	No contacts 0 to 4 years olds	No contacts 5 to 19 years olds	No contacts 20 to 59 years olds	No day care attendance
11684	National sample	Very high	3	0.15612	0.23616	0.03839	0.17237	0.01973	0.02885	0.70597	1.20308	0.4896	0.78447	0.5092	0.14165	0.04055	Participant and cohabitant ≤ 4 years	Middle education	1-4 persons	No	Non-Western	No	Male	No contacts 0 to 4 years olds	No contacts 5 to 19 years olds	No contacts 20 to 59 years olds	No day care attendance
11664	National sample	Very high	2	2.40764	11.3311	0.57788	2.3455	14.8257	1.9636	11.2307	14.8979	3.92521	5.006	3.32743	2.33332	11.7964	Only participant ≤ 4years	Middle education	1-4 persons	No	Non-Western	No	Female	No contacts 0 to 4 years olds	1 to 4 times contact with 5 to 19 year olds	1 to 4 times contact with 20 to 59 year olds	0.5-2 days
11674	National sample	Very high	2	0.46272	0.8701	0.07071	0.17033	4.47934	0.04463	0.29371	2.17694	0.86755	0.08007	0.12824	0.30259	0.07748	Only participant ≤ 4years	Higher education	1-4 persons	No	Non-Western	No	Male	No contacts 0 to 4 years olds	No contacts 5 to 19 years olds	1 to 4 times contact with 20 to 59 year olds	0.5-2 days
11682	National sample	Very high	2	0.13626	0.34173	0.05201	0.08473	0.02697	0.02449	0.17994	38.2747	0.464	0.03114	0.02169	0.16563	0.10027	Participant and cohabitant ≤ 4 years	Middle education	>4 persons	No	Non-Western	No	Male	1 to 4 times contact with 0 to 4 year olds	1 to 4 times contact with 5 to 19 year olds	1 to 4 times contact with 20 to 59 year olds	No day care attendance
11695	National sample	Very high	3	0.1908	0.45202	0.03725	0.25899	0.06644	0.02447	1.03876	4.3071	0.5225	0.20486	0.16612	0.12678	0.02604	Participant and cohabitant ≤ 4 years	Lower education	1-4 persons	No	Non-Western	No	Female	No contacts 0 to 4 years olds	No contacts 5 to 19 years olds	No contacts 20 to 59 years olds	> 2 days
12223	National sample	Very high	2	0.2804	0.2938	0.25782	0.1029	0.64262	0.02627	0.20848	1.02795	0.4843	0.05047	0.03732	0.20784	0.26031	Only participant ≤ 4years	Higher education	1-4 persons	No	Western	No	Female	>5 times contact with 0 to 4 year olds	No contacts 5 to 19 years olds	1 to 4 times contact with 20 to 59 year olds	> 2 days
11702	National sample	Very high	3	0.13653	0.26713	0.04942	0.78631	0.03059	0.02881	0.09581	1.10542	0.44623	0.55338	0.582	0.13494	0.03001	Only participant ≤ 4years	Lower education	1-4 persons	No	Non-Western	No	Female	>5 times contact with 0 to 4 year olds	No contacts 5 to 19 years olds	No contacts 20 to 59 years olds	0.5-2 days
11709	National sample	Very high	3	0.1792	0.27896	4.25752	0.11256	0.01123	3.36446	7.36353	1.30158	0.19129	0.73174	0.61898	0.16485	4.30685	Only participant ≤ 4years	Middle education	1-4 persons	No	Non-Western	Yes	Female	1 to 4 times contact with 0 to 4 year olds	1 to 4 times contact with 5 to 19 year olds	1 to 4 times contact with 20 to 59 year olds	0.5-2 days
11676	National sample	Very high	2	0.06736	0.09799	0.01469	0.05152	0.02964	0.13951	0.07351	8.31628	0.13386	0.01972	0.01685	0.04088	0.00562	Participant and cohabitant ≤ 4 years	Middle education	>4 persons	No	Non-Western	No	Male	No contacts 0 to 4 years olds	1 to 4 times contact with 5 to 19 year olds	1 to 4 times contact with 20 to 59 year olds	No day care attendance
11693	National sample	Very high	3	0.0036364	0.00831	0.0009091	0.0027273	0.00189	0.00106	0.00267	0.0336364	0.0090909	0.00375	0.00127	0.00505	0.00117	Only participant ≤ 4years	Middle education	1-4 persons	No	Non-Western	No	Male	No contacts 0 to 4 years olds	No contacts 5 to 19 years olds	No contacts 20 to 59 years olds	0.5-2 days
11690	National sample	Very high	3	0.0699	0.16556	0.02523	0.04439	0.03066	0.00981	0.0988	1.45314	0.203	0.01478	0.00735	0.07625	0.12759	Only participant ≤ 4years	Middle education	1-4 persons	No	Non-Western	No	Female	No contacts 0 to 4 years olds	No contacts 5 to 19 years olds	No contacts 20 to 59 years olds	> 2 days
12301	National sample	Very high	0	0.0036364	0.01355	0.0013	0.00377	0.0163636	0.0072727	0.0127273	0.0336364	0.0090909	0.01	0.0072727	0.0072727	0.0045455	Participant and cohabitant ≤ 4 years	Middle education	>4 persons	No	Non-Western	No	Female	No contacts 0 to 4 years olds	No contacts 5 to 19 years olds	No contacts 20 to 59 years olds	> 2 days
12321	National sample	Very high	2	0.24027	0.29238	0.0467	0.09132	0.02644	0.02441	0.23082	3.04239	0.37198	0.07228	0.03058	0.16765	0.03516	Participant and cohabitant ≤ 4 years	Middle education	1-4 persons	No	Non-Western	No	Female	No contacts 0 to 4 years olds	No contacts 5 to 19 years olds	No contacts 20 to 59 years olds	0.5-2 days
12349	National sample	Very high	3	0.17877	3.28012	0.09918	0.2407	0.6421	0.172	1.33784	8.68107	1.14924	0.29204	0.1471	0.3727	0.17449	Only participant ≤ 4years	Middle education	1-4 persons	No	Non-Western	No	Male	No contacts 0 to 4 years olds	No contacts 5 to 19 years olds	No contacts 20 to 59 years olds	0.5-2 days
12312	National sample	Very high	1	0.11689	0.21283	0.0419	0.06397	0.01818	0.01979	0.09335	1.07671	0.29226	0.01931	0.01477	0.13612	0.01679	Participant and cohabitant ≤ 4 years	Higher education	1-4 persons	No	Non-Western	No	Male	No contacts 0 to 4 years olds	No contacts 5 to 19 years olds	No contacts 20 to 59 years olds	0.5-2 days
13172	National sample	Very high	2	0.01748	0.03059	0.00625	0.01105	0.01304	0.02273	0.01053	0.15883	0.03778	0.00578	0.0048	0.02444	0.0064	Only participant ≤ 4years	Middle education	1-4 persons	Yes	Non-Western	No	Male	No contacts 0 to 4 years olds	No contacts 5 to 19 years olds	No contacts 20 to 59 years olds	> 2 days
13187	National sample	Very high	3	0.18665	0.67555	0.04392	0.08802	4.17069	5.48007	0.10691	1.35474	1.14479	0.01749	0.01418	0.46052	1.02649	Only participant ≤ 4years	Middle education	1-4 persons	No	Non-Western	No	Female	1 to 4 times contact with 0 to 4 year olds	1 to 4 times contact with 5 to 19 year olds	1 to 4 times contact with 20 to 59 year olds	0.5-2 days
13198	National sample	Very high	3	0.29538	0.70037	0.34212	0.2066	0.0163636	0.08377	8.87636	9.51871	0.327	0.02937	0.02709	0.4845	0.17445	Participant and cohabitant ≤ 4 years	Middle education	1-4 persons	No	Non-Western	No	Male	No contacts 0 to 4 years olds	No contacts 5 to 19 years olds	No contacts 20 to 59 years olds	0.5-2 days
13156	National sample	Very high	1	0.37339	0.65818	0.05162	0.16522	0.0434	0.17972	0.18382	3.4196	0.76993	0.03239	0.01804	0.2575	0.04241	Only participant ≤ 4years	Higher education	1-4 persons	No	Non-Western	No	Male	No contacts 0 to 4 years olds	No contacts 5 to 19 years olds	No contacts 20 to 59 years olds	No day care attendance
13167	National sample	Very high	2	0.35336	0.74637	0.1612	0.17845	2.85191	0.07634	2.2017	10.5955	1.01404	0.05544	0.0384	0.27357	1.05754	Only participant ≤ 4years	Lower education	1-4 persons	No	Non-Western	Yes	Female	No contacts 0 to 4 years olds	No contacts 5 to 19 years olds	1 to 4 times contact with 20 to 59 year olds	No day care attendance
13199	National sample	Very high	3	0.14478	0.20618	0.02646	0.0935	0.01635	0.01142	0.37096	1.30305	0.4107	0.64082	0.04784	0.1364	0.3433	Only participant ≤ 4years	Higher education	1-4 persons	No	Non-Western	No	Female	1 to 4 times contact with 0 to 4 year olds	1 to 4 times contact with 5 to 19 year olds	1 to 4 times contact with 20 to 59 year olds	0.5-2 days
13146	National sample	Very high	0	0.30017	0.97759	0.06757	0.19406	2.30751	0.05206	0.14426	2.12644	0.52845	0.03321	0.0275	0.21379	0.05142	Participant and cohabitant ≤ 4 years	Lower education	1-4 persons	No	Non-Western	No	Female	No contacts 0 to 4 years olds	No contacts 5 to 19 years olds	1 to 4 times contact with 20 to 59 year olds	No day care attendance
13163	National sample	Very high	1	0.07179	0.14376	0.03413	0.10766	0.61901	0.34561	3.60971	1.00361	0.41735	0.52975	1.5391	0.23704	0.04292	Only participant ≤ 4years	Higher education	1-4 persons	No	Western	No	Male	>5 times contact with 0 to 4 year olds	1 to 4 times contact with 5 to 19 year olds	1 to 4 times contact with 20 to 59 year olds	> 2 days
12342	National sample	Very high	2	0.24185	0.3562	0.06892	0.09086	0.02834	5.64752	10.922	1.84505	2.61952	0.03294	0.04275	0.32762	0.26729	Only participant ≤ 4years	Higher education	1-4 persons	No	Non-Western	No	Male	No contacts 0 to 4 years olds	1 to 4 times contact with 5 to 19 year olds	No contacts 20 to 59 years olds	0.5-2 days
12325	National sample	Very high	2	0.26397	0.58728	0.22414	0.15724	0.02357	0.06093	0.59911	2.01903	0.472	0.06458	0.03718	0.26436	0.19743	Participant and cohabitant ≤ 4 years	Lower education	>4 persons	No	Non-Western	No	Male	No contacts 0 to 4 years olds	No contacts 5 to 19 years olds	No contacts 20 to 59 years olds	No day care attendance
12788	National sample	Very high	1	0.15473	0.13762	0.05767	0.12934	0.00407	0.01039	0.03641	0.07278	0.06521	0.01768	0.01522	0.06979	0.0417	Participant and cohabitant ≤ 4 years	Middle education	1-4 persons	No	Non-Western	No	Female	No contacts 0 to 4 years olds	No contacts 5 to 19 years olds	1 to 4 times contact with 20 to 59 year olds	0.5-2 days
12780	National sample	Very high	0	0.07949	0.48945	0.0437	0.03922	0.02013	0.0153	0.03186	0.79913	0.43049	0.02167	0.00935	0.08191	0.01146	Participant and cohabitant ≤ 4 years	Higher education	1-4 persons	No	Western	Yes	Female	1 to 4 times contact with 0 to 4 year olds	No contacts 5 to 19 years olds	1 to 4 times contact with 20 to 59 year olds	0.5-2 days
12807	National sample	Very high	3	0.19959	0.37711	0.0433	0.14263	0.01657	1.33051	2.01898	1.73414	0.45237	0.1363	0.10179	0.16549	0.04392	Only participant ≤ 4years	Higher education	1-4 persons	No	Non-Western	No	Female	No contacts 0 to 4 years olds	No contacts 5 to 19 years olds	>5 times contact with 20 to 59 year olds	> 2 days
12801	National sample	Very high	2	0.2105	0.19024	0.06083	0.35114	0.18012	0.05256	2.69659	1.89085	0.3673	0.10019	0.10221	0.60132	0.08703	Only participant ≤ 4years	Higher education	1-4 persons	No	Western	Yes	Female	No contacts 0 to 4 years olds	No contacts 5 to 19 years olds	1 to 4 times contact with 20 to 59 year olds	> 2 days
13153	National sample	Very high	1	0.23685	0.61548	0.04345	0.36696	0.01833	0.02274	0.12473	3.54446	1.10104	0.02249	0.05439	0.22689	0.05183	Only participant ≤ 4years	Lower education	1-4 persons	No	Non-Western	No	Male	No contacts 0 to 4 years olds	No contacts 5 to 19 years olds	1 to 4 times contact with 20 to 59 year olds	No day care attendance
13191	National sample	Very high	3	0.37728	19.0355	3.2824	0.26675	0.05086	3.51241	10.5498	5.45608	0.72611	4.49739	0.18931	13.5357	5.29309	Only participant ≤ 4years	Middle education	>4 persons	No	Non-Western	No	Male	No contacts 0 to 4 years olds	No contacts 5 to 19 years olds	No contacts 20 to 59 years olds	0.5-2 days
13144	National sample	Very high	0	0.0911	0.38296	0.0218	0.0339	0.01669	0.012	0.05311	0.77297	0.19277	0.01909	0.01097	0.04996	0.11311	Participant and cohabitant ≤ 4 years	Lower education	>4 persons	No	Non-Western	No	Male	No contacts 0 to 4 years olds	No contacts 5 to 19 years olds	No contacts 20 to 59 years olds	No day care attendance
13143	National sample	Very high	0	0.23791	0.63306	0.07474	0.06942	0.02043	0.02488	0.11497	3.64566	0.80895	0.02553	0.01252	0.19388	0.76204	Only participant ≤ 4years	Higher education	1-4 persons	No	Non-Western	No	Female	No contacts 0 to 4 years olds	No contacts 5 to 19 years olds	No contacts 20 to 59 years olds	No day care attendance
12344	National sample	Very high	3	0.17992	3.63205	0.04631	0.07763	0.29068	0.20558	0.30159	0.98331	0.24511	0.2929	0.1609	0.19516	0.0369	Only participant ≤ 4years	Lower education	>4 persons	No	Non-Western	No	Male	>5 times contact with 0 to 4 year olds	No contacts 5 to 19 years olds	1 to 4 times contact with 20 to 59 year olds	0.5-2 days
11716	National sample	Very high	3	0.30873	0.48272	0.09002	0.1905	0.1942	0.61174	1.33707	2.01193	0.58444	0.24569	0.59108	0.48286	0.28061	Participant and cohabitant ≤ 4 years	Middle education	>4 persons	No	Non-Western	No	Female	No contacts 0 to 4 years olds	No contacts 5 to 19 years olds	1 to 4 times contact with 20 to 59 year olds	0.5-2 days
13603	National sample	High	0	0.29744	0.41056	0.10371	0.18093	0.42262	0.10594	0.1421	1.62498	0.66847	0.04865	0.0278	0.40157	0.06868	Only participant ≤ 4years	Middle education	1-4 persons	No	Western	No	Male	1 to 4 times contact with 0 to 4 year olds	No contacts 5 to 19 years olds	1 to 4 times contact with 20 to 59 year olds	No day care attendance
13605	National sample	High	0	0.43801	0.62553	0.11339	0.24555	0.0399	0.06574	0.54355	5.70862	0.79897	0.06226	0.03843	0.44374	0.05104	Only participant ≤ 4years	Middle education	>4 persons	No	Western	Yes	Female	1 to 4 times contact with 0 to 4 year olds	>5 times contact with 5 to 19 year olds	1 to 4 times contact with 20 to 59 year olds	No day care attendance
13609	National sample	High	1	0.05689	0.15945	0.02071	0.03109	0.0378	0.0072727	0.02894	0.32408	0.1433	0.01	0.0072727	0.05044	0.00799	Participant and cohabitant ≤ 4 years	Middle education	1-4 persons	No	Western	No	Female	1 to 4 times contact with 0 to 4 year olds	No contacts 5 to 19 years olds	1 to 4 times contact with 20 to 59 year olds	0.5-2 days
14093	National sample	Very high	3	0.43041	0.34948	4.39634	0.37472	0.24774	0.06055	0.76346	1.88336	0.37931	0.63659	0.76301	0.42092	0.1294	Only participant ≤ 4years	Middle education	1-4 persons	No	Western	No	Male	>5 times contact with 0 to 4 year olds	1 to 4 times contact with 5 to 19 year olds	1 to 4 times contact with 20 to 59 year olds	0.5-2 days
14081	National sample	Very high	2	8.16521	19.14	0.04801	0.08395	0.81135	1.95048	0.42456	2.04114	0.67378	0.02574	0.01177	0.22427	0.10016	Only participant ≤ 4years	Middle education	>4 persons	No	Western	No	Female	No contacts 0 to 4 years olds	No contacts 5 to 19 years olds	>5 times contact with 20 to 59 year olds	0.5-2 days
14076	National sample	Very high	1	0.22442	19.0355	0.04438	0.11267	0.21182	0.01663	0.20904	2.54085	0.30987	0.06469	0.0388	0.13003	0.86089	Only participant ≤ 4years	Middle education	1-4 persons	No	Western	No	Male	>5 times contact with 0 to 4 year olds	No contacts 5 to 19 years olds	No contacts 20 to 59 years olds	0.5-2 days
14086	National sample	Very high	2	0.20473	0.12014	0.30844	0.14704	0.00981	0.01091	0.04957	0.20991	0.12125	0.03102	1.25124	0.09041	0.51271	Participant and cohabitant ≤ 4 years	Higher education	1-4 persons	No	Western	No	Male	>5 times contact with 0 to 4 year olds	No contacts 5 to 19 years olds	1 to 4 times contact with 20 to 59 year olds	> 2 days
14538	National sample	High	1	0.16858	0.23078	0.39919	0.07891	0.06945	0.03321	0.05025	3.6529	0.54732	0.04873	0.01366	0.14126	0.01977	Only participant ≤ 4years	Middle education	1-4 persons	Yes	Western	No	Male	>5 times contact with 0 to 4 year olds	No contacts 5 to 19 years olds	>5 times contact with 20 to 59 year olds	0.5-2 days
14543	National sample	High	1	0.15528	0.45628	0.05724	0.17077	1.12305	0.02591	0.26099	2.43292	0.56148	0.06688	0.03524	0.13508	0.02705	Only participant ≤ 4years	Lower education	1-4 persons	No	Non-Western	No	Female	No contacts 0 to 4 years olds	No contacts 5 to 19 years olds	No contacts 20 to 59 years olds	No day care attendance
14537	National sample	High	1	0.35475	0.58388	0.11539	0.21496	0.05202	0.0556	0.32338	3.63785	0.78365	0.05055	0.03505	0.29078	0.17182	Participant and cohabitant ≤ 4 years	Higher education	1-4 persons	No	Western	No	Male	>5 times contact with 0 to 4 year olds	No contacts 5 to 19 years olds	1 to 4 times contact with 20 to 59 year olds	> 2 days
14535	National sample	High	1	0.05056	0.0072727	0.01825	0.02317	0.0129	0.00937	0.01323	0.38256	0.13589	0.02951	0.0114	0.04279	0.0069	Only participant ≤ 4years	Higher education	1-4 persons	No	Western	No	Male	>5 times contact with 0 to 4 year olds	No contacts 5 to 19 years olds	>5 times contact with 20 to 59 year olds	> 2 days
14098	National sample	Very high	3	0.33483	0.51217	0.09044	0.12921	3.69682	0.03374	0.12995	1.92841	0.67772	0.39553	0.07955	0.24538	1.18095	Participant and cohabitant ≤ 4 years	Middle education	1-4 persons	No	Western	No	Female	>5 times contact with 0 to 4 year olds	No contacts 5 to 19 years olds	No contacts 20 to 59 years olds	0.5-2 days
14562	National sample	High	3	0.45196	1.03111	0.4328	0.15377	0.04782	0.07008	0.19346	2.08556	0.76627	0.92126	3.55454	4.23108	0.12335	Only participant ≤ 4years	Lower education	>4 persons	No	Non-Western	No	Female	No contacts 0 to 4 years olds	No contacts 5 to 19 years olds	No contacts 20 to 59 years olds	No day care attendance
14536	National sample	High	1	0.24724	0.29345	0.03031	0.24458	0.02053	0.06379	0.07375	0.95444	0.35566	0.02807	0.01752	0.09181	0.0218	Participant and cohabitant ≤ 4 years	Middle education	1-4 persons	Yes	Western	No	Female	1 to 4 times contact with 0 to 4 year olds	No contacts 5 to 19 years olds	No contacts 20 to 59 years olds	0.5-2 days
14554	National sample	High	3	0.25157	3.25262	0.67099	0.06626	0.22847	0.20423	0.60213	13.9349	0.58338	0.73327	0.0146	0.25437	4.30731	Only participant ≤ 4years	Higher education	>4 persons	No	Western	Yes	Male	1 to 4 times contact with 0 to 4 year olds	1 to 4 times contact with 5 to 19 year olds	1 to 4 times contact with 20 to 59 year olds	0.5-2 days
14552	National sample	High	2	0.15519	7.96043	0.02605	0.06398	0.00799	0.01757	0.52055	3.95226	0.30245	0.23753	0.04549	0.10248	0.02263	Participant and cohabitant ≤ 4 years	Middle education	1-4 persons	No	Western	No	Male	No contacts 0 to 4 years olds	No contacts 5 to 19 years olds	No contacts 20 to 59 years olds	> 2 days
15012	National sample	High	3	0.23738	0.41975	0.04931	0.19537	1.5906	0.02367	30.6328	5.05478	0.35677	0.33801	18.1478	0.19717	0.0327	Participant and cohabitant ≤ 4 years	Lower education	>4 persons	No	Non-Western	No	Female	No contacts 0 to 4 years olds	No contacts 5 to 19 years olds	No contacts 20 to 59 years olds	0.5-2 days
15010	National sample	High	3	0.20544	3.81249	0.08169	0.19385	0.6869	0.70419	0.13547	0.11955	0.11069	0.10307	0.33281	0.08977	0.07963	Only participant ≤ 4years	Middle education	1-4 persons	No	Western	No	Male	>5 times contact with 0 to 4 year olds	>5 times contact with 5 to 19 year olds	1 to 4 times contact with 20 to 59 year olds	0.5-2 days
15015	National sample	High	3	0.12909	19.0355	0.01771	0.07414	1.42668	0.11018	1.01527	1.3005	1.18873	0.05962	0.13381	0.10401	0.03389	Only participant ≤ 4years	Middle education	1-4 persons	No	Western	No	Male	1 to 4 times contact with 0 to 4 year olds	1 to 4 times contact with 5 to 19 year olds	>5 times contact with 20 to 59 year olds	0.5-2 days
15016	National sample	High	3	0.34594	0.55228	0.06516	0.19573	0.0579	0.73269	0.71183	6.28707	0.61396	0.16381	0.05203	0.32302	1.12442	Participant and cohabitant ≤ 4 years	Middle education	1-4 persons	No	Western	Yes	Female	>5 times contact with 0 to 4 year olds	1 to 4 times contact with 5 to 19 year olds	>5 times contact with 20 to 59 year olds	0.5-2 days
14559	National sample	High	3	0.1037	19.0355	0.0247	0.03335	0.0163636	0.01064	0.16664	0.62993	0.53285	0.0147	0.00891	0.10273	0.01171	Only participant ≤ 4years	Higher education	1-4 persons	No	Western	Yes	Female	1 to 4 times contact with 0 to 4 year olds	1 to 4 times contact with 5 to 19 year olds	No contacts 20 to 59 years olds	0.5-2 days
14557	National sample	High	3	0.18251	0.15127	0.01962	0.23561	0.24943	0.42817	0.24298	1.04589	0.1772	0.09364	1.05438	0.10926	0.02925	Participant and cohabitant ≤ 4 years	Lower education	>4 persons	No	Non-Western	No	Female	1 to 4 times contact with 0 to 4 year olds	No contacts 5 to 19 years olds	1 to 4 times contact with 20 to 59 year olds	0.5-2 days
14550	National sample	High	2	0.60161	0.51257	0.17397	0.47092	2.13985	0.09947	1.48488	6.69024	0.71945	0.32911	0.16485	0.50598	0.21504	Only participant ≤ 4years	Higher education	1-4 persons	No	Western	Yes	Male	No contacts 0 to 4 years olds	No contacts 5 to 19 years olds	>5 times contact with 20 to 59 year olds	> 2 days
15563	National sample	High	1	0.41491	0.57615	0.10448	0.60434	0.03413	0.05305	5.22804	9.50868	0.50457	0.09177	0.24649	0.35733	0.06455	Only participant ≤ 4years	Middle education	1-4 persons	No	Non-Western	No	Female	No contacts 0 to 4 years olds	No contacts 5 to 19 years olds	No contacts 20 to 59 years olds	No day care attendance
15226	National sample	High	3	0.06394	0.11652	0.02369	0.07403	0.95446	0.03723	0.02562	0.93671	0.17921	0.59632	1.05121	0.06194	0.26233	Only participant ≤ 4years	Lower education	1-4 persons	No	Non-Western	No	Male	No contacts 0 to 4 years olds	No contacts 5 to 19 years olds	No contacts 20 to 59 years olds	No day care attendance
15211	National sample	High	1	0.55637	0.47117	0.14549	0.20613	1.30785	0.05644	1.3166	4.25671	0.60271	0.06886	0.04546	0.33547	0.08352	Only participant ≤ 4years	Middle education	1-4 persons	No	Western	No	Male	No contacts 0 to 4 years olds	No contacts 5 to 19 years olds	No contacts 20 to 59 years olds	No day care attendance
15222	National sample	High	3	0.15434	0.30666	0.04744	0.13723	0.01787	0.14781	0.08646	0.7392	0.5925	0.05508	0.19214	0.14884	0.70743	Only participant ≤ 4years	Lower education	1-4 persons	No	Non-Western	No	Female	No contacts 0 to 4 years olds	No contacts 5 to 19 years olds	No contacts 20 to 59 years olds	No day care attendance
15218	National sample	High	2	0.56001	0.87404	0.15766	0.28562	0.06543	0.79061	0.25092	3.67714	1.95833	0.05023	0.05949	0.39933	0.50235	Participant and cohabitant ≤ 4 years	Middle education	>4 persons	No	Western	Yes	Female	No contacts 0 to 4 years olds	1 to 4 times contact with 5 to 19 year olds	No contacts 20 to 59 years olds	0.5-2 days
15003	National sample	High	1	0.66174	0.75346	0.14238	0.3259	0.05381	0.06355	3.23709	8.79087	0.93111	0.09312	0.05836	0.40493	0.19026	Only participant ≤ 4years	Middle education	1-4 persons	No	Western	No	Female	>5 times contact with 0 to 4 year olds	No contacts 5 to 19 years olds	1 to 4 times contact with 20 to 59 year olds	0.5-2 days
15199	National sample	High	0	0.31721	0.52583	0.08717	0.20483	0.05964	0.06356	0.12379	3.0165	0.671	0.06182	0.07769	0.23352	0.04306	Participant and cohabitant ≤ 4 years	Higher education	1-4 persons	No	Western	No	Male	No contacts 0 to 4 years olds	1 to 4 times contact with 5 to 19 year olds	1 to 4 times contact with 20 to 59 year olds	0.5-2 days
15574	National sample	High	2	0.56171	0.35098	0.05986	0.06571	0.05163	2.67037	0.40568	32.3106	0.73827	0.03498	0.0164	0.24257	0.02608	Only participant ≤ 4years	Middle education	>4 persons	No	Western	No	Female	No contacts 0 to 4 years olds	>5 times contact with 5 to 19 year olds	1 to 4 times contact with 20 to 59 year olds	0.5-2 days
15556	National sample	High	1	0.16676	0.24146	0.06526	0.09176	0.04897	0.05093	0.72214	1.77305	0.31182	0.04216	0.02868	0.18429	0.05323	Only participant ≤ 4years	Higher education	1-4 persons	No	Western	No	Female	No contacts 0 to 4 years olds	No contacts 5 to 19 years olds	>5 times contact with 20 to 59 year olds	> 2 days
15578	National sample	High	3	0.15857	0.22587	0.05121	0.10797	1.61282	3.05768	0.10062	0.88535	0.24731	0.05243	0.0347	0.19644	0.03793	Only participant ≤ 4years	Higher education	1-4 persons	No	Western	No	Male	1 to 4 times contact with 0 to 4 year olds	No contacts 5 to 19 years olds	1 to 4 times contact with 20 to 59 year olds	0.5-2 days
15592	National sample	High	3	0.06054	0.09296	0.02042	0.10226	0.02379	0.01791	0.05122	0.659	0.10934	0.56954	0.73895	0.07515	0.02652	Participant and cohabitant ≤ 4 years	Lower education	>4 persons	No	Non-Western	No	Male	No contacts 0 to 4 years olds	No contacts 5 to 19 years olds	No contacts 20 to 59 years olds	0.5-2 days
15552	National sample	High	0	0.07243	0.07307	0.01905	0.06275	0.04847	0.11595	0.11375	0.36582	0.15914	0.03362	0.05042	0.05879	0.01986	Only participant ≤ 4years	Middle education	1-4 persons	No	Western	No	Male	No contacts 0 to 4 years olds	1 to 4 times contact with 5 to 19 year olds	1 to 4 times contact with 20 to 59 year olds	No day care attendance
15588	National sample	High	3	0.40428	19.0355	1.24043	1.7649	0.60091	0.44393	11.3696	10.8708	7.74008	1.06855	0.69584	3.14484	0.44358	Only participant ≤ 4years	Higher education	>4 persons	No	Non-Western	No	Male	>5 times contact with 0 to 4 year olds	No contacts 5 to 19 years olds	1 to 4 times contact with 20 to 59 year olds	0.5-2 days
16032	National sample	Moderate	2	0.04628	0.03269	0.01673	0.03351	0.01341	0.01396	0.07385	0.21441	0.23062	0.11078	0.03726	0.05526	0.02952	Participant and cohabitant ≤ 4 years	Middle education	>4 persons	No	Western	Yes	Female	1 to 4 times contact with 0 to 4 year olds	1 to 4 times contact with 5 to 19 year olds	>5 times contact with 20 to 59 year olds	0.5-2 days
16031	National sample	Moderate	2	0.50337	4.7886	0.13107	0.27821	0.19733	0.07934	1.08926	3.69135	0.75431	0.08876	0.05938	0.45397	3.44892	Only participant ≤ 4years	Higher education	>4 persons	No	Western	No	Male	>5 times contact with 0 to 4 year olds	1 to 4 times contact with 5 to 19 year olds	>5 times contact with 20 to 59 year olds	0.5-2 days
16034	National sample	Moderate	2	0.27914	0.20679	0.04982	0.17262	1.83807	0.02703	0.1706	1.43723	0.23548	0.04566	0.03773	0.19834	0.07306	Only participant ≤ 4years	Middle education	1-4 persons	No	Western	No	Male	>5 times contact with 0 to 4 year olds	No contacts 5 to 19 years olds	1 to 4 times contact with 20 to 59 year olds	0.5-2 days
16039	National sample	Moderate	3	0.12093	0.10535	0.03378	0.08567	0.03027	0.02349	1.3089	4.9364	0.15347	0.13575	0.08194	0.12511	3.4273	Only participant ≤ 4years	Higher education	1-4 persons	No	Western	No	Male	1 to 4 times contact with 0 to 4 year olds	No contacts 5 to 19 years olds	1 to 4 times contact with 20 to 59 year olds	0.5-2 days
16026	National sample	Moderate	1	0.00283	0.04334	0.00211	0.01248	0.00589	0.01183	0.012	0.06531	0.04669	0.03271	0.0094	0.00269	0.00364	Participant and cohabitant ≤ 4 years	Higher education	1-4 persons	No	Western	Yes	Female	No contacts 0 to 4 years olds	No contacts 5 to 19 years olds	1 to 4 times contact with 20 to 59 year olds	0.5-2 days
16340	National sample	Moderate	3	0.57061	19.0355	0.13398	0.3137	0.04769	18.5163	22.1518	19.704	5.0652	1.16233	1.76316	4.01679	0.07399	Only participant ≤ 4years	Middle education	1-4 persons	No	Non-Western	No	Male	>5 times contact with 0 to 4 year olds	No contacts 5 to 19 years olds	1 to 4 times contact with 20 to 59 year olds	0.5-2 days
16339	National sample	Moderate	3	0.19474	0.74276	0.04857	0.11094	2.9891	0.08483	0.91058	4.85827	0.49347	0.10317	0.33542	0.14449	0.05935	Participant and cohabitant ≤ 4 years	Higher education	>4 persons	No	Non-Western	No	Female	1 to 4 times contact with 0 to 4 year olds	No contacts 5 to 19 years olds	1 to 4 times contact with 20 to 59 year olds	0.5-2 days
16336	National sample	Moderate	2	0.36291	0.49077	0.05416	0.12609	0.02431	0.03392	8.36585	13.4109	0.64067	0.03211	0.03187	0.2116	0.03573	Participant and cohabitant ≤ 4 years	Middle education	1-4 persons	No	Non-Western	No	Female	1 to 4 times contact with 0 to 4 year olds	1 to 4 times contact with 5 to 19 year olds	1 to 4 times contact with 20 to 59 year olds	0.5-2 days
16342	National sample	Moderate	3	0.39471	5.05968	0.47633	0.14213	0.3645	0.05727	0.33029	2.01903	0.53261	0.36606	0.05074	0.23904	0.09237	Participant and cohabitant ≤ 4 years	Middle education	>4 persons	No	Non-Western	No	Female	No contacts 0 to 4 years olds	No contacts 5 to 19 years olds	No contacts 20 to 59 years olds	0.5-2 days
7840	National sample	Very high	3	0.25712	0.30535	0.06708	0.11577	0.02194	0.05308	0.38822	1.45888	0.30417	1.41936	0.03502	0.18936	0.02614	Participant and cohabitant ≤ 4 years	Middle education	>4 persons	No	Non-Western	No	Female	No contacts 0 to 4 years olds	No contacts 5 to 19 years olds	No contacts 20 to 59 years olds	0.5-2 days
16563	National sample	High	1	0.19272	0.27648	0.04463	0.12415	1.0236	0.04512	0.10013	1.49938	0.43715	0.03948	0.03201	0.1614	0.03798	Participant and cohabitant ≤ 4 years	Lower education	1-4 persons	No	Non-Western	No	Female	No contacts 0 to 4 years olds	No contacts 5 to 19 years olds	No contacts 20 to 59 years olds	0.5-2 days
16589	National sample	High	3	0.56403	9.75734	0.1129	0.25937	0.7108	0.06053	1.86303	4.39094	0.48906	0.18505	0.13808	0.52121	0.15977	Participant and cohabitant ≤ 4 years	Higher education	1-4 persons	No	Western	No	Male	No contacts 0 to 4 years olds	1 to 4 times contact with 5 to 19 year olds	No contacts 20 to 59 years olds	0.5-2 days
16583	National sample	High	2	0.25072	0.36262	0.07648	0.40987	1.37885	4.10951	1.16621	4.88176	0.50219	0.06397	0.05397	0.42813	0.29019	Only participant ≤ 4years	Higher education	1-4 persons	No	Western	Yes	Male	1 to 4 times contact with 0 to 4 year olds	1 to 4 times contact with 5 to 19 year olds	>5 times contact with 20 to 59 year olds	> 2 days
16558	National sample	High	0	0.54685	1.31663	0.22421	0.22772	0.07615	0.06955	0.2335	3.76116	1.66923	0.16017	0.04871	0.34472	0.06475	Only participant ≤ 4years	Higher education	1-4 persons	No	Western	Yes	Male	>5 times contact with 0 to 4 year olds	No contacts 5 to 19 years olds	>5 times contact with 20 to 59 year olds	0.5-2 days
16018	National sample	Moderate	0	0.32299	0.66489	0.0875	0.14614	0.06778	0.03349	0.13915	2.21887	0.75756	0.04404	0.02344	0.21295	1.26396	Participant and cohabitant ≤ 4 years	Higher education	1-4 persons	No	Western	No	Female	1 to 4 times contact with 0 to 4 year olds	No contacts 5 to 19 years olds	1 to 4 times contact with 20 to 59 year olds	0.5-2 days
16569	National sample	High	1	0.25841	0.36021	0.0855	0.1615	1.42803	0.06515	0.18604	1.20858	0.53051	0.0462	0.0278	0.31747	0.05686	Only participant ≤ 4years	Middle education	1-4 persons	No	Western	No	Female	1 to 4 times contact with 0 to 4 year olds	No contacts 5 to 19 years olds	1 to 4 times contact with 20 to 59 year olds	No day care attendance
16560	National sample	High	1	1.45501	22.8678	0.19038	0.44335	0.11525	0.09989	0.50849	6.05601	1.71696	0.15478	0.12114	0.60399	0.16973	Only participant ≤ 4years	Middle education	1-4 persons	No	Western	Yes	Female	No contacts 0 to 4 years olds	No contacts 5 to 19 years olds	No contacts 20 to 59 years olds	No day care attendance
16574	National sample	High	2	0.33192	0.45105	0.11747	0.19057	0.32845	0.09662	0.23596	1.59474	0.77535	0.17231	0.20525	0.45381	3.75141	Only participant ≤ 4years	Middle education	1-4 persons	No	Non-Western	No	Male	No contacts 0 to 4 years olds	No contacts 5 to 19 years olds	No contacts 20 to 59 years olds	0.5-2 days
16581	National sample	High	2	0.52055	1.3683	0.15577	0.43723	2.50391	0.07648	0.23839	3.08734	1.73144	0.14592	0.11967	0.44711	5.50648	Only participant ≤ 4years	Middle education	1-4 persons	No	Western	No	Male	No contacts 0 to 4 years olds	No contacts 5 to 19 years olds	No contacts 20 to 59 years olds	No day care attendance
16592	National sample	High	3	0.14418	0.18963	0.0406	0.17489	0.0209	0.15578	0.95176	6.91704	0.43552	0.20003	0.06512	0.28769	0.14459	Only participant ≤ 4years	Middle education	1-4 persons	No	Non-Western	No	Female	No contacts 0 to 4 years olds	No contacts 5 to 19 years olds	No contacts 20 to 59 years olds	0.5-2 days
16572	National sample	High	2	0.28575	0.57774	0.06476	0.14168	0.02112	0.02561	0.43294	8.15398	0.54926	0.36926	0.03159	18.1379	0.35058	Participant and cohabitant ≤ 4 years	Middle education	>4 persons	No	Non-Western	Yes	Male	1 to 4 times contact with 0 to 4 year olds	1 to 4 times contact with 5 to 19 year olds	1 to 4 times contact with 20 to 59 year olds	0.5-2 days
16564	National sample	High	1	0.27648	0.35927	2.34244	0.20519	0.04333	0.03051	0.11258	1.99266	0.49823	0.09793	0.02598	0.2429	0.46476	Only participant ≤ 4years	Higher education	1-4 persons	No	Western	No	Female	>5 times contact with 0 to 4 year olds	1 to 4 times contact with 5 to 19 year olds	1 to 4 times contact with 20 to 59 year olds	0.5-2 days
17069	National sample	Moderate	3	0.06347	0.77943	0.01667	0.05783	0.68404	0.03134	0.09121	0.48511	0.1739	0.02962	0.01244	0.06193	0.01825	Only participant ≤ 4years	Higher education	>4 persons	No	Western	No	Male	>5 times contact with 0 to 4 year olds	1 to 4 times contact with 5 to 19 year olds	1 to 4 times contact with 20 to 59 year olds	0.5-2 days
17073	National sample	Moderate	3	0.11185	0.14146	0.03406	0.33315	2.33559	0.08729	0.45762	1.48577	0.24203	0.03892	0.03079	0.14893	0.22377	Participant and cohabitant ≤ 4 years	Middle education	1-4 persons	No	Western	Yes	Female	1 to 4 times contact with 0 to 4 year olds	1 to 4 times contact with 5 to 19 year olds	No contacts 20 to 59 years olds	0.5-2 days
17049	National sample	Moderate	0	0.05467	5.97198	0.01628	0.03689	0.01675	0.00061	0.04451	0.40426	0.09974	0.0165	0.01228	0.07004	0.01671	Participant and cohabitant ≤ 4 years	Middle education	1-4 persons	No	Western	No	Male	1 to 4 times contact with 0 to 4 year olds	1 to 4 times contact with 5 to 19 year olds	>5 times contact with 20 to 59 year olds	0.5-2 days
17078	National sample	Moderate	3	0.181	0.17151	0.02141	0.0692	0.60597	0.02518	0.35324	1.37895	0.34014	0.08244	0.1094	4.69452	4.8474	Only participant ≤ 4years	Middle education	1-4 persons	No	Western	Yes	Male	>5 times contact with 0 to 4 year olds	>5 times contact with 5 to 19 year olds	>5 times contact with 20 to 59 year olds	No day care attendance
17059	National sample	Moderate	2	0.26742	0.2852	0.05036	0.0996	0.02214	2.16625	0.1568	6.54584	0.5901	0.05049	0.11506	0.28627	0.12719	Participant and cohabitant ≤ 4 years	Middle education	>4 persons	No	Western	No	Male	1 to 4 times contact with 0 to 4 year olds	No contacts 5 to 19 years olds	1 to 4 times contact with 20 to 59 year olds	0.5-2 days
16559	National sample	High	0	0.42738	0.61007	0.07577	0.08996	0.10542	1.00371	0.79143	3.52408	3.01516	0.95571	0.54418	1.05744	0.03121	Only participant ≤ 4years	Middle education	>4 persons	No	Non-Western	No	Male	No contacts 0 to 4 years olds	No contacts 5 to 19 years olds	No contacts 20 to 59 years olds	No day care attendance
16584	National sample	High	3	0.64136	0.48596	0.09196	0.26031	10.3456	0.4212	0.25019	3.42676	0.76407	0.39304	0.18814	0.52968	0.30478	Only participant ≤ 4years	Higher education	1-4 persons	No	Western	Yes	Female	>5 times contact with 0 to 4 year olds	1 to 4 times contact with 5 to 19 year olds	1 to 4 times contact with 20 to 59 year olds	0.5-2 days
16591	National sample	High	3	0.18196	1.0025	0.09699	0.10275	0.33796	0.64344	0.33404	7.20714	0.42188	0.22857	0.24436	0.74158	0.30117	Participant and cohabitant ≤ 4 years	Middle education	1-4 persons	No	Non-Western	No	Male	No contacts 0 to 4 years olds	1 to 4 times contact with 5 to 19 year olds	No contacts 20 to 59 years olds	0.5-2 days
17924	National sample	High	2	0.63556	0.24907	0.1956	0.25057	1.03051	0.53508	1.34804	7.64105	0.36451	0.08898	0.13113	0.25656	0.42169	Only participant ≤ 4years	Middle education	1-4 persons	No	Western	No	Male	No contacts 0 to 4 years olds	No contacts 5 to 19 years olds	No contacts 20 to 59 years olds	0.5-2 days
17927	National sample	High	2	0.47286	0.90362	0.10492	0.26417	7.39855	0.03841	0.14118	1.93589	0.74695	0.04111	0.02723	0.36598	0.04516	Only participant ≤ 4years	Middle education	1-4 persons	No	Non-Western	Yes	Male	1 to 4 times contact with 0 to 4 year olds	No contacts 5 to 19 years olds	1 to 4 times contact with 20 to 59 year olds	0.5-2 days
17923	National sample	High	1	0.14627	0.2864	0.03447	0.04479	0.0163636	0.01323	0.04029	0.51715	0.30053	0.01894	0.0199	0.09677	0.01584	Participant and cohabitant ≤ 4 years	Middle education	>4 persons	No	Non-Western	Yes	Female	No contacts 0 to 4 years olds	No contacts 5 to 19 years olds	1 to 4 times contact with 20 to 59 year olds	No day care attendance
17925	National sample	High	2	1.64541	0.77499	0.15258	0.18862	0.42516	0.05777	1.93	5.6707	1.2032	1.32075	0.23726	0.30727	0.0578	Only participant ≤ 4years	Higher education	1-4 persons	No	Non-Western	No	Male	>5 times contact with 0 to 4 year olds	1 to 4 times contact with 5 to 19 year olds	1 to 4 times contact with 20 to 59 year olds	> 2 days
18149	National sample	High	2	0.81708	1.07204	0.10775	0.24714	0.085	0.06541	0.87454	4.03962	0.87305	0.44378	0.28729	0.39881	0.15473	Only participant ≤ 4years	Middle education	1-4 persons	No	Non-Western	No	Female	>5 times contact with 0 to 4 year olds	No contacts 5 to 19 years olds	No contacts 20 to 59 years olds	0.5-2 days
17057	National sample	Moderate	1	0.07593	0.26157	0.02682	0.04909	0.0185	0.03467	0.05319	1.02094	0.31796	0.02709	0.01563	0.09337	0.028	Only participant ≤ 4years	Middle education	1-4 persons	No	Western	No	Male	No contacts 0 to 4 years olds	No contacts 5 to 19 years olds	1 to 4 times contact with 20 to 59 year olds	0.5-2 days
17535	National sample	High	3	0.1903	19.0355	0.09205	0.06058	0.49985	0.02172	0.08305	1.4735	0.47198	0.01347	0.01259	0.13337	3.00862	Only participant ≤ 4years	Higher education	1-4 persons	No	Non-Western	Yes	Male	1 to 4 times contact with 0 to 4 year olds	>5 times contact with 5 to 19 year olds	1 to 4 times contact with 20 to 59 year olds	> 2 days
18162	National sample	High	3	0.22636	0.30456	0.06072	0.09286	3.73685	1.86162	0.4296	4.35384	0.33467	0.02254	0.09137	0.15797	0.04198	Only participant ≤ 4years	Middle education	1-4 persons	No	Non-Western	Yes	Male	No contacts 0 to 4 years olds	No contacts 5 to 19 years olds	>5 times contact with 20 to 59 year olds	0.5-2 days
18163	National sample	High	3	0.13798	0.18725	0.08185	0.10274	0.03612	0.04189	0.64678	12.299	0.40749	0.13781	0.4879	0.34515	0.06468	Only participant ≤ 4years	Higher education	1-4 persons	No	Western	No	Female	>5 times contact with 0 to 4 year olds	No contacts 5 to 19 years olds	No contacts 20 to 59 years olds	0.5-2 days
17921	National sample	High	1	0.09911	0.21932	0.03117	0.06111	1.31557	1.45204	0.0914	1.30045	0.31065	0.01967	0.02432	0.10204	0.01485	Only participant ≤ 4years	Higher education	1-4 persons	No	Non-Western	No	Female	No contacts 0 to 4 years olds	No contacts 5 to 19 years olds	No contacts 20 to 59 years olds	No day care attendance
17524	National sample	High	2	0.07678	0.13306	0.03803	0.10746	0.05036	0.03353	0.07403	0.51109	0.15707	0.08013	0.05496	0.11611	0.08811	Participant and cohabitant ≤ 4 years	Middle education	1-4 persons	No	Western	No	Male	No contacts 0 to 4 years olds	1 to 4 times contact with 5 to 19 year olds	1 to 4 times contact with 20 to 59 year olds	No day care attendance
17534	National sample	High	3	0.13836	0.2101	0.05665	0.11317	5.29135	0.03712	2.49404	6.22455	0.33372	0.0348	0.02357	0.17071	0.05065	Only participant ≤ 4years	Higher education	1-4 persons	No	Western	Yes	Male	1 to 4 times contact with 0 to 4 year olds	No contacts 5 to 19 years olds	>5 times contact with 20 to 59 year olds	0.5-2 days
18154	National sample	High	3	0.35221	2.37782	0.20988	0.97468	3.31388	0.14381	0.47537	2.46316	0.89524	0.12714	0.12351	0.66899	0.17745	Only participant ≤ 4years	Lower education	>4 persons	No	Non-Western	Yes	Male	No contacts 0 to 4 years olds	1 to 4 times contact with 5 to 19 year olds	1 to 4 times contact with 20 to 59 year olds	0.5-2 days
18152	National sample	High	2	0.25542	0.42043	0.0527	0.09383	1.60887	0.02073	0.14998	5.82125	1.4358	0.02647	0.01655	0.172	0.03073	Participant and cohabitant ≤ 4 years	Higher education	>4 persons	No	Non-Western	No	Male	1 to 4 times contact with 0 to 4 year olds	1 to 4 times contact with 5 to 19 year olds	>5 times contact with 20 to 59 year olds	> 2 days
17518	National sample	High	1	0.12286	1.89196	0.02421	0.07439	0.26855	0.4241	0.53738	1.10291	0.34966	0.19534	0.02212	0.27925	0.03677	Only participant ≤ 4years	Higher education	>4 persons	No	Western	No	Female	>5 times contact with 0 to 4 year olds	1 to 4 times contact with 5 to 19 year olds	>5 times contact with 20 to 59 year olds	> 2 days
17503	National sample	High	1	0.10318	0.15467	0.03331	0.06449	0.033	0.04754	0.1478	0.96521	0.21156	0.03068	0.02446	0.13729	0.06989	Participant and cohabitant ≤ 4 years	Lower education	1-4 persons	No	Non-Western	No	Female	1 to 4 times contact with 0 to 4 year olds	1 to 4 times contact with 5 to 19 year olds	>5 times contact with 20 to 59 year olds	0.5-2 days
17527	National sample	High	2	0.16586	0.27674	0.03905	0.0563	0.07241	0.19727	12.1686	7.58609	0.43524	2.21492	0.94737	0.11798	0.40813	Only participant ≤ 4years	Middle education	1-4 persons	No	Non-Western	No	Male	>5 times contact with 0 to 4 year olds	No contacts 5 to 19 years olds	1 to 4 times contact with 20 to 59 year olds	> 2 days
18157	National sample	High	3	0.56721	0.99395	0.19843	0.60046	1.16424	0.44099	0.19002	1.35099	1.23184	0.06669	0.12306	0.53363	0.17537	Participant and cohabitant ≤ 4 years	Higher education	1-4 persons	No	Non-Western	No	Male	1 to 4 times contact with 0 to 4 year olds	No contacts 5 to 19 years olds	>5 times contact with 20 to 59 year olds	0.5-2 days
18539	National sample	Very low	2	0.13587	0.20386	0.03862	0.07305	0.02876	0.17673	0.70614	0.71271	0.39453	4.82993	4.52668	0.11713	0.05145	Participant and cohabitant ≤ 4 years	Higher education	1-4 persons	No	Western	No	Female	1 to 4 times contact with 0 to 4 year olds	1 to 4 times contact with 5 to 19 year olds	1 to 4 times contact with 20 to 59 year olds	0.5-2 days
18552	National sample	Very low	3	0.09103	5.48356	0.03266	0.05079	1.16749	0.02412	0.4141	2.86994	0.3473	0.03335	0.08887	0.15542	1.70901	Participant and cohabitant ≤ 4 years	Middle education	1-4 persons	No	Western	No	Female	>5 times contact with 0 to 4 year olds	1 to 4 times contact with 5 to 19 year olds	1 to 4 times contact with 20 to 59 year olds	0.5-2 days
18532	National sample	Very low	2	0.13436	0.14655	0.05053	0.10234	0.03006	0.48481	0.74749	1.91184	0.20844	0.04028	0.03705	0.17004	0.05387	Participant and cohabitant ≤ 4 years	Higher education	>4 persons	No	Western	Yes	Female	No contacts 0 to 4 years olds	No contacts 5 to 19 years olds	No contacts 20 to 59 years olds	0.5-2 days
18543	National sample	Very low	2	0.05232	0.08232	0.02238	0.03321	0.02032	0.13601	1.61531	0.56868	0.12625	0.01142	0.00605	0.06995	0.02386	Participant and cohabitant ≤ 4 years	Higher education	1-4 persons	No	Western	Yes	Female	1 to 4 times contact with 0 to 4 year olds	No contacts 5 to 19 years olds	1 to 4 times contact with 20 to 59 year olds	0.5-2 days
18551	National sample	Very low	3	0.11232	0.7872	0.02637	0.07359	0.72755	0.98876	0.16597	0.72847	0.18141	0.14824	0.06304	0.08905	0.04468	Participant and cohabitant ≤ 4 years	Middle education	1-4 persons	No	Western	No	Female	>5 times contact with 0 to 4 year olds	No contacts 5 to 19 years olds	>5 times contact with 20 to 59 year olds	> 2 days
18544	National sample	Very low	2	0.09779	0.09826	0.04141	0.05193	0.0163636	0.11382	2.24901	2.70135	0.16808	0.16137	0.05025	0.11943	0.8425	Only participant ≤ 4years	Higher education	1-4 persons	No	Western	Yes	Male	1 to 4 times contact with 0 to 4 year olds	1 to 4 times contact with 5 to 19 year olds	>5 times contact with 20 to 59 year olds	0.5-2 days
18542	National sample	Very low	2	0.20288	0.26626	0.03274	0.11701	0.00713	0.02036	0.23792	0.58799	0.41209	0.04557	0.02012	0.12849	0.03739	Participant and cohabitant ≤ 4 years	Higher education	1-4 persons	Yes	Western	Yes	Male	No contacts 0 to 4 years olds	No contacts 5 to 19 years olds	1 to 4 times contact with 20 to 59 year olds	0.5-2 days
18549	National sample	Very low	3	0.15712	0.39677	0.03702	0.05806	2.16426	0.0214	1.82252	1.84733	0.55387	0.0671	0.6331	8.69944	1.23206	Participant and cohabitant ≤ 4 years	Higher education	1-4 persons	No	Western	Yes	Male	No contacts 0 to 4 years olds	No contacts 5 to 19 years olds	1 to 4 times contact with 20 to 59 year olds	> 2 days
18526	National sample	Very low	1	0.46681	0.71626	0.07067	0.20495	0.04443	0.0539	0.22992	2.80998	0.83483	1.17329	0.05041	0.21013	1.69139	Participant and cohabitant ≤ 4 years	Middle education	>4 persons	No	Western	Yes	Male	No contacts 0 to 4 years olds	No contacts 5 to 19 years olds	1 to 4 times contact with 20 to 59 year olds	No day care attendance
18538	National sample	Very low	2	0.10583	0.10663	0.01721	0.05129	0.01084	0.02179	0.02983	0.57181	0.19744	0.01834	0.01927	0.04855	0.01301	Participant and cohabitant ≤ 4 years	Middle education	1-4 persons	No	Western	No	Male	1 to 4 times contact with 0 to 4 year olds	1 to 4 times contact with 5 to 19 year olds	No contacts 20 to 59 years olds	No day care attendance
18545	National sample	Very low	3	0.21629	0.36011	0.06931	0.13808	0.9852	0.1267	0.15312	3.80853	0.54495	0.32936	0.51148	0.18583	0.90628	Participant and cohabitant ≤ 4 years	Higher education	1-4 persons	No	Western	No	Male	No contacts 0 to 4 years olds	>5 times contact with 5 to 19 year olds	No contacts 20 to 59 years olds	> 2 days
17529	National sample	High	3	0.08773	0.15104	0.01512	0.06829	0.00838	0.0189	0.17814	3.69912	0.20488	0.07299	0.10318	0.13453	0.02029	Only participant ≤ 4years	Middle education	1-4 persons	No	Western	No	Female	No contacts 0 to 4 years olds	No contacts 5 to 19 years olds	>5 times contact with 20 to 59 year olds	0.5-2 days
17933	National sample	High	3	0.33616	0.60404	0.18965	1.39483	0.06363	0.05409	0.41166	2.03165	0.4297	0.34999	0.19093	0.451	0.10412	Participant and cohabitant ≤ 4 years	Lower education	1-4 persons	No	Non-Western	No	Female	1 to 4 times contact with 0 to 4 year olds	1 to 4 times contact with 5 to 19 year olds	1 to 4 times contact with 20 to 59 year olds	0.5-2 days
18993	National sample	High	2	0.09501	0.10133	0.01397	0.04783	0.0163636	0.00594	0.06163	0.30749	0.103	0.01494	0.00505	0.08377	0.01985	Only participant ≤ 4years	Middle education	1-4 persons	No	Non-Western	No	Male	No contacts 0 to 4 years olds	No contacts 5 to 19 years olds	No contacts 20 to 59 years olds	0.5-2 days
18999	National sample	High	2	0.51692	1.33098	0.09661	0.25899	0.08048	0.05935	2.0922	11.3398	0.70122	0.06243	0.0556	0.50945	0.17194	Only participant ≤ 4years	Middle education	1-4 persons	No	Non-Western	No	Female	No contacts 0 to 4 years olds	No contacts 5 to 19 years olds	1 to 4 times contact with 20 to 59 year olds	No day care attendance
18541	National sample	Very low	2	0.08778	0.13401	0.09614	0.06291	3.66652	0.95805	0.26398	2.05851	0.20183	0.18405	0.28856	0.4632	1.80655	Participant and cohabitant ≤ 4 years	Higher education	1-4 persons	No	Western	No	Female	1 to 4 times contact with 0 to 4 year olds	1 to 4 times contact with 5 to 19 year olds	1 to 4 times contact with 20 to 59 year olds	No day care attendance
18996	National sample	High	2	0.15443	2.78269	0.06905	0.15839	1.81574	1.20966	5.30627	3.07478	0.38551	0.06427	0.04735	0.24606	0.20298	Only participant ≤ 4years	Higher education	>4 persons	No	Western	Yes	Male	1 to 4 times contact with 0 to 4 year olds	1 to 4 times contact with 5 to 19 year olds	1 to 4 times contact with 20 to 59 year olds	0.5-2 days
18983	National sample	High	1	0.06018	0.07858	0.02432	0.09453	0.01576	0.0106	0.03538	0.37457	0.09933	0.0144	0.00777	0.06281	0.02647	Participant and cohabitant ≤ 4 years	Higher education	1-4 persons	No	Western	No	Male	1 to 4 times contact with 0 to 4 year olds	1 to 4 times contact with 5 to 19 year olds	1 to 4 times contact with 20 to 59 year olds	> 2 days
19003	National sample	High	3	0.26526	3.06697	0.10209	0.23239	0.40538	0.07241	1.25768	4.69787	0.56814	0.13875	0.10046	1.00295	0.23519	Only participant ≤ 4years	Higher education	1-4 persons	No	Western	Yes	Female	1 to 4 times contact with 0 to 4 year olds	>5 times contact with 5 to 19 year olds	>5 times contact with 20 to 59 year olds	0.5-2 days
19488	National sample	High	3	0.0036364	0.0072727	0.0009091	0.0027273	0.0163636	0.03257	0.0127273	0.0336364	0.06607	0.01	0.0072727	0.0072727	0.0045455	Only participant ≤ 4years	Higher education	1-4 persons	No	Western	Yes	Male	>5 times contact with 0 to 4 year olds	>5 times contact with 5 to 19 year olds	>5 times contact with 20 to 59 year olds	0.5-2 days
19490	National sample	High	3	0.23464	0.34709	0.03899	0.11875	14.1901	0.2886	1.32471	3.48586	0.5437	0.09016	0.08719	0.25862	0.72135	Only participant ≤ 4years	Middle education	1-4 persons	No	Western	No	Female	>5 times contact with 0 to 4 year olds	No contacts 5 to 19 years olds	1 to 4 times contact with 20 to 59 year olds	0.5-2 days
19485	National sample	High	3	0.05298	0.03115	0.01914	0.03997	0.0163636	1.15014	0.04403	2.14926	0.16933	0.01	0.0147	0.05928	0.0155	Participant and cohabitant ≤ 4 years	Higher education	1-4 persons	No	Western	No	Female	No contacts 0 to 4 years olds	No contacts 5 to 19 years olds	No contacts 20 to 59 years olds	0.5-2 days
19483	National sample	High	3	0.1917	0.13978	0.03162	0.08464	0.45388	0.11434	0.80659	1.05486	0.22271	0.0607	0.08949	0.08879	0.03258	Only participant ≤ 4years	Higher education	1-4 persons	No	Western	No	Female	>5 times contact with 0 to 4 year olds	1 to 4 times contact with 5 to 19 year olds	1 to 4 times contact with 20 to 59 year olds	> 2 days
19489	National sample	High	3	0.33173	0.63634	0.08604	0.13933	0.22915	0.04132	0.12093	7.81575	0.90374	0.1265	0.32114	0.28872	0.02983	Participant and cohabitant ≤ 4 years	Higher education	>4 persons	Yes	Western	No	Female	No contacts 0 to 4 years olds	No contacts 5 to 19 years olds	>5 times contact with 20 to 59 year olds	0.5-2 days
19473	National sample	High	2	0.4377	19.0355	0.07963	0.1623	0.0487	0.12421	0.32064	2.62994	0.79455	0.05301	1.19771	0.18312	0.04251	Only participant ≤ 4years	Middle education	1-4 persons	No	Western	No	Female	>5 times contact with 0 to 4 year olds	1 to 4 times contact with 5 to 19 year olds	>5 times contact with 20 to 59 year olds	0.5-2 days
19465	National sample	High	1	0.24034	0.39087	0.03988	0.12996	0.32585	0.05086	2.44244	3.83033	0.61069	0.0255	0.03121	0.11459	0.25313	Participant and cohabitant ≤ 4 years	Higher education	1-4 persons	No	Western	No	Male	No contacts 0 to 4 years olds	No contacts 5 to 19 years olds	No contacts 20 to 59 years olds	> 2 days
19487	National sample	High	3	0.20256	0.33614	0.04056	0.06612	0.37247	0.06591	0.15257	0.726	0.56298	0.09953	0.91612	0.10791	0.0732	Only participant ≤ 4years	Middle education	1-4 persons	No	Western	No	Female	No contacts 0 to 4 years olds	No contacts 5 to 19 years olds	1 to 4 times contact with 20 to 59 year olds	> 2 days
20209	National sample	Very high	2	0.1628	0.12784	0.02107	0.09921	0.01464	0.0151	0.04576	0.64981	0.14866	0.02992	0.04146	0.36568	0.02815	Only participant ≤ 4years	Lower education	1-4 persons	No	Non-Western	No	Male	1 to 4 times contact with 0 to 4 year olds	No contacts 5 to 19 years olds	1 to 4 times contact with 20 to 59 year olds	0.5-2 days
20212	National sample	Very high	3	0.17467	0.21392	0.0601	0.13475	0.03323	0.05855	0.16431	1.3383	0.37797	0.73781	0.15887	0.26519	0.03051	Only participant ≤ 4years	Middle education	>4 persons	No	Non-Western	No	Male	No contacts 0 to 4 years olds	1 to 4 times contact with 5 to 19 year olds	No contacts 20 to 59 years olds	0.5-2 days
20210	National sample	Very high	3	0.18462	0.26984	0.03112	0.11508	1.35452	0.14181	6.64908	4.25067	0.78059	0.44393	0.88024	0.23643	0.1612	Only participant ≤ 4years	Higher education	1-4 persons	No	Western	No	Female	>5 times contact with 0 to 4 year olds	No contacts 5 to 19 years olds	>5 times contact with 20 to 59 year olds	0.5-2 days
20211	National sample	Very high	3	0.0619	0.07212	0.02932	0.07445	0.05802	0.0758	0.08632	0.97614	0.12311	0.03098	0.03446	0.09723	0.03866	Participant and cohabitant ≤ 4 years	Higher education	>4 persons	No	Western	No	Male	>5 times contact with 0 to 4 year olds	>5 times contact with 5 to 19 year olds	>5 times contact with 20 to 59 year olds	0.5-2 days
20395	National sample	Very high	2	0.53611	1.31778	0.45145	0.57628	0.38428	0.26733	1.76334	5.12234	2.00507	0.12304	0.07284	1.0754	0.19429	Participant and cohabitant ≤ 4 years	Middle education	1-4 persons	No	Western	No	Female	1 to 4 times contact with 0 to 4 year olds	No contacts 5 to 19 years olds	1 to 4 times contact with 20 to 59 year olds	No day care attendance
20391	National sample	Very high	2	0.14848	0.21708	0.06018	0.10078	0.05286	0.27178	0.5166	0.7063	0.23762	0.0521	0.06022	0.18702	0.06188	Only participant ≤ 4years	Lower education	1-4 persons	No	Non-Western	No	Male	No contacts 0 to 4 years olds	No contacts 5 to 19 years olds	No contacts 20 to 59 years olds	0.5-2 days
20401	National sample	Very high	2	0.36767	0.18238	0.37232	0.27103	3.16752	0.67983	2.78497	1.99245	0.26408	0.49295	0.32647	0.22002	0.63804	Participant and cohabitant ≤ 4 years	Higher education	1-4 persons	No	Western	Yes	Female	1 to 4 times contact with 0 to 4 year olds	>5 times contact with 5 to 19 year olds	>5 times contact with 20 to 59 year olds	> 2 days
20396	National sample	Very high	2	0.07728	0.77245	0.03027	0.04314	0.09729	0.01478	0.0385	0.47586	0.17472	0.03785	0.36037	0.10249	0.0134	Participant and cohabitant ≤ 4 years	Middle education	>4 persons	No	Western	No	Female	No contacts 0 to 4 years olds	No contacts 5 to 19 years olds	No contacts 20 to 59 years olds	0.5-2 days
20400	National sample	Very high	2	0.21151	0.27533	0.07588	0.12243	1.57627	0.68926	1.02825	1.18265	0.39608	0.32306	0.23066	1.76461	0.10416	Participant and cohabitant ≤ 4 years	Higher education	>4 persons	No	Non-Western	No	Female	No contacts 0 to 4 years olds	No contacts 5 to 19 years olds	No contacts 20 to 59 years olds	0.5-2 days
20386	National sample	Very high	1	0.14386	0.19365	1.12098	0.06791	3.37811	2.24172	0.05739	3.00557	0.53231	0.0382	1.04263	0.08906	2.45159	Participant and cohabitant ≤ 4 years	Higher education	1-4 persons	No	Western	No	Male	1 to 4 times contact with 0 to 4 year olds	No contacts 5 to 19 years olds	1 to 4 times contact with 20 to 59 year olds	> 2 days
20389	National sample	Very high	1	0.09676	0.1965	0.05093	0.0718	3.69489	0.02497	0.10103	0.87323	0.3244	0.13622	0.01501	0.15514	0.22745	Participant and cohabitant ≤ 4 years	Higher education	1-4 persons	No	Western	No	Female	>5 times contact with 0 to 4 year olds	No contacts 5 to 19 years olds	1 to 4 times contact with 20 to 59 year olds	> 2 days
20383	National sample	Very high	1	0.02462	0.04223	0.00712	0.01289	0.00283	0.00021	0.00897	0.2995	0.05682	0.00478	0.00277	0.01651	0.00245	Only participant ≤ 4years	Lower education	1-4 persons	No	Non-Western	No	Male	No contacts 0 to 4 years olds	1 to 4 times contact with 5 to 19 year olds	1 to 4 times contact with 20 to 59 year olds	No day care attendance
20911	National sample	Very high	3	0.25035	0.17779	0.0919	0.17227	40.5438	0.12286	0.66886	5.23324	0.35436	0.21815	0.73242	1.61006	0.94515	Only participant ≤ 4years	Higher education	>4 persons	No	Western	No	Male	>5 times contact with 0 to 4 year olds	>5 times contact with 5 to 19 year olds	>5 times contact with 20 to 59 year olds	> 2 days
20912	National sample	Very high	3	0.41032	0.66746	0.10343	0.15849	0.05784	6.12537	0.16648	2.37043	0.85881	0.39804	0.48401	0.20506	0.0561	Participant and cohabitant ≤ 4 years	Higher education	1-4 persons	No	Western	No	Female	No contacts 0 to 4 years olds	No contacts 5 to 19 years olds	No contacts 20 to 59 years olds	> 2 days
20895	National sample	Very high	2	0.18769	0.33135	0.03852	0.06482	0.87894	0.35149	0.35773	1.4662	0.46445	0.03945	0.50258	0.14083	0.06621	Participant and cohabitant ≤ 4 years	Higher education	>4 persons	No	Western	No	Female	No contacts 0 to 4 years olds	No contacts 5 to 19 years olds	1 to 4 times contact with 20 to 59 year olds	> 2 days
20897	National sample	Very high	2	0.53964	1.00957	0.15782	0.16987	0.08035	0.04176	2.69425	7.57111	1.26283	1.49683	0.71046	0.33225	1.21876	Participant and cohabitant ≤ 4 years	Higher education	1-4 persons	No	Western	Yes	Male	No contacts 0 to 4 years olds	No contacts 5 to 19 years olds	1 to 4 times contact with 20 to 59 year olds	> 2 days
20883	National sample	Very high	1	0.0036364	0.0072727	0.00096	0.00038	0.00391	0.00209	0.00507	0.00942	0.0090909	0.00529	0.00166	0.00581	0.00187	Participant and cohabitant ≤ 4 years	Middle education	1-4 persons	No	Western	No	Male	No contacts 0 to 4 years olds	No contacts 5 to 19 years olds	No contacts 20 to 59 years olds	0.5-2 days
20892	National sample	Very high	2	0.2541	0.46585	0.08585	0.0779	0.16583	0.02053	0.9444	6.76405	0.64709	0.31912	0.11353	0.14314	1.97341	Participant and cohabitant ≤ 4 years	Higher education	>4 persons	No	Western	No	Male	No contacts 0 to 4 years olds	No contacts 5 to 19 years olds	No contacts 20 to 59 years olds	No day care attendance
20901	National sample	Very high	3	0.12008	0.13726	0.04264	0.0871	1.86252	0.22524	1.0447	11.5354	0.19519	0.0707	0.07088	0.1599	0.04063	Only participant ≤ 4years	Middle education	1-4 persons	No	Western	No	Female	1 to 4 times contact with 0 to 4 year olds	No contacts 5 to 19 years olds	1 to 4 times contact with 20 to 59 year olds	0.5-2 days
21420	Low vaccination coverage sample	Very low	1	0.05083	0.07272	0.018	0.03558	0.00662	0.0072727	0.13176	0.68367	0.1579	0.00926	0.00742	0.06888	0.00755	Participant and cohabitant ≤ 4 years	Middle education	1-4 persons	No	Western	No	Female	No contacts 0 to 4 years olds	>5 times contact with 5 to 19 year olds	>5 times contact with 20 to 59 year olds	No day care attendance
21503	Low vaccination coverage sample	Very low	3	0.10346	0.09044	0.18563	0.04557	0.00416	0.00114	1.17356	2.12838	0.12441	0.02244	0.01406	0.03659	0.01674	Only participant ≤ 4years	Middle education	1-4 persons	No	Western	No	Male	No contacts 0 to 4 years olds	1 to 4 times contact with 5 to 19 year olds	1 to 4 times contact with 20 to 59 year olds	0.5-2 days
21436	Low vaccination coverage sample	Very low	1	0.12327	0.16301	0.03993	0.04048	0.0163636	0.0072727	0.03196	0.51827	0.21238	0.01297	0.01009	0.0801	0.01056	Participant and cohabitant ≤ 4 years	Middle education	>4 persons	No	Western	No	Male	1 to 4 times contact with 0 to 4 year olds	No contacts 5 to 19 years olds	1 to 4 times contact with 20 to 59 year olds	No day care attendance
21407	Low vaccination coverage sample	Very low	1	0.36304	6.99872	0.06619	0.25207	0.02084	0.01953	0.30411	1.38424	0.39191	0.08758	0.12077	0.23621	0.19203	Participant and cohabitant ≤ 4 years	Middle education	>4 persons	No	Western	Yes	Male	1 to 4 times contact with 0 to 4 year olds	1 to 4 times contact with 5 to 19 year olds	1 to 4 times contact with 20 to 59 year olds	No day care attendance
21535	Low vaccination coverage sample	Very low	3	0.24988	0.19378	0.04574	0.06833	0.28852	0.23372	1.55699	3.03654	0.9219	0.08139	0.07948	0.1203	0.24754	Participant and cohabitant ≤ 4 years	Middle education	1-4 persons	No	Western	No	Female	>5 times contact with 0 to 4 year olds	No contacts 5 to 19 years olds	1 to 4 times contact with 20 to 59 year olds	0.5-2 days
21409	Low vaccination coverage sample	Very low	1	0.21349	0.16458	0.04284	0.09975	0.04379	0.00909	0.08335	0.72974	0.27632	0.03029	0.0208	0.0769	0.03672	Only participant ≤ 4years	Middle education	>4 persons	No	Western	No	Female	No contacts 0 to 4 years olds	No contacts 5 to 19 years olds	No contacts 20 to 59 years olds	No day care attendance
21457	Low vaccination coverage sample	Very low	2	0.13963	0.27846	0.03663	0.09847	2.82242	0.01916	0.13212	0.73291	0.27717	0.08337	0.02278	0.14547	0.03366	Participant and cohabitant ≤ 4 years	Middle education	1-4 persons	No	Western	No	Male	1 to 4 times contact with 0 to 4 year olds	1 to 4 times contact with 5 to 19 year olds	1 to 4 times contact with 20 to 59 year olds	No day care attendance
21480	Low vaccination coverage sample	Very low	2	1.57639	0.36454	0.04401	0.13091	0.59919	0.02838	0.1109	4.08362	0.40033	0.03432	0.03317	0.14471	0.09423	Only participant ≤ 4years	Middle education	1-4 persons	No	Western	Yes	Male	1 to 4 times contact with 0 to 4 year olds	No contacts 5 to 19 years olds	1 to 4 times contact with 20 to 59 year olds	No day care attendance
21514	Low vaccination coverage sample	Very low	3	0.18343	0.33638	0.13106	0.08392	0.18908	0.02693	0.19408	5.2036	0.56658	0.81727	0.92273	11.859	0.03628	Only participant ≤ 4years	Middle education	>4 persons	No	Western	No	Female	>5 times contact with 0 to 4 year olds	No contacts 5 to 19 years olds	1 to 4 times contact with 20 to 59 year olds	No day care attendance
21490	Low vaccination coverage sample	Very low	2	0.24524	1.39036	3.2824	0.15037	0.79484	0.93387	0.75782	0.59767	0.86727	3.18161	0.01765	0.21686	0.01877	Only participant ≤ 4years	Middle education	>4 persons	No	Western	Yes	Female	1 to 4 times contact with 0 to 4 year olds	1 to 4 times contact with 5 to 19 year olds	1 to 4 times contact with 20 to 59 year olds	No day care attendance
21542	Low vaccination coverage sample	Very low	3	0.33209	0.99781	0.13057	0.19523	0.24859	0.06236	0.42966	2.98391	1.18384	0.02386	0.09772	0.7022	0.41991	Participant and cohabitant ≤ 4 years	Middle education	>4 persons	No	Western	No	Female	No contacts 0 to 4 years olds	No contacts 5 to 19 years olds	No contacts 20 to 59 years olds	No day care attendance
21504	Low vaccination coverage sample	Very low	3	0.30894	0.40935	0.06744	0.21044	2.00812	0.04329	1.65371	8.11916	0.64972	0.06238	0.06002	0.20973	0.1089	Only participant ≤ 4years	Higher education	>4 persons	No	Western	Yes	Male	No contacts 0 to 4 years olds	>5 times contact with 5 to 19 year olds	1 to 4 times contact with 20 to 59 year olds	No day care attendance
21415	Low vaccination coverage sample	Very low	1	0.09224	0.03015	0.01271	0.03429	0.00245	0.00011	0.03069	0.51319	0.07845	0.01941	0.0127	0.02898	0.01096	Only participant ≤ 4years	Higher education	1-4 persons	No	Western	No	Female	1 to 4 times contact with 0 to 4 year olds	No contacts 5 to 19 years olds	1 to 4 times contact with 20 to 59 year olds	No day care attendance
21528	Low vaccination coverage sample	Very low	3	0.25878	3.57363	1.1868	0.17147	0.02316	0.05238	0.53835	2.25428	0.46165	0.69487	0.28303	0.21806	0.06904	Participant and cohabitant ≤ 4 years	Middle education	>4 persons	No	Western	Yes	Female	No contacts 0 to 4 years olds	No contacts 5 to 19 years olds	1 to 4 times contact with 20 to 59 year olds	No day care attendance
21416	Low vaccination coverage sample	Very low	1	0.15423	0.35614	0.05735	0.54566	0.04713	0.01353	0.07487	0.69681	0.32933	0.0225	0.02258	0.14705	0.02836	Only participant ≤ 4years	Middle education	1-4 persons	No	Western	Yes	Male	1 to 4 times contact with 0 to 4 year olds	No contacts 5 to 19 years olds	1 to 4 times contact with 20 to 59 year olds	No day care attendance
21502	Low vaccination coverage sample	Very low	3	0.15842	14.6775	0.05013	0.06084	0.83244	0.14532	12.7304	2.50412	0.56391	0.01998	0.01568	0.14645	1.39914	Only participant ≤ 4years	Higher education	>4 persons	No	Western	Yes	Female	No contacts 0 to 4 years olds	1 to 4 times contact with 5 to 19 year olds	1 to 4 times contact with 20 to 59 year olds	0.5-2 days
21444	Low vaccination coverage sample	Very low	2	0.07564	0.0575	0.0223	0.10261	0.0163636	0.0072727	0.02546	0.38564	0.12132	0.01	0.01019	0.0367	0.01067	Only participant ≤ 4years	Middle education	>4 persons	No	Western	No	Male	No contacts 0 to 4 years olds	1 to 4 times contact with 5 to 19 year olds	1 to 4 times contact with 20 to 59 year olds	No day care attendance
20893	National sample	Very high	2	0.14778	1.43021	0.05639	0.23137	0.02936	0.02711	0.17977	2.16833	0.50011	0.04504	0.01716	0.1451	0.02562	Only participant ≤ 4years	Higher education	1-4 persons	No	Western	Yes	Male	1 to 4 times contact with 0 to 4 year olds	No contacts 5 to 19 years olds	No contacts 20 to 59 years olds	0.5-2 days
20903	National sample	Very high	3	0.55197	0.19896	0.05639	0.15563	0.6267	0.07183	2.83052	1.79331	0.4246	0.11058	0.58111	0.25731	0.1327	Only participant ≤ 4years	Higher education	1-4 persons	Yes	Western	No	Female	>5 times contact with 0 to 4 year olds	No contacts 5 to 19 years olds	>5 times contact with 20 to 59 year olds	0.5-2 days
20908	National sample	Very high	3	0.00205	0.0072727	0.0009091	0.00083	0.00057	0.00041	0.0006	0.0336364	0.0090909	0.00209	0.00171	0.00305	0.00111	Only participant ≤ 4years	Middle education	1-4 persons	No	Western	Yes	Female	>5 times contact with 0 to 4 year olds	>5 times contact with 5 to 19 year olds	>5 times contact with 20 to 59 year olds	0.5-2 days
20888	National sample	Very high	1	0.14286	0.09861	0.035	0.06299	0.92428	0.04233	1.79777	8.00826	0.60098	0.05862	0.01302	0.83135	0.02715	Participant and cohabitant ≤ 4 years	Middle education	1-4 persons	No	Western	No	Male	>5 times contact with 0 to 4 year olds	>5 times contact with 5 to 19 year olds	>5 times contact with 20 to 59 year olds	No day care attendance
21434	Low vaccination coverage sample	Very low	1	0.10964	0.14652	0.02708	0.07841	0.01428	0.01496	0.92618	2.3016	0.44758	0.01065	0.0088	0.09839	0.01041	Only participant ≤ 4years	Middle education	1-4 persons	No	Western	Yes	Female	No contacts 0 to 4 years olds	No contacts 5 to 19 years olds	1 to 4 times contact with 20 to 59 year olds	No day care attendance
21496	Low vaccination coverage sample	Very low	3	0.18443	0.22645	0.04452	0.13448	0.6319	0.24265	0.33772	1.40004	0.4191	0.0937	0.02791	0.15787	0.05203	Participant and cohabitant ≤ 4 years	Middle education	>4 persons	No	Western	No	Male	1 to 4 times contact with 0 to 4 year olds	1 to 4 times contact with 5 to 19 year olds	1 to 4 times contact with 20 to 59 year olds	No day care attendance
21405	Low vaccination coverage sample	Very low	1	0.08125	0.11676	0.02367	0.06229	0.15734	0.02603	0.02736	0.58413	0.19788	0.01195	0.00867	0.07016	0.01099	Participant and cohabitant ≤ 4 years	Middle education	>4 persons	No	Western	No	Male	No contacts 0 to 4 years olds	No contacts 5 to 19 years olds	No contacts 20 to 59 years olds	No day care attendance
21429	Low vaccination coverage sample	Very low	1	0.07976	0.04599	1.4821	0.04621	4.06157	2.66805	0.90776	4.55532	1.02449	0.58812	0.67298	0.04353	2.34408	Only participant ≤ 4years	Middle education	1-4 persons	No	Western	Yes	Male	1 to 4 times contact with 0 to 4 year olds	1 to 4 times contact with 5 to 19 year olds	1 to 4 times contact with 20 to 59 year olds	0.5-2 days
21437	Low vaccination coverage sample	Very low	2	0.05004	0.0702	0.0188	0.02095	0.0163636	0.0072727	0.01904	0.53152	0.11645	0.01	0.0072727	0.03215	0.01717	Only participant ≤ 4years	Middle education	1-4 persons	No	Western	No	Male	1 to 4 times contact with 0 to 4 year olds	No contacts 5 to 19 years olds	1 to 4 times contact with 20 to 59 year olds	No day care attendance
21473	Low vaccination coverage sample	Very low	2	0.0666	0.082	0.04279	0.07907	0.0808	0.0072727	0.02852	2.80181	0.14592	0.01	0.01019	0.05055	0.01025	Only participant ≤ 4years	Middle education	>4 persons	No	Western	No	Female	No contacts 0 to 4 years olds	1 to 4 times contact with 5 to 19 year olds	1 to 4 times contact with 20 to 59 year olds	No day care attendance
21538	Low vaccination coverage sample	Very low	3	0.18817	19.0355	0.07219	0.12803	1.63811	0.0666	0.64071	1.54461	0.28625	0.0522	0.29069	0.31049	0.0393	Only participant ≤ 4years	Middle education	>4 persons	No	Western	No	Female	No contacts 0 to 4 years olds	No contacts 5 to 19 years olds	>5 times contact with 20 to 59 year olds	0.5-2 days
21495	Low vaccination coverage sample	Very low	3	0.13217	0.18277	0.05648	0.08846	0.09258	0.01414	0.13356	0.75511	0.2282	0.04453	0.43865	0.14858	0.02791	Only participant ≤ 4years	Middle education	1-4 persons	No	Western	Yes	Male	No contacts 0 to 4 years olds	No contacts 5 to 19 years olds	>5 times contact with 20 to 59 year olds	0.5-2 days
21410	Low vaccination coverage sample	Very low	1	0.06832	0.13277	0.01663	0.04407	0.00818	0.05041	0.04219	0.83719	0.15209	0.02329	0.00702	0.04882	0.00747	Only participant ≤ 4years	Middle education	1-4 persons	No	Western	No	Female	No contacts 0 to 4 years olds	No contacts 5 to 19 years olds	No contacts 20 to 59 years olds	No day care attendance
21478	Low vaccination coverage sample	Very low	2	0.41268	19.0355	0.08883	0.24326	0.04944	0.11002	0.31598	2.77467	0.68161	0.11138	0.31109	0.47426	0.09541	Participant and cohabitant ≤ 4 years	Lower education	>4 persons	No	Non-Western	No	Female	No contacts 0 to 4 years olds	No contacts 5 to 19 years olds	No contacts 20 to 59 years olds	0.5-2 days
21519	Low vaccination coverage sample	Very low	3	0.09692	0.14758	0.02628	0.33285	0.32943	0.01383	0.07144	0.50516	0.1631	0.7078	0.02413	0.51396	0.03538	Only participant ≤ 4years	Middle education	>4 persons	No	Western	No	Male	No contacts 0 to 4 years olds	No contacts 5 to 19 years olds	No contacts 20 to 59 years olds	No day care attendance
21530	Low vaccination coverage sample	Very low	3	0.15811	0.13495	0.02793	0.06372	0.24307	0.01068	1.0779	11.7767	0.72914	0.08616	0.11434	0.08991	0.03842	Only participant ≤ 4years	Middle education	1-4 persons	No	Western	No	Female	No contacts 0 to 4 years olds	No contacts 5 to 19 years olds	1 to 4 times contact with 20 to 59 year olds	0.5-2 days
21423	Low vaccination coverage sample	Very low	1	0.0794	0.2143	0.02403	0.18187	0.0163636	0.01832	0.03959	0.57499	0.26526	0.01	0.0072727	0.07488	0.01088	Only participant ≤ 4years	Middle education	1-4 persons	No	Western	No	Male	No contacts 0 to 4 years olds	No contacts 5 to 19 years olds	1 to 4 times contact with 20 to 59 year olds	No day care attendance
21393	Low vaccination coverage sample	Very low	1	0.12518	0.18082	0.02573	0.26429	0.03375	0.01162	0.05574	0.46224	0.24878	0.01782	0.01332	0.08867	0.01951	Only participant ≤ 4years	Middle education	1-4 persons	No	Western	No	Male	No contacts 0 to 4 years olds	1 to 4 times contact with 5 to 19 year olds	1 to 4 times contact with 20 to 59 year olds	No day care attendance
21468	Low vaccination coverage sample	Very low	2	0.09001	0.76751	0.02622	0.03787	0.35922	0.05277	0.03252	0.51074	0.16507	0.01123	0.00911	1.74261	0.30521	Only participant ≤ 4years	Higher education	1-4 persons	No	Western	No	Male	>5 times contact with 0 to 4 year olds	No contacts 5 to 19 years olds	1 to 4 times contact with 20 to 59 year olds	0.5-2 days
21403	Low vaccination coverage sample	Very low	1	0.24335	0.22746	0.0464	0.21993	0.07477	0.04876	0.15748	0.89095	0.42709	0.05889	0.03501	0.18272	0.05321	Only participant ≤ 4years	Middle education	>4 persons	No	Western	No	Female	No contacts 0 to 4 years olds	No contacts 5 to 19 years olds	No contacts 20 to 59 years olds	No day care attendance
21458	Low vaccination coverage sample	Very low	2	0.07237	0.04389	0.02323	0.03363	0.01548	0.02915	0.04754	0.48144	0.21907	0.0516	0.01554	0.05549	0.01464	Only participant ≤ 4years	Middle education	>4 persons	No	Western	No	Female	>5 times contact with 0 to 4 year olds	1 to 4 times contact with 5 to 19 year olds	>5 times contact with 20 to 59 year olds	0.5-2 days
21404	Low vaccination coverage sample	Very low	1	0.40858	9.97912	0.21146	0.14429	0.03021	0.16474	0.49392	1.06084	0.33504	0.1565	0.08974	0.3087	0.09549	Only participant ≤ 4years	Higher education	>4 persons	No	Western	No	Female	No contacts 0 to 4 years olds	No contacts 5 to 19 years olds	No contacts 20 to 59 years olds	No day care attendance
21531	Low vaccination coverage sample	Very low	3	0.09058	0.09025	0.02918	0.05133	0.02533	3.05825	1.28766	2.20304	0.16228	0.2018	0.12225	0.07671	0.02633	Participant and cohabitant ≤ 4 years	Middle education	>4 persons	No	Western	No	Female	No contacts 0 to 4 years olds	1 to 4 times contact with 5 to 19 year olds	No contacts 20 to 59 years olds	No day care attendance
21454	Low vaccination coverage sample	Very low	2	0.18366	0.19881	0.03446	0.09835	0.01283	0.01198	0.05974	0.56455	0.33751	0.17175	0.04763	0.07476	0.02284	Only participant ≤ 4years	Middle education	1-4 persons	No	Western	No	Male	No contacts 0 to 4 years olds	>5 times contact with 5 to 19 year olds	>5 times contact with 20 to 59 year olds	No day care attendance
21513	Low vaccination coverage sample	Very low	3	0.25397	0.3623	1.54556	0.0902	0.92555	0.01902	0.26658	1.53144	0.47218	0.08484	0.26696	2.15947	2.59043	Only participant ≤ 4years	Middle education	1-4 persons	No	Western	No	Female	>5 times contact with 0 to 4 year olds	1 to 4 times contact with 5 to 19 year olds	1 to 4 times contact with 20 to 59 year olds	No day care attendance
21516	Low vaccination coverage sample	Very low	3	0.60971	0.16397	0.05461	0.10551	0.63886	0.11649	0.2107	3.38228	0.50111	0.57255	0.31625	0.31922	0.12616	Only participant ≤ 4years	Middle education	1-4 persons	No	Western	Yes	Male	1 to 4 times contact with 0 to 4 year olds	1 to 4 times contact with 5 to 19 year olds	>5 times contact with 20 to 59 year olds	0.5-2 days
21547	Low vaccination coverage sample	Very low	3	0.18599	0.08495	0.02896	0.05276	3.76407	0.00405	0.41253	1.39956	0.34319	0.04156	0.02728	1.35723	2.47403	Only participant ≤ 4years	Middle education	1-4 persons	No	Western	No	Male	No contacts 0 to 4 years olds	1 to 4 times contact with 5 to 19 year olds	1 to 4 times contact with 20 to 59 year olds	0.5-2 days
22329	National sample	Moderate	1	0.42221	0.48941	0.07521	0.7481	0.04426	0.02631	0.8689	1.62681	0.42528	0.04993	0.03844	0.26914	0.05933	Only participant ≤ 4years	Higher education	1-4 persons	No	Western	Yes	Male	No contacts 0 to 4 years olds	No contacts 5 to 19 years olds	>5 times contact with 20 to 59 year olds	No day care attendance
22340	National sample	Moderate	2	1.3331	0.4181	0.08728	0.64705	0.32341	0.66869	8.04722	4.81435	0.61967	0.73032	0.33853	0.7391	0.41389	Only participant ≤ 4years	Middle education	1-4 persons	No	Western	No	Female	1 to 4 times contact with 0 to 4 year olds	No contacts 5 to 19 years olds	1 to 4 times contact with 20 to 59 year olds	No day care attendance
22339	National sample	Moderate	2	0.11963	0.18963	0.0344	0.11496	0.03725	0.03535	0.15212	2.27404	0.30979	0.04532	0.0272	0.14923	0.04942	Only participant ≤ 4years	Middle education	1-4 persons	No	Western	No	Male	No contacts 0 to 4 years olds	1 to 4 times contact with 5 to 19 year olds	1 to 4 times contact with 20 to 59 year olds	No day care attendance
22336	National sample	Moderate	2	0.16324	0.25499	0.07178	0.12731	0.06561	0.03932	0.19287	0.97454	0.51343	0.05224	0.03097	0.21647	0.04947	Only participant ≤ 4years	Higher education	1-4 persons	No	Western	Yes	Male	No contacts 0 to 4 years olds	No contacts 5 to 19 years olds	>5 times contact with 20 to 59 year olds	No day care attendance
22344	National sample	Moderate	2	0.13246	0.1896	0.01647	0.0349	0.09618	0.13788	1.63507	4.74134	0.30445	0.02693	0.02047	0.07612	0.06836	Only participant ≤ 4years	Middle education	1-4 persons	No	Western	Yes	Female	No contacts 0 to 4 years olds	No contacts 5 to 19 years olds	1 to 4 times contact with 20 to 59 year olds	0.5-2 days
22352	National sample	Moderate	3	0.05071	0.38271	0.01926	0.03591	0.04213	0.06443	0.10574	0.29599	0.22056	0.02374	0.0159	0.05694	0.32114	Participant and cohabitant ≤ 4 years	Higher education	1-4 persons	No	Western	No	Male	1 to 4 times contact with 0 to 4 year olds	No contacts 5 to 19 years olds	No contacts 20 to 59 years olds	> 2 days
22338	National sample	Moderate	2	0.29362	0.39902	0.07872	0.0933	1.91478	0.02877	0.0858	0.60284	0.53492	0.03225	0.03449	0.23373	0.02908	Only participant ≤ 4years	Middle education	1-4 persons	No	Western	No	Female	No contacts 0 to 4 years olds	No contacts 5 to 19 years olds	1 to 4 times contact with 20 to 59 year olds	No day care attendance
22342	National sample	Moderate	2	0.15921	0.1579	0.03357	0.07737	0.98344	0.0072727	0.09994	1.81841	0.16496	0.01399	0.03246	1.91465	0.41144	Only participant ≤ 4years	Higher education	1-4 persons	No	Western	No	Female	1 to 4 times contact with 0 to 4 year olds	No contacts 5 to 19 years olds	No contacts 20 to 59 years olds	0.5-2 days
22349	National sample	Moderate	3	0.10674	0.12456	0.01183	0.05775	0.00716	0.0142	0.05127	0.44902	0.11782	0.02078	0.0135	0.0712	0.16332	Participant and cohabitant ≤ 4 years	Middle education	1-4 persons	No	Western	No	Male	1 to 4 times contact with 0 to 4 year olds	No contacts 5 to 19 years olds	1 to 4 times contact with 20 to 59 year olds	0.5-2 days
22333	National sample	Moderate	1	0.07128	0.04965	0.00783	0.04439	0.01973	0.00558	0.10449	0.40678	0.06232	0.01468	0.01199	0.05815	0.00915	Participant and cohabitant ≤ 4 years	Middle education	1-4 persons	No	Western	No	Male	1 to 4 times contact with 0 to 4 year olds	1 to 4 times contact with 5 to 19 year olds	1 to 4 times contact with 20 to 59 year olds	0.5-2 days
22351	National sample	Moderate	3	0.80747	0.50558	0.08302	0.21786	0.61009	0.85189	3.95532	33.8795	0.70323	0.28284	7.76157	0.21152	0.09141	Only participant ≤ 4years	Middle education	1-4 persons	No	Western	No	Female	>5 times contact with 0 to 4 year olds	1 to 4 times contact with 5 to 19 year olds	1 to 4 times contact with 20 to 59 year olds	0.5-2 days
22330	National sample	Moderate	1	1.40233	0.59355	0.10646	0.32771	0.05117	0.29461	0.64302	3.45061	0.93924	0.15723	0.10392	0.45615	0.14868	Participant and cohabitant ≤ 4 years	Higher education	1-4 persons	No	Western	No	Male	1 to 4 times contact with 0 to 4 year olds	1 to 4 times contact with 5 to 19 year olds	1 to 4 times contact with 20 to 59 year olds	0.5-2 days
22355	National sample	Moderate	3	0.16478	0.27808	0.03572	0.06167	0.0163636	0.31847	1.87726	8.75188	0.25652	0.0366	0.0178	0.11907	0.01717	Participant and cohabitant ≤ 4 years	Middle education	1-4 persons	No	Western	Yes	Female	1 to 4 times contact with 0 to 4 year olds	No contacts 5 to 19 years olds	>5 times contact with 20 to 59 year olds	> 2 days
23163	Low vaccination coverage sample	Very low	2	0.16751	0.15518	0.10597	0.06954	0.01816	0.24119	0.4703	2.18967	0.33548	0.01749	0.0201	4.60073	0.38732	Only participant ≤ 4years	Middle education	>4 persons	No	Western	Yes	Male	No contacts 0 to 4 years olds	No contacts 5 to 19 years olds	No contacts 20 to 59 years olds	No day care attendance
23199	Low vaccination coverage sample	Very low	3	0.21818	1.56595	0.0569	0.16407	0.39681	1.38616	0.23441	8.29786	1.00274	5.26675	4.79266	0.32797	0.17324	Only participant ≤ 4years	Higher education	>4 persons	No	Western	No	Female	1 to 4 times contact with 0 to 4 year olds	No contacts 5 to 19 years olds	1 to 4 times contact with 20 to 59 year olds	0.5-2 days
23181	Low vaccination coverage sample	Very low	2	0.21983	0.34475	0.0708	0.18464	0.03184	0.03465	0.13253	0.98199	0.40367	0.03214	0.01939	0.22807	0.04845	Only participant ≤ 4years	Middle education	1-4 persons	No	Western	No	Female	1 to 4 times contact with 0 to 4 year olds	1 to 4 times contact with 5 to 19 year olds	1 to 4 times contact with 20 to 59 year olds	No day care attendance
23188	Low vaccination coverage sample	Very low	3	0.17463	19.0355	0.33346	0.12131	0.55904	0.01914	0.15176	0.68488	0.23408	0.04417	0.03055	0.10998	0.11954	Only participant ≤ 4years	Middle education	1-4 persons	No	Western	Yes	Male	1 to 4 times contact with 0 to 4 year olds	1 to 4 times contact with 5 to 19 year olds	>5 times contact with 20 to 59 year olds	0.5-2 days
23186	Low vaccination coverage sample	Very low	2	0.18895	0.30757	0.0582	0.08257	1.64927	0.02494	0.11714	2.54093	0.5895	0.14105	0.1455	0.2131	0.05755	Only participant ≤ 4years	Middle education	1-4 persons	No	Western	No	Female	1 to 4 times contact with 0 to 4 year olds	1 to 4 times contact with 5 to 19 year olds	1 to 4 times contact with 20 to 59 year olds	0.5-2 days
23155	Low vaccination coverage sample	Very low	2	0.08647	0.07631	0.12211	0.05781	0.27697	0.01394	0.03892	0.41479	0.15654	0.04479	0.01751	0.06405	0.01904	Only participant ≤ 4years	Middle education	>4 persons	No	Western	No	Male	No contacts 0 to 4 years olds	1 to 4 times contact with 5 to 19 year olds	1 to 4 times contact with 20 to 59 year olds	No day care attendance
23202	Low vaccination coverage sample	Very low	3	0.09367	0.07132	0.02861	0.08257	0.67894	1.66362	0.5309	6.93775	0.17183	0.03159	0.02934	2.06787	2.16897	Participant and cohabitant ≤ 4 years	Middle education	>4 persons	No	Western	No	Male	1 to 4 times contact with 0 to 4 year olds	>5 times contact with 5 to 19 year olds	>5 times contact with 20 to 59 year olds	No day care attendance
23144	Low vaccination coverage sample	Very low	1	0.10022	0.05049	0.01836	0.04473	0.00634	0.08123	0.09433	1.30036	0.16285	0.01654	0.01181	0.37295	0.15803	Participant and cohabitant ≤ 4 years	Middle education	>4 persons	No	Western	No	Male	1 to 4 times contact with 0 to 4 year olds	No contacts 5 to 19 years olds	No contacts 20 to 59 years olds	No day care attendance
23127	Low vaccination coverage sample	Very low	1	0.18909	0.60216	0.06267	0.26237	0.04239	0.02789	0.11137	1.42016	0.45693	0.01552	0.01518	0.17429	0.46358	Participant and cohabitant ≤ 4 years	Higher education	>4 persons	No	Western	No	Female	>5 times contact with 0 to 4 year olds	>5 times contact with 5 to 19 year olds	>5 times contact with 20 to 59 year olds	0.5-2 days
23201	Low vaccination coverage sample	Very low	3	0.39426	0.36662	0.05158	0.08187	0.03565	0.02961	0.3621	1.28508	0.36961	3.23288	0.68496	0.30426	2.44445	Participant and cohabitant ≤ 4 years	Higher education	>4 persons	No	Western	No	Female	>5 times contact with 0 to 4 year olds	>5 times contact with 5 to 19 year olds	>5 times contact with 20 to 59 year olds	0.5-2 days
23210	Low vaccination coverage sample	Very low	3	0.20869	0.22554	0.03815	0.0753	0.45023	0.00763	0.10591	0.5406	0.42306	0.02733	0.01988	0.13113	0.01111	Only participant ≤ 4years	Higher education	1-4 persons	No	Western	No	Female	No contacts 0 to 4 years olds	No contacts 5 to 19 years olds	1 to 4 times contact with 20 to 59 year olds	0.5-2 days
23165	Low vaccination coverage sample	Very low	2	0.16346	0.29299	0.0553	0.08831	0.22123	0.01792	0.10069	17.0948	0.3614	0.03073	0.06027	0.55733	2.67321	Participant and cohabitant ≤ 4 years	Middle education	1-4 persons	No	Western	No	Male	No contacts 0 to 4 years olds	No contacts 5 to 19 years olds	No contacts 20 to 59 years olds	0.5-2 days
23131	Low vaccination coverage sample	Very low	1	0.16244	0.23858	0.03972	0.08088	0.0163636	0.04302	0.07145	0.55937	0.33641	0.05258	0.07133	0.13455	4.44772	Only participant ≤ 4years	Middle education	1-4 persons	No	Western	Yes	Female	No contacts 0 to 4 years olds	No contacts 5 to 19 years olds	1 to 4 times contact with 20 to 59 year olds	0.5-2 days
23204	Low vaccination coverage sample	Very low	3	0.2957	0.59498	0.0851	0.16027	0.08952	1.21065	0.3264	1.87347	1.57316	0.03918	0.05236	0.26853	0.05532	Only participant ≤ 4years	Higher education	>4 persons	No	Western	No	Female	1 to 4 times contact with 0 to 4 year olds	1 to 4 times contact with 5 to 19 year olds	1 to 4 times contact with 20 to 59 year olds	0.5-2 days
23194	Low vaccination coverage sample	Very low	3	0.20322	19.0355	0.33425	0.10128	0.81774	0.11482	0.51318	4.96761	0.27542	0.08207	0.082	0.22276	0.96231	Only participant ≤ 4years	Higher education	1-4 persons	No	Non-Western	No	Male	>5 times contact with 0 to 4 year olds	No contacts 5 to 19 years olds	>5 times contact with 20 to 59 year olds	> 2 days
23151	Low vaccination coverage sample	Very low	2	0.24754	0.63729	0.05678	0.08128	2.43046	0.0072727	0.08525	3.33703	0.42779	0.22704	0.02414	0.13872	0.04133	Only participant ≤ 4years	Higher education	1-4 persons	No	Western	Yes	Male	1 to 4 times contact with 0 to 4 year olds	1 to 4 times contact with 5 to 19 year olds	1 to 4 times contact with 20 to 59 year olds	0.5-2 days
23182	Low vaccination coverage sample	Very low	2	0.22345	0.2087	0.05876	0.10662	0.38974	0.0094	0.18193	0.56375	0.34376	0.054	0.0373	0.0949	0.02802	Only participant ≤ 4years	Middle education	>4 persons	No	Western	No	Male	1 to 4 times contact with 0 to 4 year olds	>5 times contact with 5 to 19 year olds	>5 times contact with 20 to 59 year olds	No day care attendance
23209	Low vaccination coverage sample	Very low	3	0.1966	5.81311	0.04623	0.09048	0.17891	0.06249	0.27618	3.09406	0.55669	0.05521	0.08788	0.15139	0.04406	Only participant ≤ 4years	Middle education	1-4 persons	No	Western	No	Female	>5 times contact with 0 to 4 year olds	No contacts 5 to 19 years olds	1 to 4 times contact with 20 to 59 year olds	0.5-2 days
23223	Low vaccination coverage sample	Very low	3	0.14291	0.15709	0.03382	0.06623	0.14877	0.02031	0.10971	0.6892	0.23987	0.04717	0.13644	0.08805	0.02835	Only participant ≤ 4years	Middle education	>4 persons	No	Western	No	Male	>5 times contact with 0 to 4 year olds	>5 times contact with 5 to 19 year olds	1 to 4 times contact with 20 to 59 year olds	0.5-2 days
23149	Low vaccination coverage sample	Very low	1	0.26788	0.86686	0.09433	0.20773	0.17367	0.38816	2.14112	2.16299	0.6184	0.20665	0.47753	1.46835	0.0717	Only participant ≤ 4years	Middle education	1-4 persons	No	Non-Western	No	Female	No contacts 0 to 4 years olds	No contacts 5 to 19 years olds	1 to 4 times contact with 20 to 59 year olds	No day care attendance
23215	Low vaccination coverage sample	Very low	3	0.18347	0.16417	0.05214	0.1121	0.02392	0.02065	0.26717	2.64908	0.31139	0.02821	0.06043	0.11825	0.11071	Participant and cohabitant ≤ 4 years	Higher education	1-4 persons	No	Western	No	Male	>5 times contact with 0 to 4 year olds	No contacts 5 to 19 years olds	>5 times contact with 20 to 59 year olds	0.5-2 days
23185	Low vaccination coverage sample	Very low	2	0.37933	0.17072	0.05529	0.08706	0.02676	0.13043	5.09688	3.34111	0.35715	0.06294	0.05613	0.14899	0.25398	Only participant ≤ 4years	Higher education	1-4 persons	No	Western	No	Male	No contacts 0 to 4 years olds	No contacts 5 to 19 years olds	No contacts 20 to 59 years olds	No day care attendance
23159	Low vaccination coverage sample	Very low	2	0.13522	0.10482	0.3168	0.04678	0.01013	0.01038	0.07613	2.06812	0.28876	0.10081	0.33251	0.09082	0.46681	Only participant ≤ 4years	Middle education	1-4 persons	No	Western	No	Female	>5 times contact with 0 to 4 year olds	1 to 4 times contact with 5 to 19 year olds	>5 times contact with 20 to 59 year olds	0.5-2 days
23172	Low vaccination coverage sample	Very low	2	0.10176	0.36028	0.02043	0.03659	0.00777	0.01092	0.03945	0.41907	0.16701	0.01497	0.02709	0.06581	0.04379	Only participant ≤ 4years	Middle education	1-4 persons	No	Western	Yes	Female	1 to 4 times contact with 0 to 4 year olds	1 to 4 times contact with 5 to 19 year olds	1 to 4 times contact with 20 to 59 year olds	0.5-2 days
22787	Low vaccination coverage sample	Very low	2	0.11444	0.901	0.04459	0.04525	3.48244	0.01436	0.09641	0.69758	0.17527	1.52829	1.72302	0.06051	0.02694	Participant and cohabitant ≤ 4 years	Middle education	>4 persons	No	Western	No	Female	1 to 4 times contact with 0 to 4 year olds	>5 times contact with 5 to 19 year olds	1 to 4 times contact with 20 to 59 year olds	No day care attendance
22774	Low vaccination coverage sample	Very low	1	0.0838	0.49148	0.00925	0.04343	0.30658	0.0072727	0.04154	0.43262	0.10589	0.01318	0.00942	0.05672	0.00782	Participant and cohabitant ≤ 4 years	Middle education	>4 persons	No	Western	No	Male	1 to 4 times contact with 0 to 4 year olds	>5 times contact with 5 to 19 year olds	1 to 4 times contact with 20 to 59 year olds	No day care attendance
22766	Low vaccination coverage sample	Very low	1	0.1462	0.21643	0.04315	0.07122	0.02073	0.0072727	0.18366	0.89739	0.2474	0.01942	0.01371	0.10104	0.02586	Only participant ≤ 4years	Middle education	1-4 persons	No	Western	No	Male	No contacts 0 to 4 years olds	No contacts 5 to 19 years olds	No contacts 20 to 59 years olds	No day care attendance
22799	Low vaccination coverage sample	Very low	3	0.13041	0.14084	0.03317	0.62263	0.78809	0.01365	0.776	3.26722	0.47219	0.14561	0.03973	0.11545	0.03204	Only participant ≤ 4years	Middle education	1-4 persons	No	Western	No	Male	No contacts 0 to 4 years olds	No contacts 5 to 19 years olds	No contacts 20 to 59 years olds	0.5-2 days
22792	Low vaccination coverage sample	Very low	3	0.36384	0.99401	0.11756	0.14791	0.3193	0.25811	2.38367	2.11206	1.00952	10.7812	0.26705	0.39717	0.23154	Participant and cohabitant ≤ 4 years	Middle education	>4 persons	No	Western	No	Male	No contacts 0 to 4 years olds	No contacts 5 to 19 years olds	No contacts 20 to 59 years olds	0.5-2 days
22779	Low vaccination coverage sample	Very low	2	0.5664	0.44609	0.06855	0.08675	0.04763	0.04237	0.24414	1.12217	0.58986	0.03491	0.01794	0.29159	0.04487	Only participant ≤ 4years	Middle education	>4 persons	No	Western	No	Male	1 to 4 times contact with 0 to 4 year olds	>5 times contact with 5 to 19 year olds	No contacts 20 to 59 years olds	0.5-2 days
22785	Low vaccination coverage sample	Very low	2	1.42469	3.43211	0.53627	1.20641	0.50834	0.52832	0.44412	4.14666	4.13512	0.11995	0.09603	1.26209	0.11663	Only participant ≤ 4years	Middle education	1-4 persons	No	Western	No	Female	1 to 4 times contact with 0 to 4 year olds	1 to 4 times contact with 5 to 19 year olds	1 to 4 times contact with 20 to 59 year olds	No day care attendance
23148	Low vaccination coverage sample	Very low	1	0.07995	0.08601	0.02334	0.07282	0.0163636	0.02103	0.05172	0.57455	0.22431	0.03264	0.01966	0.06475	0.02212	Only participant ≤ 4years	Middle education	1-4 persons	No	Western	No	Male	No contacts 0 to 4 years olds	No contacts 5 to 19 years olds	No contacts 20 to 59 years olds	No day care attendance
22802	Low vaccination coverage sample	Very low	3	0.12933	0.15613	0.02999	0.08632	0.0163636	1.47365	1.26743	1.0314	0.58881	0.09606	0.01843	0.11892	0.19712	Only participant ≤ 4years	Middle education	1-4 persons	No	Western	Yes	Male	>5 times contact with 0 to 4 year olds	>5 times contact with 5 to 19 year olds	1 to 4 times contact with 20 to 59 year olds	0.5-2 days
22808	Low vaccination coverage sample	Very low	3	0.07258	0.07511	0.01527	0.03449	1.26915	0.14812	0.28608	1.17439	0.11579	0.37728	0.34821	0.05361	0.00825	Participant and cohabitant ≤ 4 years	Middle education	>4 persons	No	Western	No	Female	>5 times contact with 0 to 4 year olds	1 to 4 times contact with 5 to 19 year olds	>5 times contact with 20 to 59 year olds	> 2 days
22809	Low vaccination coverage sample	Very low	3	0.35082	0.082	0.05658	0.23375	1.57932	1.0866	0.92073	3.7791	0.32407	2.12731	0.44307	0.23528	0.14184	Participant and cohabitant ≤ 4 years	Middle education	>4 persons	No	Western	No	Female	1 to 4 times contact with 0 to 4 year olds	>5 times contact with 5 to 19 year olds	1 to 4 times contact with 20 to 59 year olds	> 2 days
22813	Low vaccination coverage sample	Very low	3	0.27489	8.17358	0.075	0.22445	0.62191	0.03417	0.45809	1.12079	0.43262	0.09264	0.06653	0.3674	0.16812	Only participant ≤ 4years	Middle education	1-4 persons	No	Western	No	Female	>5 times contact with 0 to 4 year olds	No contacts 5 to 19 years olds	>5 times contact with 20 to 59 year olds	> 2 days
22795	Low vaccination coverage sample	Very low	3	0.14016	0.25743	0.05044	0.08166	0.09856	0.10926	0.08671	1.17823	0.62462	0.03578	0.02016	0.16298	0.03295	Only participant ≤ 4years	Higher education	>4 persons	No	Western	Yes	Male	1 to 4 times contact with 0 to 4 year olds	1 to 4 times contact with 5 to 19 year olds	1 to 4 times contact with 20 to 59 year olds	No day care attendance
22769	Low vaccination coverage sample	Very low	1	0.15682	0.40718	0.04613	0.08221	0.02062	0.00843	0.0671	3.70094	0.25311	0.02502	0.01723	0.69132	0.02512	Only participant ≤ 4years	Lower education	1-4 persons	No	Western	No	Female	No contacts 0 to 4 years olds	1 to 4 times contact with 5 to 19 year olds	1 to 4 times contact with 20 to 59 year olds	0.5-2 days
23800	National sample	Very low	1	0.04151	0.06509	0.02219	0.02202	0.01012	0.00758	0.02121	0.28837	0.08975	0.00806	0.00484	0.05219	0.00893	Only participant ≤ 4years	Middle education	>4 persons	No	Western	No	Female	1 to 4 times contact with 0 to 4 year olds	1 to 4 times contact with 5 to 19 year olds	1 to 4 times contact with 20 to 59 year olds	No day care attendance
23798	National sample	Very low	1	0.39593	0.55769	0.08416	0.12679	0.04938	0.05572	0.16694	2.47282	0.83086	0.07734	0.04152	0.21215	0.05302	Participant and cohabitant ≤ 4 years	Higher education	1-4 persons	No	Western	No	Female	No contacts 0 to 4 years olds	No contacts 5 to 19 years olds	1 to 4 times contact with 20 to 59 year olds	No day care attendance
23823	National sample	Very low	3	0.13568	0.12661	0.0269	0.07077	0.02859	0.69747	0.28636	0.46649	0.15086	0.04426	0.0984	0.09062	0.04237	Participant and cohabitant ≤ 4 years	Higher education	1-4 persons	No	Western	Yes	Male	1 to 4 times contact with 0 to 4 year olds	1 to 4 times contact with 5 to 19 year olds	1 to 4 times contact with 20 to 59 year olds	0.5-2 days
23829	National sample	Very low	3	0.51628	0.41412	0.5367	0.2361	2.12328	2.65735	5.95406	9.84215	0.8626	0.70875	1.50815	0.52017	0.33691	Only participant ≤ 4years	Higher education	1-4 persons	No	Non-Western	No	Male	>5 times contact with 0 to 4 year olds	No contacts 5 to 19 years olds	1 to 4 times contact with 20 to 59 year olds	> 2 days
23814	National sample	Very low	2	35.2773	0.35228	0.3006	0.07016	0.71337	0.32101	0.79896	1.279	0.38049	0.06222	0.06002	0.52828	2.13511	Participant and cohabitant ≤ 4 years	Middle education	>4 persons	No	Western	No	Male	>5 times contact with 0 to 4 year olds	>5 times contact with 5 to 19 year olds	>5 times contact with 20 to 59 year olds	0.5-2 days
23817	National sample	Very low	3	0.08797	0.15014	0.02067	0.05203	0.12578	0.11995	0.10269	0.77925	0.19342	0.01849	0.01256	0.44722	0.03771	Only participant ≤ 4years	Middle education	>4 persons	No	Western	No	Female	1 to 4 times contact with 0 to 4 year olds	1 to 4 times contact with 5 to 19 year olds	No contacts 20 to 59 years olds	0.5-2 days
23815	National sample	Very low	2	0.46894	0.14259	0.09021	0.30669	0.35713	0.07713	1.57523	1.29602	0.19423	0.17576	0.12433	0.33628	1.3215	Only participant ≤ 4years	Middle education	1-4 persons	No	Western	Yes	Female	1 to 4 times contact with 0 to 4 year olds	1 to 4 times contact with 5 to 19 year olds	1 to 4 times contact with 20 to 59 year olds	0.5-2 days
23811	National sample	Very low	2	0.41859	0.49675	0.09389	0.13928	0.03259	0.04283	30.6328	2.90157	0.54793	0.93578	0.09416	0.22289	0.44953	Only participant ≤ 4years	Higher education	1-4 persons	No	Western	No	Male	1 to 4 times contact with 0 to 4 year olds	No contacts 5 to 19 years olds	1 to 4 times contact with 20 to 59 year olds	0.5-2 days
23825	National sample	Very low	3	0.30137	0.41571	0.09289	0.18342	0.02357	0.04145	0.4684	3.66865	0.83647	0.05257	0.30126	0.28537	0.0808	Participant and cohabitant ≤ 4 years	Lower education	>4 persons	No	Non-Western	No	Male	No contacts 0 to 4 years olds	No contacts 5 to 19 years olds	No contacts 20 to 59 years olds	No day care attendance
23795	National sample	Very low	1	0.10845	0.19691	0.06085	0.07228	0.0163636	0.09507	0.54026	1.89418	0.23791	0.01491	0.01769	0.106	0.02037	Only participant ≤ 4years	Middle education	1-4 persons	No	Western	No	Female	No contacts 0 to 4 years olds	No contacts 5 to 19 years olds	No contacts 20 to 59 years olds	0.5-2 days
23805	National sample	Very low	2	0.608	1.24703	0.13728	0.27148	0.68551	0.07738	0.98447	5.41999	1.02128	0.09932	0.05955	0.44139	0.09654	Only participant ≤ 4years	Higher education	>4 persons	No	Non-Western	No	Female	No contacts 0 to 4 years olds	1 to 4 times contact with 5 to 19 year olds	1 to 4 times contact with 20 to 59 year olds	No day care attendance
22791	Low vaccination coverage sample	Very low	3	1.61977	3.83805	0.58734	0.93376	1.44694	0.24011	0.64776	3.87142	7.51565	0.10285	0.10057	1.9056	0.16335	Only participant ≤ 4years	Middle education	1-4 persons	No	Western	Yes	Female	1 to 4 times contact with 0 to 4 year olds	No contacts 5 to 19 years olds	>5 times contact with 20 to 59 year olds	0.5-2 days
22794	Low vaccination coverage sample	Very low	3	0.1478	0.36206	0.04918	0.07531	0.02573	0.03038	0.16247	0.76159	0.32291	0.68576	0.41363	0.13229	0.44369	Only participant ≤ 4years	Higher education	>4 persons	No	Western	No	Male	1 to 4 times contact with 0 to 4 year olds	1 to 4 times contact with 5 to 19 year olds	No contacts 20 to 59 years olds	No day care attendance
23206	Low vaccination coverage sample	Very low	3	0.12688	0.28411	1.18888	0.0536	0.02073	0.0371	2.34716	3.00152	0.59696	0.01709	0.0185	0.14998	0.03573	Only participant ≤ 4years	Middle education	1-4 persons	Yes	Western	No	Male	1 to 4 times contact with 0 to 4 year olds	1 to 4 times contact with 5 to 19 year olds	1 to 4 times contact with 20 to 59 year olds	0.5-2 days
23152	Low vaccination coverage sample	Very low	2	0.1485	0.18494	0.04792	0.07143	0.63229	0.07474	0.06061	0.75785	0.27749	0.02148	0.02446	0.1072	0.0207	Only participant ≤ 4years	Middle education	>4 persons	No	Western	No	Male	1 to 4 times contact with 0 to 4 year olds	>5 times contact with 5 to 19 year olds	1 to 4 times contact with 20 to 59 year olds	No day care attendance
23813	National sample	Very low	2	0.77267	0.74207	0.16939	0.37507	0.05307	1.30976	0.38598	9.30934	0.72357	0.09904	0.06882	0.45698	0.14169	Only participant ≤ 4years	Middle education	1-4 persons	No	Western	No	Female	1 to 4 times contact with 0 to 4 year olds	1 to 4 times contact with 5 to 19 year olds	1 to 4 times contact with 20 to 59 year olds	0.5-2 days
23831	National sample	Very low	3	0.6904	5.69845	0.05175	0.10043	1.2323	0.48769	0.39535	1.18687	0.22732	24.8248	18.1478	0.17755	0.31332	Only participant ≤ 4years	Lower education	>4 persons	No	Non-Western	No	Female	No contacts 0 to 4 years olds	No contacts 5 to 19 years olds	No contacts 20 to 59 years olds	0.5-2 days
