# Supplementary material for: Dynamics and Determinants of Pneumococcal Antibodies Specific against 13 Vaccine Serotypes in the Pre-Vaccination Era
Source: PLoS One. 2016 Jan 21;11(1):e0147437. doi: 10.1371/journal.pone.0147437 (PMC4721864; doi:10.1371/journal.pone.0147437)
Supplement: S5 Data — (XLSX) [file pone.0147437.s005.xlsx]

## Sheet: Riskfactor_data_PIENTER2_elderl
ParticipantId	Sample	Urbanization_rate	Age_yrs	st1	st3	st4	st5	st14	st18c	st19a	st19f	st23f	st6a	st6b	st7f	st9v	Education_Categorical	Nr_persons_household_elderly	Asthma_COPD	Ethnicity_Categorical	Occupation_children	Contactpers0to4	Contactpers5to19	Contactpers20to59	Contactpers60to90plus	Gender
356	National sample	Low	74	0.11794	0.19982	0.27355	0.1103	0.63099	0.22338	0.28868	1.44656	0.18804	0.14739	0.06061	0.37134	1.62151	Middle education	1-2 persons	No	Western	No	No	Yes	Yes	Yes	Male
355	National sample	Low	74	0.3689	0.25075	0.2215	0.71832	2.08994	2.37579	1.43668	15.3873	2.43905	3.39898	2.02161	18.1379	1.57188	Middle education	1-2 persons	No	Western	No	No	No	Yes	No	Male
346	National sample	Low	71	0.16535	0.24657	0.06984	0.2023	2.85847	1.39726	2.68127	2.62077	0.402	0.39525	0.45518	1.36833	0.78867	Middle education	1-2 persons	No	Western	No	Yes	Yes	Yes	No	Female
785	National sample	High	77	0.17056	0.4758	0.19517	0.42816	0.56964	0.10692	0.77576	3.57202	0.6895	0.33018	0.29238	0.46785	0.9425	Middle education	1-2 persons	No	Western	No	No	No	No	Yes	Male
744	National sample	High	68	0.15549	0.7951	0.04171	0.05235	0.33108	0.03434	0.15356	8.36026	0.51567	0.07223	0.06027	1.03498	0.47671	Middle education	1-2 persons	No	Western	No	Yes	No	Yes	No	Female
758	National sample	High	71	0.16798	0.59263	0.08372	0.19552	0.23846	1.27158	0.16534	0.72621	0.0109	0.1407	0.07583	0.30213	0.06	Middle education	1-2 persons	No	Western	No	No	No	Yes	Yes	Female
774	National sample	High	75	0.09717	0.15752	0.0496	0.09088	1.71255	0.51343	0.75959	1.33433	0.1512	0.2812	0.19283	0.31142	0.53267	Middle education	1-2 persons	No	Western	No	No	No	No	Yes	Male
782	National sample	High	76	0.21197	0.28436	0.1258	0.31294	0.11906	0.2613	0.376	0.86681	0.32916	2.72171	0.79776	1.7073	3.73322	Higher education	1-2 persons	No	Western	No	No	No	No	No	Female
759	National sample	High	71	0.09214	0.12833	0.02617	0.22791	0.20085	0.12124	0.47038	1.32069	0.21373	0.24107	0.48955	0.15072	0.19591	Middle education	1-2 persons	No	Western	Yes	No	No	No	No	Female
738	National sample	High	66	0.14151	0.57655	0.09712	0.76314	0.12276	1.48383	0.29117	1.49385	0.51813	8.2352	5.22888	2.39291	0.09306	Middle education	1-2 persons	No	Western	No	No	Yes	Yes	No	Female
761	National sample	High	71	0.1994	0.13062	0.07831	0.32326	1.50351	1.94159	0.19079	0.94492	0.22347	0.03821	0.02953	0.14319	0.28134	Middle education	1-2 persons	No	Western	No	Yes	Yes	No	No	Male
745	National sample	High	68	0.16205	0.08348	0.07239	0.93286	0.13046	0.0355	5.35261	0.63546	0.16047	0.60339	0.24999	0.19834	0.36495	Middle education	1-2 persons	No	Western	No	Yes	No	Yes	Yes	Female
747	National sample	High	69	0.22984	0.21212	0.38798	0.07688	40.5438	18.5163	1.88719	0.87704	0.95115	1.26872	0.75198	0.23229	11.7964	Middle education	>2 persons	No	Western	No	No	No	Yes	Yes	Male
765	National sample	High	72	0.22272	0.41531	0.05827	0.37743	0.43744	0.2502	12.6113	9.32903	0.6817	0.20598	0.06672	0.65841	0.1714	Middle education	1-2 persons	No	Western	No	No	No	No	No	Female
746	National sample	High	69	0.17944	0.21681	0.03365	0.15959	0.17087	0.58663	0.18079	1.28103	0.32033	0.22891	0.03205	0.13507	0.06891	Lower education	1-2 persons	No	Western	No	No	No	No	Yes	Female
748	National sample	High	69	0.47649	0.66917	0.6354	0.76668	2.44357	4.52824	6.14139	27.603	13.4592	9.60227	3.6172	1.26253	3.9647	Middle education	1-2 persons	No	Western	No	Yes	No	Yes	No	Female
731	National sample	High	65	9.65176	0.90296	0.17826	0.43092	2.73415	3.49475	2.67392	12.7522	0.94275	1.23608	0.10755	0.41193	0.44344	Higher education	>2 persons	No	Western	No	No	Yes	Yes	Yes	Female
762	National sample	High	71	0.88211	0.33755	0.14108	0.52546	0.25836	0.36194	0.45268	2.96027	0.34433	0.24983	0.2301	0.26292	0.17614	Lower education	1-2 persons	No	Western	No	No	No	Yes	Yes	Male
729	National sample	High	65	0.26759	2.10266	0.53412	1.3283	8.68463	0.29971	0.44288	6.11662	2.23427	0.21365	0.46855	1.75161	0.22489	Higher education	>2 persons	No	Non-Western	No	No	No	No	No	Male
736	National sample	High	66	0.58402	0.83422	0.25017	1.12559	7.87223	1.90825	6.9245	16.0174	2.13536	5.00848	3.47036	1.41198	0.28017	Middle education	1-2 persons	No	Western	No	Yes	Yes	Yes	No	Male
728	National sample	High	65	0.62869	0.27097	0.39202	2.75181	3.65977	3.49689	1.3173	3.16464	0.40616	1.62555	0.33173	0.42171	0.50431	Middle education	1-2 persons	No	Western	No	No	No	Yes	No	Male
732	National sample	High	65	0.42009	0.93429	0.44435	1.52148	1.00867	1.49786	1.58078	6.08206	1.73386	4.3992	3.15547	1.68236	4.10019	Middle education	1-2 persons	No	Western	No	No	No	No	No	Male
764	National sample	High	72	0.71839	0.47382	0.08059	0.71926	7.00717	1.70824	1.65847	3.06674	0.47606	0.78492	1.58271	0.25672	0.19888	Middle education	>2 persons	No	Western	No	No	No	No	No	Female
1159	National sample	High	72	0.92036	2.6722	1.80718	1.14382	7.22725	10.669	6.40015	34.0609	3.77598	12.9411	19.6571	4.88252	11.7964	Lower education	1-2 persons	Yes	Western	Yes	No	Yes	Yes	Yes	Male
1186	National sample	High	78	1.07599	2.55844	0.32264	1.97586	3.05423	7.54889	3.0153	8.89528	3.30853	0.36921	0.36774	11.3946	0.87669	Middle education	1-2 persons	No	Western	No	No	No	No	No	Male
1172	National sample	High	75	1.38065	12.0595	0.38783	1.2352	38.3398	18.5163	30.6328	18.9167	34.4631	8.45316	8.14427	18.0039	11.7964	Lower education	1-2 persons	No	Western	No	No	No	No	No	Male
1146	National sample	High	67	0.36423	6.0831	0.29977	0.28366	0.19235	5.15469	0.65982	1.86766	1.53733	10.3406	7.33479	1.6604	0.80169	Higher education	1-2 persons	No	Western	No	No	No	Yes	No	Female
1135	National sample	High	65	2.02017	4.80882	0.87045	0.89878	1.04977	1.66714	6.49174	16.5947	22.4478	7.10666	5.88568	3.29307	0.60552	Middle education	1-2 persons	No	Western	No	No	Yes	Yes	No	Male
1136	National sample	High	65	0.27617	0.28864	0.80699	0.97071	0.67959	4.00524	0.66878	8.74939	3.29252	0.27911	0.31649	5.63037	6.08715	Middle education	1-2 persons	No	Western	No	No	No	Yes	Yes	Female
1182	National sample	High	78	0.96208	1.56412	0.25572	0.75424	9.45527	0.87278	0.65443	4.44126	2.3857	1.20976	0.65817	0.95101	0.5762	Middle education	1-2 persons	No	Western	No	No	No	Yes	Yes	Female
1129	National sample	High	65	0.11012	0.22486	0.04623	0.0703	1.77586	0.11908	0.16421	0.86138	0.24963	0.44978	0.40849	0.12234	0.24293	Middle education	1-2 persons	No	Western	No	No	No	Yes	No	Male
1130	National sample	High	65	0.45135	0.56451	0.20846	0.61789	0.44671	2.85144	6.46555	8.80145	12.4527	1.24364	0.24151	0.54565	2.41044	Middle education	1-2 persons	No	Western	No	Yes	No	Yes	Yes	Female
1151	National sample	High	70	0.20688	0.34405	0.07519	0.09105	5.96653	0.4053	0.37998	1.78575	0.38076	0.27848	0.23449	0.27148	0.09464	Middle education	1-2 persons	No	Western	No	No	No	No	No	Male
749	National sample	High	69	0.52914	0.65613	0.50476	7.50273	6.15074	3.10712	1.40447	35.4437	1.03654	0.84015	0.6612	0.87992	2.75402	Middle education	1-2 persons	No	Western	Yes	No	Yes	Yes	Yes	Male
734	National sample	High	65	0.44239	0.548	0.13619	0.51551	8.40184	3.09902	1.99136	11.5368	1.04597	0.88798	0.72141	1.15634	0.50966	Lower education	1-2 persons	No	Non-Western	No	No	No	Yes	Yes	Female
760	National sample	High	71	0.42958	2.23579	0.72754	1.5697	40.5438	18.5163	30.6328	10.8572	1.08619	5.7253	18.1478	0.5037	1.29973	Lower education	1-2 persons	No	Non-Western	No	No	No	Yes	No	Female
1563	National sample	Low	79	0.35435	1.31688	0.05628	0.73226	0.45462	0.42118	2.69432	0.81307	0.43308	0.32546	0.1127	1.27407	0.13335	Middle education	1-2 persons	No	Western	No	No	No	Yes	Yes	Female
1561	National sample	Low	79	0.81242	0.3307	11.8098	1.4325	0.67438	1.011	3.54952	2.62044	0.46684	1.00388	2.17122	1.7306	1.83122	Higher education	>2 persons	No	Western	No	No	No	Yes	No	Male
1558	National sample	Low	77	0.77248	0.68749	0.31595	2.39487	12.4608	0.69524	30.6328	3.77468	0.93721	16.1942	2.08006	0.52488	1.12564	Higher education	1-2 persons	No	Western	Yes	No	No	Yes	Yes	Male
1555	National sample	Low	76	0.8174	1.49005	0.08891	1.1458	1.11177	3.67162	0.19957	1.87842	0.57099	0.06782	0.0341	0.19831	11.7964	Middle education	1-2 persons	No	Western	No	No	No	Yes	Yes	Male
1537	National sample	Low	72	0.09125	0.17224	0.03873	0.0955	1.07215	18.5163	2.36553	0.82826	0.21423	0.04256	0.02533	0.103	0.97283	Higher education	1-2 persons	No	Western	No	No	No	Yes	Yes	Male
1526	National sample	Low	70	0.09619	0.16187	0.03957	0.09512	0.15951	0.32136	0.97416	2.19157	0.3301	0.34451	0.17497	0.17203	0.24516	Middle education	1-2 persons	No	Western	No	No	No	No	No	Male
1523	National sample	Low	69	0.178	0.329	0.35904	1.20108	0.44256	3.09257	2.47254	4.17854	0.37493	24.8248	0.96159	1.52742	1.01737	Higher education	1-2 persons	No	Western	No	No	Yes	Yes	Yes	Male
1538	National sample	Low	72	0.06695	0.14401	0.04266	0.15008	0.0313	0.04911	0.07073	0.39762	0.29674	0.01848	0.28643	0.07079	0.28698	Middle education	1-2 persons	No	Western	No	No	Yes	Yes	Yes	Male
1532	National sample	Low	70	0.13901	1.0598	0.13281	0.75834	0.51753	0.45538	0.64427	1.40576	0.40948	0.55915	0.17277	0.28122	0.73405	Higher education	1-2 persons	No	Western	No	No	No	Yes	Yes	Female
1531	National sample	Low	70	0.21401	0.42324	0.16115	0.33982	1.14898	1.09672	1.07135	2.06476	0.74965	1.0525	0.36722	0.51784	1.72141	Middle education	1-2 persons	No	Western	No	No	No	No	No	Male
1516	National sample	Low	67	0.13399	0.42135	0.08454	0.83008	1.9893	1.1129	0.97228	2.14305	0.47499	0.30509	0.09913	0.33766	1.07799	Middle education	1-2 persons	No	Western	No	No	No	No	Yes	Female
1520	National sample	Low	68	0.71097	1.62091	2.01169	1.1143	1.1226	0.21158	0.71482	4.29908	1.55397	1.85062	3.3876	14.8806	0.61092	Higher education	1-2 persons	No	Western	No	No	No	No	Yes	Male
1511	National sample	Low	66	0.20562	0.08359	0.02636	0.05466	0.49168	0.09575	0.10994	0.3021	0.12588	0.02141	0.01948	0.21986	0.04337	Higher education	1-2 persons	No	Western	No	No	Yes	Yes	Yes	Male
1514	National sample	Low	66	0.13611	0.09849	0.04859	0.12851	6.20125	2.30551	1.13796	1.16722	0.22078	0.72728	0.40476	0.156	0.38171	Lower education	1-2 persons	No	Western	No	No	No	Yes	Yes	Male
1512	National sample	Low	66	0.83948	0.10725	0.13573	0.30577	0.69855	0.15556	0.08689	3.48803	0.15485	0.09963	0.08503	0.42511	0.39861	Lower education	1-2 persons	No	Western	No	No	Yes	Yes	Yes	Female
1509	National sample	Low	65	0.05637	0.1406	0.02719	0.03415	1.59468	0.05705	0.68439	2.36391	0.11764	0.64082	0.62168	0.22019	0.47058	Higher education	1-2 persons	No	Western	No	No	No	Yes	Yes	Male
1139	National sample	High	65	0.18909	0.17813	0.04977	0.16381	40.5438	0.69425	0.39759	3.17643	0.59991	0.03919	0.036	0.21114	0.08713	Higher education	>2 persons	No	Western	Yes	No	Yes	Yes	Yes	Male
1167	National sample	High	73	0.92494	0.61498	0.05008	0.10274	1.62736	3.41269	0.56303	0.4836	0.44644	0.33479	0.35477	0.45332	0.70334	Higher education	1-2 persons	No	Western	No	No	No	Yes	No	Male
1564	National sample	Low	79	0.3193	0.14345	0.07659	0.25803	1.28947	0.37899	0.23577	2.97504	0.15034	0.07069	0.053	0.24393	0.1182	Higher education	1-2 persons	No	Western	No	No	No	No	Yes	Female
1943	Low vaccination coverage sample	Very low	79	0.44476	1.08036	0.05696	0.30636	0.64828	1.43107	1.01031	4.87767	1.19784	0.20156	0.35797	0.11881	0.15377	Middle education	1-2 persons	No	Western	Yes	No	Yes	Yes	No	Female
1925	Low vaccination coverage sample	Very low	75	0.21461	0.73204	0.0537	0.61206	0.12699	0.97955	0.43511	2.18614	0.36649	0.11119	0.04449	0.24794	0.20309	Lower education	1-2 persons	No	Western	No	No	No	No	No	Male
1928	Low vaccination coverage sample	Very low	76	0.14534	0.08795	0.06164	7.1137	0.43178	1.60359	0.54775	0.53798	0.2546	0.09468	0.11224	2.88489	0.68701	Lower education	1-2 persons	No	Western	No	No	No	No	No	Female
1910	Low vaccination coverage sample	Very low	71	0.83372	0.34108	0.06024	0.17075	1.24481	0.48244	1.27088	44.4216	0.25416	0.15343	0.24927	0.87651	11.7964	Lower education	1-2 persons	No	Western	No	No	No	No	Yes	Male
1898	Low vaccination coverage sample	Very low	68	0.14862	0.5901	0.35762	0.83985	4.18119	1.10887	10.1726	2.40919	5.35705	0.95852	0.70323	0.56556	3.43295	Lower education	1-2 persons	No	Western	No	No	No	Yes	Yes	Female
1896	Low vaccination coverage sample	Very low	68	0.43249	0.29723	0.05312	1.10574	2.68629	3.00761	1.31538	2.20111	0.54183	0.85991	0.86563	18.1379	1.00026	Lower education	>2 persons	No	Western	No	No	No	No	Yes	Female
1911	Low vaccination coverage sample	Very low	71	0.43063	0.38321	0.47922	0.14193	1.2953	0.79803	1.09968	1.01462	0.80652	1.28792	0.48786	7.30891	1.04625	Lower education	1-2 persons	No	Western	No	No	No	No	Yes	Female
1891	Low vaccination coverage sample	Very low	67	0.19127	0.54437	0.16795	0.17344	8.18294	2.98363	1.63915	9.27424	3.12409	8.93267	2.71264	0.88286	1.76475	Middle education	>2 persons	No	Western	No	No	Yes	Yes	Yes	Female
1893	Low vaccination coverage sample	Very low	67	0.11359	0.71686	0.42189	0.07314	4.99773	3.01504	0.64143	5.57862	0.72277	4.08537	1.6261	0.53709	0.76121	Lower education	1-2 persons	No	Western	No	No	No	Yes	Yes	Male
1890	Low vaccination coverage sample	Very low	66	6.12004	1.17837	0.69818	0.89585	5.53019	3.91136	7.12403	3.77544	2.49786	10.7579	6.47719	4.12031	11.7964	Middle education	1-2 persons	No	Western	No	No	Yes	Yes	Yes	Male
1885	Low vaccination coverage sample	Very low	65	0.9913	1.00613	0.268	0.49929	0.81963	0.53387	6.27758	22.8943	2.17626	1.40339	2.08294	8.84125	0.21477	Lower education	>2 persons	No	Western	No	No	No	Yes	No	Female
1884	Low vaccination coverage sample	Very low	65	0.19176	1.95934	0.2166	2.30693	3.74674	3.01501	4.75287	21.3378	12.1887	0.52354	0.65482	0.5945	2.45009	Lower education	1-2 persons	No	Western	No	No	No	No	Yes	Male
1889	Low vaccination coverage sample	Very low	66	7.72699	0.89713	0.13373	1.90611	7.63519	2.88655	1.25859	8.39522	1.21666	2.20246	1.18123	1.90754	0.33196	Middle education	>2 persons	No	Western	No	No	Yes	Yes	Yes	Female
1132	National sample	High	65	0.30926	0.67751	0.14194	0.13432	2.03179	0.1534	0.07869	2.15999	0.60011	1.21941	0.31965	1.05056	0.25313	Middle education	1-2 persons	No	Western	No	No	No	No	No	Female
1144	National sample	High	67	0.35494	0.63451	0.14012	0.612	4.15084	1.17162	3.74049	2.45749	0.44643	1.40996	0.49053	1.23192	1.56235	Middle education	1-2 persons	No	Western	No	No	No	Yes	Yes	Female
1154	National sample	High	71	2.92566	8.32172	1.3889	1.30971	1.11943	1.1061	1.83949	14.7193	8.87997	0.5926	0.25101	4.12452	1.81157	Middle education	1-2 persons	No	Western	No	No	No	No	No	Male
1156	National sample	High	71	0.95387	0.27537	0.13364	0.42984	0.7807	2.13051	2.07895	18.9427	0.45101	0.37208	0.81952	0.4003	2.81326	Middle education	1-2 persons	No	Western	No	No	No	No	No	Female
1168	National sample	High	73	0.19332	0.826	7.04233	0.24375	7.11502	0.17331	7.83335	1.26688	0.56691	7.66756	11.7471	0.97477	0.23893	Lower education	1-2 persons	No	Western	No	No	No	No	No	Female
1185	National sample	High	78	0.09712	1.92993	0.06725	0.23172	1.15012	2.52015	5.21676	1.63543	0.98184	0.87537	1.08496	1.95886	1.81483	Middle education	1-2 persons	No	Western	No	No	No	No	Yes	Female
1183	National sample	High	78	0.66733	0.4556	0.11202	0.26228	4.50125	2.72529	4.63072	3.09715	0.38009	1.58264	1.91993	1.24184	1.32664	Middle education	1-2 persons	No	Western	No	No	No	No	Yes	Female
743	National sample	High	67	0.28763	1.19743	0.33152	0.7863	3.50125	18.5163	4.48628	4.05041	18.6613	0.36657	0.80533	2.93386	0.10118	Higher education	1-2 persons	No	Western	No	Yes	No	Yes	No	Male
339	National sample	Low	70	0.12383	0.13568	0.10441	0.08598	2.05161	0.42175	2.7746	4.16424	0.23015	0.94343	0.36655	0.24393	2.65269	Middle education	1-2 persons	No	Western	No	No	No	No	Yes	Female
740	National sample	High	66	0.09888	0.15488	0.05943	0.08	6.48258	0.15341	0.87043	1.23565	0.91043	2.34286	1.01708	0.1176	0.02808	Higher education	1-2 persons	No	Western	No	No	No	Yes	Yes	Male
378	National sample	Low	79	0.50158	0.98497	0.14624	0.34906	2.0158	4.72066	25.2497	3.25273	1.31388	0.41449	0.39135	1.52221	0.74581	Middle education	1-2 persons	No	Western	No	No	No	Yes	Yes	Female
376	National sample	Low	79	0.14346	0.33879	0.02409	0.11157	2.48199	0.10679	1.26784	3.7469	1.31324	0.70278	0.26667	0.45745	3.57478	Lower education	1-2 persons	No	Western	No	No	No	No	No	Male
364	National sample	Low	76	0.28282	0.44377	0.12664	0.19494	2.12855	0.33639	0.18163	1.32853	0.531	0.17231	0.51512	1.36467	0.19	Middle education	1-2 persons	Yes	Western	No	No	No	No	Yes	Male
371	National sample	Low	77	0.09542	0.09093	0.07559	0.53522	2.02635	0.68479	0.16074	1.05449	0.94198	0.28218	1.92051	0.19984	0.84045	Middle education	1-2 persons	No	Western	No	No	No	No	No	Male
366	National sample	Low	76	0.1433	0.23177	0.04342	0.07307	0.17492	3.19928	3.76557	2.01172	0.27602	0.15275	0.62069	0.18871	0.14658	Lower education	1-2 persons	No	Western	No	No	No	No	Yes	Male
362	National sample	Low	75	0.73387	1.11934	0.44476	1.14128	3.72348	0.66558	0.64134	3.32151	1.47424	0.15895	0.09767	1.1819	2.86368	Lower education	1-2 persons	No	Western	No	No	No	Yes	Yes	Male
329	National sample	Low	66	1.16705	0.08747	0.13354	3.24749	0.30491	3.79433	5.20934	3.13798	3.50037	0.26894	0.65251	16.446	0.7955	Middle education	1-2 persons	Yes	Western	No	No	Yes	No	Yes	Female
322	National sample	Low	65	0.71983	1.29068	0.1317	0.72307	4.46426	2.33129	3.97606	3.0521	1.07374	0.95678	1.23112	2.07366	2.47796	Middle education	1-2 persons	No	Western	Yes	No	No	No	Yes	Female
307	National sample	Low	65	0.21393	0.3133	0.13406	0.132	0.71874	18.5163	2.14085	21.0446	4.21444	11.957	1.16411	1.29047	11.6343	Middle education	1-2 persons	No	Western	No	No	No	Yes	Yes	Female
352	National sample	Low	73	0.23927	0.25719	0.08888	0.39172	0.45665	2.38287	0.39738	5.74733	0.26471	2.40707	1.65739	0.25894	0.05314	Middle education	1-2 persons	Yes	Western	No	No	No	Yes	No	Female
358	National sample	Low	74	0.16692	0.22438	0.03847	0.14525	14.9476	0.43401	1.58637	6.05537	0.96079	0.76548	0.53642	0.1896	0.32372	Middle education	1-2 persons	No	Western	Yes	No	No	Yes	No	Female
349	National sample	Low	72	0.55227	0.47366	0.40051	0.37271	1.92532	2.17973	12.0476	3.40189	0.54776	1.36564	0.71676	1.09214	0.27511	Lower education	1-2 persons	No	Western	Yes	No	No	No	Yes	Female
338	National sample	Low	69	0.10378	0.02108	0.10129	0.36514	0.52869	4.36498	0.98925	6.85525	0.31747	0.28724	1.61896	1.71758	0.12609	Middle education	1-2 persons	No	Western	No	No	No	Yes	Yes	Female
345	National sample	Low	71	0.14233	0.16341	0.25326	0.25621	2.90058	5.04508	0.48795	0.84184	1.03579	0.14305	0.08231	0.23525	0.04118	Higher education	1-2 persons	No	Western	No	No	No	Yes	No	Male
336	National sample	Low	68	1.7845	0.15381	0.02381	0.64629	1.27444	1.47752	0.13023	1.81784	0.27413	0.37263	0.8412	3.06482	2.64945	Lower education	1-2 persons	No	Western	No	No	No	Yes	No	Male
320	National sample	Low	65	0.28689	0.22941	0.12598	0.08824	0.21548	3.18811	2.38327	0.82896	0.41843	0.25619	0.10285	0.38926	0.08366	Middle education	1-2 persons	No	Western	No	No	Yes	Yes	Yes	Female
324	National sample	Low	65	1.64904	1.13078	2.90422	2.0361	0.12164	2.20674	4.90153	6.64662	1.07246	0.32734	0.2624	18.1379	0.7566	Lower education	1-2 persons	No	Western	No	No	No	No	No	Male
351	National sample	Low	73	0.09071	0.29127	0.05738	0.0967	0.32006	0.19674	0.10293	1.34643	0.35628	0.1806	0.13083	0.27495	0.03615	Middle education	1-2 persons	Yes	Western	No	No	No	No	No	Male
1927	Low vaccination coverage sample	Very low	76	0.14143	0.11496	0.05612	0.0822	1.32375	0.14965	0.48446	0.78827	0.37351	0.3784	0.15521	0.18418	0.01952	Middle education	1-2 persons	No	Western	No	No	No	No	No	Male
1530	National sample	Low	70	0.13109	0.15124	0.02266	0.83141	0.0163636	0.39975	0.79561	2.02648	0.18502	0.09122	0.17995	0.12899	0.06415	Middle education	1-2 persons	No	Western	Yes	No	No	Yes	Yes	Female
1541	National sample	Low	73	0.16727	2.48269	0.26819	0.30646	0.87291	18.5163	30.6328	7.27882	2.00963	1.76509	1.90413	0.12196	0.72999	Higher education	1-2 persons	No	Western	No	No	Yes	Yes	No	Female
1559	National sample	Low	78	0.31239	1.12495	0.76939	2.3132	5.08031	0.16173	1.4515	24.353	10.2904	1.98786	0.2673	1.38525	0.88896	Middle education	1-2 persons	No	Western	No	No	No	No	No	Male
1540	National sample	Low	73	0.27424	0.8581	0.05293	0.18602	0.33645	1.12462	0.13153	1.97328	0.27292	1.61351	1.16941	0.15662	1.3113	Middle education	1-2 persons	No	Western	No	No	No	No	Yes	Male
1533	National sample	Low	71	0.4899	1.03172	0.18815	0.35995	3.23567	4.84386	1.49	4.16944	1.26069	0.19467	0.05869	0.32596	1.78034	Middle education	1-2 persons	No	Western	No	No	No	No	Yes	Male
1519	National sample	Low	67	0.21804	0.3043	0.10722	0.60129	0.56953	0.49422	2.75226	1.24241	1.01576	1.87481	0.26641	0.46954	0.58437	Higher education	1-2 persons	No	Western	Yes	No	No	Yes	No	Male
1524	National sample	Low	69	2.73379	0.51829	11.0801	28.0932	11.9904	3.37035	17.8224	6.51424	2.79915	24.6473	15.4174	8.68163	1.60748	Higher education	1-2 persons	No	Western	No	No	Yes	No	Yes	Male
1924	Low vaccination coverage sample	Very low	74	0.78536	2.45529	0.1642	0.58526	7.32325	5.19208	3.28151	4.79965	1.21967	0.33066	0.24522	3.95935	1.05135	Lower education	1-2 persons	No	Western	No	Yes	Yes	Yes	Yes	Male
2273	National sample	Very low	66	0.47701	0.41431	0.52837	0.20626	40.5438	2.45699	0.91988	3.84438	0.74163	0.50701	0.22188	0.64652	11.7964	Middle education	1-2 persons	No	Western	No	Yes	Yes	Yes	Yes	Female
2275	National sample	Very low	66	0.15054	0.31412	0.058	0.67004	0.18471	1.58261	0.32008	1.20919	0.29289	0.03131	0.01739	0.5951	0.02465	Middle education	1-2 persons	No	Western	No	No	No	No	No	Female
2282	National sample	Very low	68	0.55749	0.48453	0.15038	0.11404	0.531	0.81425	0.59382	2.82947	0.52287	0.33209	0.20128	0.45542	0.57537	Middle education	1-2 persons	No	Western	No	No	No	Yes	Yes	Male
2278	National sample	Very low	68	0.41759	0.40523	0.59596	1.76717	1.93768	3.39295	5.72766	8.14199	1.11727	0.74065	31.9115	0.80581	0.18525	Middle education	1-2 persons	No	Western	No	No	No	No	Yes	Male
2286	National sample	Very low	70	8.23265	0.67903	0.34058	4.91081	5.2296	8.85046	13.6534	4.47451	1.65001	0.56232	0.82994	1.11109	0.65627	Higher education	1-2 persons	Yes	Western	No	No	No	Yes	Yes	Male
2290	National sample	Very low	71	0.15244	0.30126	0.04471	0.15687	0.19552	1.92498	2.33768	5.19568	0.24307	0.05369	0.0305	0.16337	0.2075	Middle education	1-2 persons	No	Western	No	No	No	No	No	Female
2293	National sample	Very low	71	0.06229	0.1767	0.018	0.31273	0.19911	0.10785	0.3875	0.69553	0.16352	0.05739	0.0558	0.10951	0.13917	Middle education	1-2 persons	No	Western	No	No	No	No	No	Female
2298	National sample	Very low	72	0.31755	1.46609	0.07827	0.09601	10.3607	0.06373	0.13378	1.23897	0.24907	0.3524	0.11336	0.33	0.03942	Higher education	1-2 persons	No	Western	No	No	No	No	Yes	Female
2301	National sample	Very low	73	0.18884	0.18648	0.41745	0.40563	40.5438	2.39387	3.50524	3.41145	0.84443	6.80236	4.11305	0.22603	2.7929	Higher education	1-2 persons	No	Western	No	No	Yes	Yes	No	Female
2297	National sample	Very low	72	4.37752	21.0202	2.7287	7.86163	5.82612	3.197	6.84755	39.9282	13.9732	5.73008	2.77009	7.56631	2.25982	Lower education	1-2 persons	No	Western	No	No	No	No	No	Male
2315	National sample	Very low	77	0.75233	0.4935	0.27167	0.52605	1.90078	1.58946	1.18017	3.48898	1.90739	1.41697	1.02763	0.46334	1.76833	Lower education	1-2 persons	No	Western	No	No	No	Yes	Yes	Female
2300	National sample	Very low	73	0.42093	0.76838	0.16805	3.8132	1.54181	0.24758	3.53228	17.1508	1.02517	0.87918	5.17661	0.45787	0.44603	Lower education	1-2 persons	No	Western	No	No	No	No	Yes	Female
2308	National sample	Very low	75	0.38405	0.74825	0.10484	0.57616	0.64057	1.12579	4.51714	5.26267	0.86696	0.65436	1.3862	0.4315	0.5653	Higher education	1-2 persons	No	Western	No	No	No	Yes	Yes	Male
2285	National sample	Very low	70	0.56081	1.16019	0.23052	0.48298	0.62583	0.48662	0.58224	4.41157	1.2336	0.2885	0.21437	1.21023	0.18696	Lower education	1-2 persons	No	Western	No	No	No	No	No	Male
2287	National sample	Very low	70	0.27088	0.43763	0.0855	0.62951	2.43299	6.01405	0.82955	35.6024	0.39806	5.09228	2.26933	9.43137	0.09942	Higher education	1-2 persons	No	Western	No	No	No	No	No	Male
2276	National sample	Very low	66	0.5291	0.40429	0.05887	0.18931	3.9973	0.09723	1.10248	1.12696	0.60108	0.6772	1.27374	0.29137	0.80766	Middle education	1-2 persons	No	Western	No	No	No	No	Yes	Male
2271	National sample	Very low	66	0.1899	0.2828	0.04547	0.16851	0.28103	0.34747	0.77541	1.17645	0.2658	0.4114	0.11716	0.13567	0.1874	Higher education	1-2 persons	No	Western	No	No	No	No	Yes	Female
2268	National sample	Very low	65	0.10563	0.28102	0.03472	0.0493	0.62786	0.0444	1.10823	0.93814	0.29279	4.02494	0.04835	0.74281	0.02293	Higher education	1-2 persons	No	Western	No	No	No	Yes	No	Male
2305	National sample	Very low	75	0.63165	0.56421	0.12376	0.28311	0.32766	2.79354	0.81495	5.61403	0.69899	0.09932	0.12209	2.73622	3.01364	Middle education	1-2 persons	No	Western	No	No	No	Yes	Yes	Female
2316	National sample	Very low	77	0.30016	0.52233	0.12582	0.18936	0.28262	6.01311	0.33774	3.25006	0.49375	2.55325	1.60268	0.3624	2.2093	Higher education	1-2 persons	No	Western	Yes	Yes	Yes	Yes	Yes	Male
2728	National sample	Very high	76	0.15969	0.25741	0.06641	0.11321	1.51409	0.50507	0.35257	1.40958	0.27685	0.1347	0.02891	0.41608	0.06923	Middle education	1-2 persons	No	Western	No	No	No	No	Yes	Female
2693	National sample	Very high	66	1.03252	0.15616	0.05209	0.27699	0.70635	0.10415	0.23385	1.57791	1.35789	0.29137	0.29737	0.5209	0.08731	Middle education	1-2 persons	No	Western	No	No	Yes	Yes	No	Female
2726	National sample	Very high	75	4.69937	7.29134	1.55156	4.4938	7.95944	1.14008	1.53462	37.9583	11.7903	0.41655	0.63457	9.93951	0.37018	Middle education	1-2 persons	No	Western	No	No	No	Yes	Yes	Male
2690	National sample	Very high	65	1.06645	1.92082	0.16028	0.98338	2.08956	2.02403	2.67577	3.77311	1.34516	0.36794	0.25482	0.51435	1.13651	Middle education	>2 persons	No	Western	No	No	No	Yes	Yes	Male
2706	National sample	Very high	70	1.16798	0.69808	0.1958	1.32222	2.67944	3.69142	1.65404	4.16408	0.84736	0.64706	0.2415	1.73595	3.06884	Lower education	1-2 persons	No	Western	No	No	Yes	Yes	No	Female
2710	National sample	Very high	70	0.21441	1.27915	0.10758	0.10744	0.23612	0.46462	1.63638	2.54872	0.56725	0.24569	0.38623	0.43273	0.15414	Middle education	1-2 persons	No	Western	No	No	No	No	No	Female
2742	National sample	Very high	78	0.11023	0.14554	0.02929	0.12531	0.42113	0.03854	0.45046	0.54718	0.15272	0.14522	0.04573	0.47875	0.30726	Lower education	1-2 persons	Yes	Western	No	No	Yes	Yes	No	Female
2727	National sample	Very high	76	0.31035	0.95287	0.14174	0.35983	5.29252	0.13174	1.48901	4.60913	0.71794	0.40574	0.66516	0.7741	0.05758	Higher education	1-2 persons	No	Western	No	No	No	Yes	No	Male
2724	National sample	Very high	73	0.09841	0.08474	0.37769	0.29723	0.38192	2.22999	1.00142	0.32468	0.45456	1.5149	0.32823	1.80155	2.67752	Lower education	1-2 persons	No	Western	No	No	No	Yes	Yes	Female
2713	National sample	Very high	71	0.14267	0.2973	0.04842	0.12054	0.40397	0.39886	0.31931	3.37881	0.34773	0.24068	0.33242	0.14988	0.52829	Middle education	1-2 persons	No	Western	No	Yes	Yes	Yes	Yes	Male
2714	National sample	Very high	71	0.80039	4.55319	0.09537	2.04859	9.07121	0.1655	1.30422	57.209	0.76937	0.49667	0.14879	5.03145	0.34212	Middle education	1-2 persons	No	Western	No	No	No	No	No	Male
2697	National sample	Very high	67	0.68364	0.07762	0.21765	0.11322	0.12668	0.18993	1.04321	1.39523	0.15789	0.04596	0.03967	0.16749	0.16746	Higher education	1-2 persons	No	Western	No	No	No	Yes	No	Female
2699	National sample	Very high	67	5.34118	17.7858	1.88624	3.73694	14.2712	3.89702	4.12504	55.8512	28.3273	2.03935	2.30442	5.51458	4.9671	Middle education	1-2 persons	No	Western	Yes	No	Yes	No	No	Male
2687	National sample	Very high	65	0.12516	0.27027	1.68093	0.15425	5.60458	1.30731	0.39519	1.01679	0.32734	16.5131	18.1478	7.29172	0.72476	Middle education	1-2 persons	No	Western	No	Yes	Yes	Yes	Yes	Female
2691	National sample	Very high	65	0.3835	0.17508	0.03179	0.71772	0.10826	0.45493	0.84844	0.57441	0.20725	0.22383	0.70683	0.1876	2.66741	Higher education	1-2 persons	No	Western	No	No	No	Yes	Yes	Female
2688	National sample	Very high	65	0.25272	0.2931	0.08355	1.18443	2.48145	18.5163	0.47803	2.89229	2.1637	24.8248	5.56386	0.75019	0.23442	Higher education	1-2 persons	No	Western	No	No	No	Yes	Yes	Male
2740	National sample	Very high	78	0.25925	0.16865	0.16555	0.76593	0.20969	1.59795	0.33364	1.88869	0.34701	3.65414	2.735	0.19881	11.7964	Higher education	1-2 persons	No	Western	No	No	No	Yes	Yes	Male
2707	National sample	Very high	70	0.19874	0.47465	0.04055	0.19517	5.78468	2.34435	3.14161	8.32042	0.53012	1.76096	3.84916	1.30136	5.37273	Higher education	1-2 persons	No	Western	No	Yes	Yes	Yes	Yes	Female
2274	National sample	Very low	66	0.22697	0.24972	0.14718	0.15903	2.43175	0.87742	2.26647	11.1662	0.93277	4.69098	3.54702	0.17393	1.62079	Middle education	1-2 persons	No	Western	No	No	No	No	Yes	Female
3150	National sample	High	75	0.36716	0.42089	0.12951	0.12513	1.57677	0.42678	1.54408	3.20072	0.42225	0.22224	0.30145	1.17199	0.19433	Higher education	1-2 persons	No	Western	No	No	Yes	No	No	Male
3140	National sample	High	73	0.25437	0.56966	0.50411	0.12533	6.06555	0.28192	4.60887	1.7517	0.55066	0.0223	0.01808	6.23888	0.44312	Middle education	1-2 persons	No	Western	No	No	Yes	Yes	Yes	Female
3146	National sample	High	74	0.12223	0.34602	0.06571	2.24055	0.01667	2.3802	0.1413	1.31673	0.64257	2.4236	3.20951	12.778	0.18586	Higher education	1-2 persons	No	Western	No	No	No	No	Yes	Female
3157	National sample	High	76	0.42395	0.56693	0.13169	0.23658	0.2644	1.13795	3.16784	4.50435	4.58185	0.75987	0.42788	1.40211	0.71316	Middle education	1-2 persons	No	Western	No	No	No	Yes	No	Female
3160	National sample	High	78	0.02369	0.02917	0.01581	0.08083	0.0163636	0.0072727	0.0127273	0.25638	0.09854	0.05373	0.19044	0.02754	0.01131	Higher education	1-2 persons	Yes	Western	No	No	No	No	Yes	Female
3152	National sample	High	76	0.60101	19.0355	0.38383	0.71352	40.5438	1.75718	30.6328	9.79553	8.85877	3.08004	0.50306	8.87258	1.44726	Higher education	1-2 persons	No	Western	Yes	No	No	Yes	No	Male
3148	National sample	High	75	0.45346	0.31517	0.0479	0.4347	0.04095	0.5966	0.23869	3.33414	3.19046	24.8248	4.13704	0.25429	0.04852	Higher education	1-2 persons	No	Western	No	No	No	No	Yes	Male
3142	National sample	High	74	0.11791	0.22827	0.0453	0.18886	0.19828	0.3077	0.24828	3.10321	0.27481	0.1159	0.0368	0.60136	0.04611	Higher education	1-2 persons	No	Western	No	Yes	No	Yes	Yes	Female
3135	National sample	High	72	0.18744	0.31668	0.12697	0.2405	0.22396	0.59772	4.34133	1.87545	0.349	0.491	0.10522	3.23974	0.89768	Middle education	1-2 persons	No	Western	No	No	No	No	Yes	Female
3141	National sample	High	73	0.50838	0.84646	0.16258	1.48766	3.88698	18.5163	30.6328	4.47916	1.38304	3.68517	2.86125	1.66626	0.10274	Higher education	1-2 persons	No	Western	No	No	No	Yes	No	Female
3132	National sample	High	71	11.2416	19.4275	4.9996	8.0368	4.6392	3.17461	4.21875	87.6548	22.5326	7.62851	5.70908	15.817	2.86017	Middle education	1-2 persons	No	Western	No	No	No	Yes	Yes	Male
3134	National sample	High	71	0.08703	0.07306	0.06218	0.72744	2.59251	0.73756	0.18482	0.79964	0.07927	0.05087	0.01617	0.16226	0.69045	Higher education	1-2 persons	No	Western	No	No	No	Yes	Yes	Female
3110	National sample	High	65	1.49263	3.25887	0.81505	1.09523	0.70312	2.02293	1.55419	22.8121	3.47831	1.4269	0.89403	3.11248	0.54415	Middle education	1-2 persons	No	Western	No	Yes	Yes	Yes	No	Male
3114	National sample	High	66	0.27636	0.45296	0.18604	0.27056	3.43686	1.83191	0.82447	4.30776	1.47491	15.9734	2.62751	1.4217	0.64659	Higher education	1-2 persons	No	Western	Yes	No	No	Yes	Yes	Female
3108	National sample	High	65	0.37332	0.90266	0.42441	0.31012	2.47678	1.45216	0.27366	7.33479	0.94858	0.25464	0.13071	0.34941	0.18732	Middle education	1-2 persons	No	Western	Yes	Yes	Yes	Yes	Yes	Female
3130	National sample	High	70	0.41293	0.52387	0.12324	1.05506	0.1094	0.73766	3.19456	3.06111	0.9532	0.19899	0.23655	0.39924	0.13606	Higher education	1-2 persons	No	Western	No	No	No	No	No	Male
3119	National sample	High	68	0.93919	3.48476	0.14357	0.34874	1.6968	0.22906	0.53116	3.82941	0.59961	0.2111	0.59838	0.57184	0.22484	Higher education	1-2 persons	No	Western	No	No	No	Yes	Yes	Male
3117	National sample	High	67	0.20997	0.30766	0.06227	0.36042	0.17373	3.25359	0.78853	2.60545	0.50342	0.08912	0.03664	0.20182	0.59989	Higher education	1-2 persons	No	Western	No	No	No	Yes	Yes	Female
3109	National sample	High	65	0.09365	0.17451	0.03314	0.03777	1.00206	0.03976	0.42734	0.61038	0.1441	0.11048	0.07579	0.07619	0.02491	Higher education	1-2 persons	No	Western	No	No	Yes	Yes	Yes	Female
3111	National sample	High	65	0.157	0.28153	0.0427	0.07574	0.49484	0.31538	5.39013	2.89664	2.37659	0.29793	0.34254	0.3928	0.22899	Higher education	1-2 persons	Yes	Non-Western	No	No	No	No	No	Male
3115	National sample	High	66	0.1587	0.34832	0.08443	0.31891	5.33182	18.5163	1.69766	2.00111	0.67458	0.7464	0.87974	0.75941	0.58691	Lower education	1-2 persons	No	Western	No	No	No	Yes	Yes	Female
3156	National sample	High	76	0.1962	0.32356	0.07033	0.33936	6.07802	2.31284	0.96797	1.3445	0.50561	0.13673	0.20697	0.2334	0.22846	Higher education	1-2 persons	No	Western	No	No	No	No	Yes	Female
3581	Low vaccination coverage sample	Low	78	0.69689	0.39986	0.11036	0.92378	1.02409	0.27433	0.17887	2.97444	0.77265	0.08118	0.77562	0.20498	0.14442	Middle education	1-2 persons	No	Western	No	No	No	No	Yes	Female
3569	Low vaccination coverage sample	Low	75	0.14583	0.05844	0.02596	0.03803	1.12975	0.07306	1.94063	2.73209	0.18063	0.39812	0.1102	2.88124	0.06319	Higher education	1-2 persons	No	Western	No	No	No	Yes	Yes	Male
3552	Low vaccination coverage sample	Low	71	0.3691	0.07801	0.04173	0.61927	0.14399	3.81765	0.86898	3.34154	0.45889	0.16804	0.21382	0.2299	1.9492	Middle education	1-2 persons	No	Western	No	No	No	No	No	Male
3561	Low vaccination coverage sample	Low	72	0.30218	2.51888	0.08148	1.20867	40.5438	3.88903	1.58617	4.10627	2.84091	0.65535	1.39083	0.25266	0.25899	Middle education	1-2 persons	No	Western	No	No	No	Yes	Yes	Female
3578	Low vaccination coverage sample	Low	77	0.63798	0.52933	0.06444	0.08828	1.99531	0.30831	0.55189	9.33607	0.51248	0.56862	0.21067	3.10512	0.47825	Lower education	1-2 persons	Yes	Western	No	No	Yes	Yes	Yes	Male
3570	Low vaccination coverage sample	Low	75	0.37395	1.51119	1.57144	1.03966	8.383	2.39418	7.54981	8.09289	1.97284	1.49434	1.14686	2.07756	2.76474	Lower education	1-2 persons	No	Western	No	No	No	Yes	No	Female
3567	Low vaccination coverage sample	Low	74	0.70374	0.22252	0.12497	1.42696	0.3846	0.29124	4.75132	3.42516	0.97677	1.13687	0.60633	0.17752	0.48421	Lower education	1-2 persons	No	Western	No	No	No	No	Yes	Female
3557	Low vaccination coverage sample	Low	71	0.14036	0.2769	3.2824	1.28148	0.59777	0.10294	0.16563	0.86026	0.31626	4.57521	1.05199	2.95548	0.18153	Middle education	1-2 persons	No	Western	No	No	No	No	Yes	Male
3545	Low vaccination coverage sample	Low	68	1.36909	0.62026	0.0772	0.59178	16.2982	3.64563	14.2633	24.0722	4.82414	2.2724	1.82171	1.86039	0.45524	Middle education	1-2 persons	No	Western	No	No	Yes	Yes	Yes	Male
3537	Low vaccination coverage sample	Low	66	0.33023	0.54125	0.37518	5.03566	4.03079	4.40732	1.43311	3.99675	1.84518	7.08835	9.40638	0.7143	0.26255	Middle education	1-2 persons	Yes	Western	No	No	No	Yes	Yes	Male
3535	Low vaccination coverage sample	Low	66	0.16391	0.23423	0.1248	0.07546	2.14743	0.63155	0.31032	1.23888	0.33296	0.13225	0.17429	0.15373	0.74859	Higher education	1-2 persons	No	Western	No	Yes	No	Yes	Yes	Female
2702	National sample	Very high	68	0.18099	0.5139	0.08478	0.20856	0.27362	4.64081	0.50396	2.15756	0.80039	1.16725	0.74155	0.27681	0.05528	Lower education	1-2 persons	No	Western	No	Yes	No	Yes	Yes	Female
3533	Low vaccination coverage sample	Low	66	0.0984	0.19614	0.12501	0.11137	0.07621	0.25148	0.2073	0.98697	0.2418	0.48491	0.28066	0.17198	0.10413	Lower education	1-2 persons	No	Western	Yes	No	Yes	Yes	Yes	Female
3993	National sample	Very high	77	2.16624	2.63076	1.29714	1.27683	2.97513	2.33005	3.31175	10.8972	3.9056	0.989	0.43544	2.21879	0.69175	Higher education	1-2 persons	No	Western	No	No	No	No	No	Male
3985	National sample	Very high	74	0.49335	2.91385	0.14191	0.27207	2.00776	2.69022	7.01459	9.17764	1.74812	0.41762	1.03239	0.63927	1.43682	Lower education	1-2 persons	No	Western	No	No	No	Yes	Yes	Female
3971	National sample	Very high	72	0.30047	0.29216	0.08327	3.68681	0.42943	1.64404	4.06615	2.53702	0.63768	0.6023	0.33954	0.7546	0.61472	Middle education	1-2 persons	No	Western	No	No	No	Yes	Yes	Male
3979	National sample	Very high	72	0.49245	0.68664	0.19521	2.99032	1.06374	18.5163	2.93541	7.30221	2.08951	4.2872	3.96237	1.2522	1.75297	Middle education	>2 persons	No	Western	No	No	No	Yes	Yes	Female
3960	National sample	Very high	68	0.50012	0.90827	0.0834	0.12947	1.82738	2.57267	30.6328	1.79898	0.43689	1.09188	0.63192	0.45059	2.23565	Middle education	1-2 persons	No	Western	No	No	No	No	Yes	Male
3952	National sample	Very high	66	0.19312	0.22763	0.09721	0.20159	2.17817	0.195	1.04836	1.25926	0.26891	0.48143	0.44403	0.15415	0.23291	Middle education	1-2 persons	No	Western	No	No	No	Yes	Yes	Female
3159	National sample	High	78	0.21735	0.46196	0.05231	0.69257	0.08283	4.28348	8.43043	4.87944	3.26662	1.06678	0.10823	0.53109	0.39602	Middle education	1-2 persons	No	Western	No	No	No	Yes	Yes	Male
3126	National sample	High	69	0.26698	0.58526	0.40104	0.28405	0.74708	2.52939	0.66352	1.97962	0.29075	0.92222	0.63777	0.81411	2.61624	Higher education	1-2 persons	No	Western	No	No	No	No	No	Female
3974	National sample	Very high	72	0.1302	0.70392	0.0466	0.1273	1.11858	1.89984	0.16956	1.89702	0.16904	1.05666	0.64685	10.2541	0.12961	Lower education	1-2 persons	No	Western	No	No	No	No	Yes	Female
3953	National sample	Very high	67	0.36937	1.15291	0.23619	0.20882	2.12506	18.5163	30.6328	3.42982	0.77833	3.39418	18.1478	0.58458	0.54333	Middle education	1-2 persons	No	Western	No	No	No	No	No	Female
4003	National sample	Very high	79	0.04733	0.28177	0.04286	0.16957	0.3588	0.34815	0.09061	1.42401	0.11328	0.41816	0.0554	0.06482	0.1746	Lower education	1-2 persons	No	Western	No	No	No	No	Yes	Male
3970	National sample	Very high	71	0.09193	0.13368	0.03517	0.11609	0.61957	0.82752	0.63041	1.11192	0.59042	0.07589	0.04437	0.20219	0.85103	Lower education	1-2 persons	No	Western	No	No	No	No	Yes	Female
3950	National sample	Very high	66	0.40738	0.41864	0.05712	0.54373	8.57952	1.31522	1.25489	6.48875	19.7446	0.39258	0.19054	0.69752	0.03197	Middle education	1-2 persons	No	Western	No	No	No	No	No	Male
3949	National sample	Very high	66	0.26927	0.70687	0.12936	0.10313	0.83707	0.18263	0.61897	2.91279	1.3339	0.05829	5.0733	0.28909	0.25695	Higher education	1-2 persons	No	Western	Yes	No	No	No	No	Female
3990	National sample	Very high	76	0.45613	1.62697	0.51879	5.36759	6.79904	18.5163	30.6328	17.5057	2.87219	24.8248	18.1478	0.7568	11.7964	Higher education	1-2 persons	No	Western	No	No	No	Yes	No	Male
3532	Low vaccination coverage sample	Low	66	0.10238	0.14446	0.08678	0.02291	0.54429	0.86287	0.33642	1.67788	0.43639	0.4442	0.26009	0.2509	0.09683	Middle education	1-2 persons	No	Western	No	No	Yes	Yes	Yes	Male
3956	National sample	Very high	67	0.10088	0.17083	0.0294	0.22557	2.93631	0.18313	0.12478	0.71188	0.19743	0.77796	2.30312	0.28522	0.73055	Lower education	1-2 persons	No	Western	No	No	No	No	No	Female
3958	National sample	Very high	67	0.67715	5.38234	0.54413	0.8017	5.50865	4.41055	2.42203	7.4189	1.39162	11.3605	6.54991	0.49551	3.76538	Lower education	>2 persons	No	Non-Western	No	No	Yes	Yes	No	Male
4390	National sample	Moderate	78	0.47367	0.54964	0.21425	8.28276	40.5438	3.9137	6.73566	50.9439	0.69032	0.34159	0.76369	0.50364	0.09642	Middle education	1-2 persons	No	Non-Western	No	No	No	No	No	Female
4375	National sample	Moderate	75	0.45988	1.00296	0.08256	0.64403	0.41286	0.15581	0.33028	1.34178	0.38948	0.19965	0.08147	0.64224	0.07679	Higher education	1-2 persons	No	Western	No	No	No	Yes	Yes	Male
4379	National sample	Moderate	77	0.04169	0.07406	0.02148	0.03238	0.02139	0.12432	0.0384	0.10076	0.13847	0.02019	0.00925	0.04473	0.12809	Middle education	1-2 persons	No	Western	No	No	No	No	Yes	Female
4368	National sample	Moderate	73	0.79522	0.92696	0.47331	0.50651	2.89049	0.26134	4.0427	15.0848	22.77	6.77398	5.44083	0.51739	0.40308	Higher education	1-2 persons	No	Western	No	No	Yes	Yes	Yes	Female
4363	National sample	Moderate	72	1.11218	4.177	0.33135	1.99254	9.30394	3.88244	30.6328	11.0032	22.77	1.73838	1.70925	5.15442	1.57574	Lower education	1-2 persons	No	Western	No	No	No	No	No	Female
4357	National sample	Moderate	72	0.84869	0.46143	0.11116	0.43795	0.26504	2.25663	2.31962	3.74492	1.73442	4.89526	0.98653	0.29571	1.66103	Middle education	1-2 persons	No	Western	No	No	Yes	Yes	Yes	Female
4364	National sample	Moderate	72	0.24846	1.37697	0.03828	0.44317	0.09244	18.5163	3.34465	1.2038	0.57724	0.15068	0.12131	1.00869	5.91296	Lower education	1-2 persons	No	Western	No	No	No	No	No	Female
4356	National sample	Moderate	72	0.25072	0.44705	0.5167	0.11756	0.15642	0.21008	0.43481	5.55648	0.15637	0.01	0.0176	0.07852	0.06154	Middle education	1-2 persons	No	Western	No	No	No	No	No	Female
4384	National sample	Moderate	77	2.40911	2.40631	0.87024	0.89298	0.46975	0.42149	1.28854	7.96634	3.70761	0.17014	0.16857	3.65893	0.40121	Higher education	1-2 persons	No	Western	No	No	Yes	Yes	No	Male
4386	National sample	Moderate	77	0.2425	0.25767	0.29192	0.14892	0.55809	1.57076	0.44599	1.31586	0.44457	0.53023	0.24188	1.50787	0.15191	Lower education	1-2 persons	No	Western	No	No	No	No	Yes	Female
4369	National sample	Moderate	73	0.21985	0.56247	0.45782	0.42101	1.30731	2.18567	0.24742	4.02842	0.24304	0.67677	0.83082	2.71634	3.11997	Higher education	1-2 persons	No	Western	No	Yes	Yes	Yes	Yes	Male
4358	National sample	Moderate	72	0.22668	0.11699	0.05996	0.31038	0.11813	1.02385	1.54246	1.58302	0.2327	0.66734	0.6084	0.1792	0.23655	Higher education	1-2 persons	No	Western	No	No	No	Yes	Yes	Male
4362	National sample	Moderate	72	0.31413	0.86115	0.10464	0.15657	0.25161	0.20973	2.59856	1.07423	0.38745	0.19629	0.14706	1.05663	0.74869	Middle education	>2 persons	No	Western	No	No	No	No	No	Male
4366	National sample	Moderate	72	0.16651	0.28958	0.06919	0.2812	0.89275	0.2798	0.38694	1.91189	0.36303	9.47448	18.1478	0.9274	0.24522	Middle education	1-2 persons	No	Western	No	Yes	Yes	Yes	Yes	Female
4343	National sample	Moderate	67	0.17077	0.15016	0.02853	0.11061	0.4981	0.35226	0.34616	5.1399	0.14595	1.20211	0.06621	0.46563	4.60943	Lower education	1-2 persons	No	Western	No	No	Yes	Yes	Yes	Female
4342	National sample	Moderate	67	1.00749	0.61647	0.1468	0.72634	1.53425	1.22108	1.03405	4.13512	0.93575	0.30981	1.13397	0.66903	0.40715	Higher education	1-2 persons	No	Western	No	No	No	Yes	Yes	Male
4353	National sample	Moderate	69	0.21996	0.17987	0.12447	0.31555	2.01863	0.42712	2.08135	8.03107	0.75767	2.54748	0.95006	0.30118	0.9709	Middle education	1-2 persons	No	Western	Yes	No	No	Yes	Yes	Female
4339	National sample	Moderate	66	0.0644	0.15953	0.02238	0.08286	0.45668	1.62197	0.47222	0.04629	0.0105	0.40044	1.22767	0.16765	0.34794	Middle education	1-2 persons	No	Western	Yes	No	Yes	No	Yes	Male
4341	National sample	Moderate	66	0.389	0.83364	0.16021	0.21371	1.54081	2.79352	3.76372	3.89426	1.14863	1.52897	0.76967	1.37869	1.34903	Higher education	1-2 persons	No	Western	No	No	No	Yes	Yes	Male
4335	National sample	Moderate	65	1.29637	3.52727	0.57178	1.09518	1.28326	0.25006	2.49724	8.51559	4.33826	0.22435	0.76241	1.14628	6.66542	Middle education	1-2 persons	No	Western	No	No	No	Yes	No	Male
4337	National sample	Moderate	65	0.2104	0.17905	0.09982	0.28071	3.52637	18.5163	3.49636	1.57226	0.31991	24.8248	6.02493	2.08994	0.33284	Middle education	1-2 persons	No	Western	No	No	No	Yes	Yes	Male
3982	National sample	Very high	73	0.14159	0.67823	0.3435	0.82177	7.58354	2.46501	4.01083	1.6096	0.27473	0.13527	0.12271	0.44464	1.45654	Middle education	1-2 persons	No	Western	Yes	No	No	Yes	Yes	Male
4371	National sample	Moderate	74	0.16144	0.255	0.06587	0.10689	5.46572	0.35215	0.24038	1.01314	0.36422	0.13284	0.03262	0.18975	0.19135	Lower education	1-2 persons	Yes	Western	No	No	No	No	No	Male
4808	National sample	High	79	0.19903	0.11376	0.03319	0.04312	0.40065	0.45138	0.2603	0.50542	0.17585	0.88925	0.20472	0.12667	0.2272	Middle education	1-2 persons	No	Western	No	No	No	Yes	Yes	Female
4760	National sample	High	66	0.06744	0.06873	0.02176	0.06285	0.06561	0.07804	0.19234	1.75406	0.09845	0.2717	0.12978	0.15344	0.08622	Middle education	1-2 persons	No	Western	No	No	Yes	Yes	No	Male
4801	National sample	High	76	0.28113	1.16969	0.35068	1.76061	0.70368	4.49596	3.24343	13.7588	1.42506	2.38782	2.00449	0.37305	5.02507	Middle education	1-2 persons	No	Western	No	No	Yes	Yes	Yes	Female
4802	National sample	High	77	0.07874	0.17421	0.08004	0.03376	0.07794	0.04075	0.02553	0.26925	0.12698	0.85006	0.91234	0.58903	0.03467	Middle education	>2 persons	No	Western	No	No	No	Yes	Yes	Female
4790	National sample	High	74	0.2664	0.30668	0.32158	0.11114	1.65424	0.36025	0.30074	3.39501	0.58524	0.68251	0.64986	0.18263	0.18795	Middle education	1-2 persons	No	Western	No	No	No	Yes	Yes	Male
4785	National sample	High	72	10.8562	22.0879	2.14665	3.45765	8.64053	4.13575	9.39639	37.797	24.3655	0.82039	0.46817	6.74812	1.27295	Higher education	1-2 persons	No	Western	No	No	No	Yes	Yes	Male
4781	National sample	High	71	0.1087	0.13732	0.12567	0.50004	1.44491	18.5163	13.3787	5.8415	0.97017	1.70885	0.84354	0.22771	0.25885	Middle education	1-2 persons	No	Western	No	No	No	No	No	Female
4770	National sample	High	69	0.20317	0.31721	0.0576	0.06143	4.19627	0.08303	5.47191	31.9302	0.44443	5.02669	4.20322	1.04678	0.10625	Middle education	1-2 persons	Yes	Western	No	No	No	Yes	No	Female
4754	National sample	High	65	0.06209	0.19845	0.04544	0.36915	4.32588	1.69796	1.9127	4.84385	0.18835	0.75638	0.58271	0.70137	3.01617	Middle education	>2 persons	Yes	Western	No	No	No	Yes	Yes	Female
4786	National sample	High	72	1.01423	0.53423	0.06488	0.19503	0.50523	5.52575	0.84956	3.55264	0.38552	1.18515	0.58277	14.8808	0.2371	Higher education	1-2 persons	No	Western	No	No	No	Yes	Yes	Male
4779	National sample	High	71	8.9485	10.3932	0.65902	1.12718	40.5438	0.96382	2.68222	8.03434	5.00961	2.18644	2.52282	4.70134	2.78219	Middle education	1-2 persons	Yes	Western	No	No	Yes	No	Yes	Male
4780	National sample	High	71	0.12168	0.22104	0.05408	0.17888	0.02772	0.22078	0.76297	0.42078	0.36526	1.24196	0.74959	0.09891	0.03997	Middle education	1-2 persons	No	Western	No	No	No	Yes	Yes	Female
4771	National sample	High	69	0.58726	1.2097	0.18769	0.69502	1.4742	3.13628	4.51457	17.174	1.68023	0.19802	0.25504	3.09106	2.7553	Higher education	1-2 persons	No	Western	No	No	Yes	Yes	No	Male
4766	National sample	High	68	0.24383	19.0355	0.06311	2.22264	0.17571	1.41312	0.99259	1.57633	0.77078	0.35562	0.03984	0.36453	0.07016	Middle education	1-2 persons	No	Western	No	No	No	Yes	Yes	Male
4764	National sample	High	67	0.24253	1.12133	0.12611	0.37374	3.57576	2.91147	0.66207	2.2457	0.45363	0.98517	0.49166	0.49068	2.11635	Middle education	1-2 persons	No	Western	No	Yes	Yes	Yes	No	Female
4761	National sample	High	67	3.68174	0.19217	0.17169	1.5658	3.69687	2.2191	4.59369	25.0323	0.71842	2.3927	2.61434	0.97013	4.34533	Middle education	1-2 persons	No	Western	No	No	Yes	Yes	Yes	Male
4769	National sample	High	68	0.49163	0.80968	0.2063	0.26841	0.27566	18.5163	2.70361	6.31934	2.73433	0.84121	0.198	2.41845	0.09244	Higher education	1-2 persons	No	Western	No	No	No	No	Yes	Male
4768	National sample	High	68	0.70404	2.0354	0.49109	0.38436	1.84946	1.2298	1.22533	9.7061	1.23676	0.0934	0.0746	0.87752	0.70377	Higher education	1-2 persons	No	Western	No	No	Yes	Yes	Yes	Male
4347	National sample	Moderate	67	0.07994	0.15548	0.04035	0.22254	1.0513	0.56831	0.29023	1.0913	0.22317	0.72827	0.70762	1.9692	0.60363	Middle education	1-2 persons	No	Western	No	No	No	Yes	Yes	Female
4391	National sample	Moderate	78	6.29169	0.05983	0.17287	0.58867	12.2834	1.78116	3.49263	12.6305	0.45323	0.05327	0.13797	8.62994	0.7137	Higher education	1-2 persons	Yes	Western	No	No	No	No	Yes	Male
4796	National sample	High	75	0.20702	0.32491	0.04624	0.12536	6.45523	2.89447	3.86752	2.39309	0.30229	1.76905	2.54151	1.47073	4.22207	Higher education	1-2 persons	No	Western	No	No	No	No	Yes	Male
4385	National sample	Moderate	77	0.16672	0.23008	0.53761	0.84073	2.92185	2.51271	0.95642	5.15751	0.44035	6.37349	4.08458	0.29714	2.2829	Higher education	1-2 persons	No	Western	No	No	No	Yes	Yes	Male
4805	National sample	High	77	0.14034	0.12354	0.08765	0.05356	0.44767	0.85361	0.20164	0.76271	0.41801	1.3901	0.73727	0.10667	0.17504	Lower education	1-2 persons	No	Western	No	No	No	Yes	Yes	Male
5255	National sample	Moderate	76	0.30471	0.61066	0.0794	1.68651	0.70134	2.7452	0.16852	1.94127	0.65729	7.09472	3.0184	10.2873	0.05965	Higher education	1-2 persons	No	Western	No	No	No	Yes	Yes	Female
5257	National sample	Moderate	77	1.01636	0.3119	0.039	0.05801	3.44795	0.79024	7.9376	1.79626	0.94286	0.5666	0.37479	0.37014	0.29755	Lower education	1-2 persons	No	Western	No	No	No	No	Yes	Female
5254	National sample	Moderate	76	0.12319	0.09331	0.07545	0.06254	0.10349	0.09418	0.52686	3.95412	0.12113	0.43314	0.31904	1.6403	0.15419	Lower education	1-2 persons	No	Western	No	No	No	No	No	Female
5249	National sample	Moderate	75	0.28071	0.35558	0.08623	1.06544	0.35889	3.79959	0.15854	1.91842	1.74144	0.4346	0.99202	0.22643	0.15617	Higher education	1-2 persons	No	Western	No	No	No	No	Yes	Male
5267	National sample	Moderate	79	0.31335	0.45779	0.11441	0.31808	5.57427	0.21895	0.67892	9.59644	1.14475	0.09261	0.46602	0.34422	2.8007	Middle education	>2 persons	No	Western	No	No	No	Yes	Yes	Male
5260	National sample	Moderate	77	0.09526	0.15167	0.03335	0.05791	0.15043	0.09367	0.22645	2.12566	0.22224	0.03904	0.10828	0.17963	0.03785	Middle education	1-2 persons	No	Western	No	No	No	No	Yes	Male
5264	National sample	Moderate	78	0.26255	0.51295	0.18545	7.1137	40.5438	0.32995	1.44855	2.13804	3.82489	0.40215	0.50216	4.59005	4.19187	Lower education	1-2 persons	No	Western	No	No	No	Yes	Yes	Female
5256	National sample	Moderate	76	3.18309	0.40443	0.03472	0.53646	0.21318	4.1784	1.42442	3.04167	0.48104	0.38034	1.2366	0.54457	0.72784	Lower education	1-2 persons	No	Western	No	No	No	No	Yes	Female
5250	National sample	Moderate	75	0.28078	0.89777	0.07908	7.1137	3.8451	18.5163	4.35879	13.2985	3.50188	2.40433	1.68871	0.65796	0.38538	Middle education	1-2 persons	No	Western	No	Yes	Yes	Yes	Yes	Male
5244	National sample	Moderate	74	0.50899	0.3604	0.17895	0.31885	2.94441	1.45518	4.69338	13.0916	0.82272	0.33773	0.58962	1.79233	0.55513	Middle education	1-2 persons	No	Western	No	No	No	Yes	No	Female
5212	National sample	Moderate	67	0.29106	0.38578	0.21284	0.53646	0.30888	2.89933	7.22008	8.0664	0.42649	0.67277	0.68004	18.1379	0.82493	Higher education	1-2 persons	No	Western	No	No	No	Yes	Yes	Female
5230	National sample	Moderate	70	0.10833	0.14556	0.05281	0.9541	0.14971	0.45609	0.28594	1.0007	0.22815	0.3064	0.36035	0.09975	0.31746	Higher education	1-2 persons	No	Western	No	Yes	Yes	Yes	Yes	Male
5217	National sample	Moderate	68	0.33631	0.37185	0.07551	0.13797	3.94994	1.76366	1.19404	0.86213	0.5976	1.61072	2.12424	0.23946	1.80393	Lower education	1-2 persons	No	Western	Yes	No	No	No	No	Male
5246	National sample	Moderate	74	0.11209	0.19348	0.03974	2.14165	1.46634	4.03246	0.93467	0.89608	0.33334	0.49798	0.31168	1.88543	0.31754	Middle education	1-2 persons	No	Western	No	No	No	No	No	Male
5236	National sample	Moderate	71	0.63212	1.01674	0.14138	2.71388	5.08075	3.79335	3.97187	20.3982	4.2029	13.8798	6.98003	0.67209	4.15338	Lower education	1-2 persons	No	Western	No	No	No	Yes	Yes	Female
5229	National sample	Moderate	70	0.05063	0.09176	0.27178	0.03125	0.18092	0.10493	1.31312	0.83746	0.15734	0.06575	0.36072	0.06234	0.14273	Middle education	1-2 persons	No	Western	No	No	Yes	Yes	No	Female
5242	National sample	Moderate	72	0.44004	1.8808	0.23404	0.81087	1.5165	0.31101	0.38962	6.66041	1.909	0.29923	0.79115	18.1379	0.0836	Higher education	1-2 persons	Yes	Western	Yes	No	No	Yes	Yes	Female
5228	National sample	Moderate	70	0.3863	0.70013	0.11358	1.98393	40.5438	2.22567	30.6328	7.32831	2.47173	1.82698	5.46103	0.99644	2.80687	Middle education	1-2 persons	Yes	Western	No	No	No	No	No	Female
5220	National sample	Moderate	68	0.67521	0.15591	0.04414	0.09683	0.92124	0.39983	0.77011	1.25733	0.17277	0.0193	0.04909	0.7382	0.22291	Higher education	1-2 persons	No	Western	No	No	Yes	Yes	Yes	Male
5223	National sample	Moderate	69	0.09759	0.16903	0.03974	0.18405	0.17667	0.92998	0.14129	1.11835	0.47125	0.56561	0.36675	0.22452	0.09913	Middle education	1-2 persons	No	Western	No	No	No	Yes	Yes	Female
5243	National sample	Moderate	73	0.21931	0.28628	0.05151	0.15201	0.21257	2.50009	3.20292	2.15768	0.3014	0.52741	3.96976	0.3563	0.33034	Lower education	1-2 persons	No	Western	No	No	No	No	No	Male
5224	National sample	Moderate	69	0.25358	1.08025	0.24919	1.22988	0.12859	3.32173	1.79746	2.53899	0.17678	12.909	0.33607	1.21173	0.49073	Middle education	1-2 persons	No	Western	No	No	No	Yes	Yes	Male
5202	National sample	Moderate	65	0.80678	0.53882	0.35985	7.1137	40.5438	18.5163	3.85458	38.4376	0.92885	2.57108	4.42066	1.8919	0.31647	Middle education	1-2 persons	No	Western	No	Yes	Yes	Yes	Yes	Female
5201	National sample	Moderate	65	0.3274	0.84805	0.09955	0.26818	0.58541	0.06609	2.51217	2.94877	0.70331	0.37427	1.42297	0.2276	3.10334	Middle education	1-2 persons	No	Non-Western	No	No	No	No	Yes	Male
5209	National sample	Moderate	66	0.16925	0.33122	0.0616	0.74996	2.6606	0.27072	3.12058	2.49208	0.30691	1.05897	1.37498	1.3	0.38861	Middle education	1-2 persons	No	Western	No	No	Yes	Yes	Yes	Female
5665	National sample	High	74	0.2401	0.26412	0.03839	0.2619	4.48286	0.13373	0.20567	1.97402	0.69677	0.16852	0.27228	0.23443	0.20851	Lower education	1-2 persons	No	Western	No	No	No	No	No	Female
5645	National sample	High	69	0.51853	0.72765	0.14553	0.76785	0.14891	0.11916	1.12439	1.98812	0.57504	0.1265	0.27036	4.39212	2.00109	Lower education	1-2 persons	No	Western	No	No	No	No	Yes	Female
5652	National sample	High	71	0.96889	0.89142	0.16739	1.0373	1.66186	1.88388	2.84587	6.53957	1.55879	0.40032	0.13532	4.34917	11.7964	Middle education	1-2 persons	No	Western	No	No	No	Yes	Yes	Male
5651	National sample	High	71	0.16852	2.74325	0.70128	1.10276	0.26653	0.55744	0.24731	1.11559	0.72933	2.58837	1.11931	2.47123	0.08597	Middle education	1-2 persons	No	Western	Yes	No	Yes	Yes	Yes	Male
5631	National sample	High	66	0.61322	0.25209	0.19659	0.76877	40.5438	0.93032	0.18242	1.69339	0.6081	0.78594	0.35591	0.78195	0.10071	Middle education	1-2 persons	Yes	Western	No	No	No	Yes	Yes	Female
5678	National sample	High	78	0.23427	0.21431	0.08649	0.29311	0.98143	0.11381	0.46012	0.68601	0.1942	1.19783	0.52379	0.07512	0.19834	Middle education	1-2 persons	No	Western	No	No	No	No	Yes	Female
5669	National sample	High	75	1.06126	3.85694	0.21159	0.53281	4.15967	0.73095	2.35822	3.91445	2.74498	8.40901	2.19931	0.68514	2.78271	Lower education	1-2 persons	No	Western	No	No	No	No	No	Female
5646	National sample	High	69	0.23297	0.30574	0.01873	0.38594	0.31494	1.7909	1.04431	6.73276	0.90047	1.31648	0.29385	2.70074	0.14893	Middle education	1-2 persons	No	Western	No	No	No	Yes	Yes	Female
5670	National sample	High	75	0.22905	0.41511	0.04776	0.18174	0.22314	2.42839	0.3885	1.30649	1.15889	0.06522	0.02983	0.47212	1.99984	Lower education	1-2 persons	No	Western	No	No	No	Yes	No	Male
5662	National sample	High	73	0.50636	11.2213	0.13846	1.98785	2.94348	3.21291	16.4221	14.8616	22.77	15.4063	1.29636	18.1379	11.7964	Middle education	1-2 persons	Yes	Western	No	No	Yes	Yes	No	Female
5634	National sample	High	67	0.89646	2.00022	0.66228	1.29707	6.19344	1.46213	11.5906	8.86398	3.14044	36.5509	23.4433	1.9032	0.40147	Middle education	1-2 persons	No	Western	No	No	No	No	No	Female
5649	National sample	High	70	1.21766	0.76976	0.29284	1.46927	4.15611	5.88929	12.3018	34.9804	4.93185	1.45936	3.93246	2.41685	6.32632	Lower education	1-2 persons	No	Western	No	No	No	No	No	Female
5637	National sample	High	67	0.15038	0.46511	0.05901	0.94785	11.2013	3.00261	1.36132	1.1782	0.63037	0.07497	0.07619	0.67984	0.06462	Middle education	1-2 persons	No	Western	No	No	Yes	Yes	Yes	Male
5661	National sample	High	73	2.24924	8.71205	0.41224	3.85638	22.9967	1.88281	8.95549	40.2956	1.69444	3.81144	1.51195	13.4247	1.25803	Lower education	1-2 persons	No	Western	No	No	No	Yes	No	Female
5635	National sample	High	67	0.12611	0.08981	0.01749	0.61782	0.07782	0.38836	0.63952	0.46165	0.10845	0.42615	0.0519	0.54005	0.14587	Higher education	1-2 persons	No	Western	No	No	No	Yes	Yes	Male
5235	National sample	Moderate	71	0.498	0.17104	0.35889	0.7035	1.91396	2.30388	1.03607	4.19943	0.69588	0.4344	1.08981	18.1379	1.50777	Middle education	1-2 persons	No	Western	No	No	No	Yes	No	Male
5234	National sample	Moderate	71	1.40143	0.2728	0.12779	3.03547	2.03628	4.59912	6.15214	5.3575	0.50667	0.24036	0.23645	9.48904	0.16423	Lower education	1-2 persons	Yes	Western	No	No	No	No	Yes	Female
5663	National sample	High	74	1.84151	0.65082	0.20794	0.58195	3.65977	3.78234	6.20525	10.1021	10.6162	7.60286	1.31038	0.53107	0.54701	Higher education	1-2 persons	No	Western	No	Yes	Yes	Yes	No	Male
5638	National sample	High	67	0.57597	0.35213	0.05791	0.13738	1.21889	0.84055	1.43228	3.25032	0.99534	0.14087	0.22009	0.19718	0.62968	Middle education	1-2 persons	No	Western	No	No	No	No	No	Female
6091	National sample	Low	77	0.62059	2.83967	0.12881	1.18639	0.12154	2.47982	2.80303	6.26276	3.66168	0.56325	0.97168	2.51503	1.69905	Lower education	1-2 persons	No	Western	No	No	Yes	Yes	Yes	Female
5658	National sample	High	73	0.26267	0.22549	0.0831	0.26668	2.38952	4.41707	6.85137	14.5249	0.49148	1.0138	0.96193	1.40302	1.00755	Lower education	1-2 persons	No	Western	No	No	No	No	No	Female
5216	National sample	Moderate	68	0.132	0.14489	0.41815	0.22003	1.61358	2.9716	4.81131	2.02022	0.49143	0.44939	0.15185	0.13236	1.08471	Higher education	1-2 persons	No	Western	Yes	No	Yes	Yes	Yes	Male
6076	National sample	Low	73	1.01648	0.16227	0.04977	0.14465	0.20788	0.24111	0.81655	0.85126	0.21761	0.20207	0.18249	0.43232	0.14081	Higher education	1-2 persons	No	Western	No	Yes	Yes	Yes	Yes	Male
6077	National sample	Low	73	5.00377	6.22875	1.15243	2.11684	4.49448	18.5163	30.6328	33.2714	7.4563	0.59243	3.6579	7.43014	0.89398	Middle education	>2 persons	No	Western	Yes	No	No	No	No	Male
6079	National sample	Low	74	0.06396	0.06609	0.0702	1.74343	0.17472	0.79799	6.64427	0.44108	0.12587	0.04802	0.20792	0.10164	1.2784	Middle education	1-2 persons	No	Western	No	No	No	No	Yes	Male
6073	National sample	Low	72	0.82958	3.96055	0.2398	0.95134	1.39787	1.32723	3.53923	18.6496	3.89365	2.11734	0.94198	0.93741	3.44147	Middle education	1-2 persons	No	Western	No	No	No	No	Yes	Male
6061	National sample	Low	69	0.2071	0.28517	0.06633	0.06491	4.95943	0.57219	0.26921	1.79089	0.209	1.72606	1.58955	0.40554	0.44785	Middle education	1-2 persons	No	Western	No	No	No	Yes	No	Female
6048	National sample	Low	67	0.23286	0.30963	0.07473	0.27634	0.76448	1.13566	5.27465	3.35424	0.45582	0.30715	0.20105	1.65022	0.19018	Higher education	1-2 persons	No	Western	No	No	No	Yes	No	Male
6042	National sample	Low	65	0.33633	0.09419	0.03034	0.04732	1.00679	0.96198	0.35974	0.92424	0.21496	2.45355	3.00351	1.0279	0.36903	Middle education	>2 persons	No	Western	No	No	No	No	No	Female
6052	National sample	Low	68	0.26915	0.79326	0.03955	0.81225	0.88	6.42363	4.40162	2.85332	0.20346	0.40978	3.33499	0.44991	0.23692	Lower education	1-2 persons	No	Western	No	Yes	Yes	Yes	Yes	Female
6503	Low vaccination coverage sample	Low	75	0.11698	0.50813	0.04881	0.19285	0.35278	2.76698	1.07124	3.26922	0.76693	0.47848	1.11757	0.23496	1.08171	Middle education	1-2 persons	No	Western	No	No	No	Yes	Yes	Female
6506	Low vaccination coverage sample	Low	75	2.8389	7.28352	1.20264	1.66855	2.67921	1.63501	1.65934	6.37106	10.5491	0.18987	0.21721	6.02471	0.85442	Lower education	1-2 persons	No	Western	No	No	No	Yes	Yes	Male
6507	Low vaccination coverage sample	Low	75	0.28117	0.81615	0.06284	0.27615	1.23338	2.70306	0.94416	5.51593	0.54159	5.26938	1.90336	0.94928	2.82863	Middle education	1-2 persons	No	Western	No	No	No	Yes	Yes	Female
6504	Low vaccination coverage sample	Low	75	0.64218	0.17481	0.1817	0.77954	0.21841	1.44616	0.35739	6.57105	0.22888	8.08755	4.81817	9.43131	0.13938	Lower education	1-2 persons	No	Western	No	No	No	No	Yes	Male
6490	Low vaccination coverage sample	Low	72	0.16237	0.06477	0.01805	0.3103	0.01352	0.46264	0.11516	0.54332	0.16639	0.04355	0.01237	0.13425	0.5604	Middle education	1-2 persons	No	Western	No	No	No	No	No	Female
6500	Low vaccination coverage sample	Low	74	0.22764	0.60562	0.07451	0.13929	0.17156	0.31145	0.55514	0.67578	0.47336	0.01644	0.01497	0.36898	0.96481	Lower education	1-2 persons	No	Western	No	No	Yes	Yes	No	Male
6494	Low vaccination coverage sample	Low	72	0.11838	0.05385	0.33948	0.42551	11.091	1.91876	1.94672	1.96497	0.07741	1.40644	1.0072	0.08519	2.5966	Middle education	1-2 persons	No	Western	No	No	No	No	No	Female
6476	Low vaccination coverage sample	Low	68	0.2859	0.9494	0.16034	0.14765	0.77314	0.06115	4.27334	1.56735	0.66173	3.37188	1.34171	0.35712	0.11942	Middle education	1-2 persons	No	Western	No	No	No	No	No	Male
6488	Low vaccination coverage sample	Low	71	0.99246	0.27047	0.44644	0.27149	0.32499	2.85226	4.45751	2.00294	0.89133	0.15618	0.07495	1.58791	0.35121	Lower education	1-2 persons	No	Western	No	No	Yes	Yes	Yes	Male
6475	Low vaccination coverage sample	Low	68	0.44804	1.16155	0.18693	1.67594	0.02279	5.50163	0.53174	1.52628	0.8754	16.2531	10.1034	1.29922	0.08924	Middle education	1-2 persons	Yes	Western	No	Yes	No	Yes	No	Male
6470	Low vaccination coverage sample	Low	67	0.25349	0.87554	0.10689	0.06912	3.90084	0.12773	2.74465	4.11167	1.15191	0.44094	0.12247	0.42495	2.35861	Higher education	1-2 persons	No	Western	No	No	No	Yes	Yes	Male
6892	Low vaccination coverage sample	Very low	67	0.26401	0.26925	0.0571	0.10686	0.32595	0.24202	0.79872	3.0019	0.39346	2.68834	0.71832	0.75092	0.02973	Lower education	1-2 persons	Yes	Western	No	No	No	No	No	Male
6889	Low vaccination coverage sample	Very low	67	0.27137	0.3448	0.035	0.6752	7.13133	1.9361	0.54062	3.06216	1.29026	0.43747	0.58654	1.02787	0.75572	Middle education	1-2 persons	No	Western	No	Yes	Yes	Yes	No	Female
6885	Low vaccination coverage sample	Very low	66	0.36814	0.73122	0.1954	0.35227	0.08169	0.53165	0.29482	1.70364	1.16927	0.20534	0.1526	0.88488	0.29754	Middle education	1-2 persons	No	Western	No	No	No	No	Yes	Male
6922	Low vaccination coverage sample	Very low	75	0.15805	7.96228	0.2356	0.60227	5.01975	1.27198	1.96917	7.52936	0.41946	7.89558	4.92632	6.17086	0.07424	Middle education	1-2 persons	No	Western	No	No	Yes	Yes	Yes	Female
6911	Low vaccination coverage sample	Very low	71	1.13581	2.0788	0.36754	0.73943	0.19665	1.15988	0.8777	2.17508	2.50914	1.50031	2.04554	1.25417	0.12499	Middle education	1-2 persons	No	Western	No	No	Yes	Yes	Yes	Female
6887	Low vaccination coverage sample	Very low	67	1.43712	2.44683	0.47548	1.27534	2.18329	0.21636	1.92313	8.85532	4.51868	2.89549	1.97069	5.07333	2.10274	Higher education	1-2 persons	No	Western	Yes	Yes	Yes	Yes	Yes	Male
6884	Low vaccination coverage sample	Very low	66	2.1289	5.73588	0.9302	7.1137	0.6221	0.84192	1.51328	4.26651	6.49469	0.82679	0.81236	2.48764	0.43667	Middle education	1-2 persons	No	Western	No	No	Yes	Yes	Yes	Male
6918	Low vaccination coverage sample	Very low	73	0.09833	0.57534	0.03774	0.11233	1.54552	0.55207	0.45056	1.0044	0.95148	0.70925	4.14855	0.2995	0.09487	Middle education	1-2 persons	No	Western	No	Yes	Yes	Yes	Yes	Male
6900	Low vaccination coverage sample	Very low	68	0.09426	0.29296	0.02706	3.16237	1.22069	3.54668	4.67204	2.84274	1.18474	0.61795	0.59912	2.43405	0.83472	Middle education	1-2 persons	No	Western	No	No	No	Yes	No	Female
6912	Low vaccination coverage sample	Very low	72	0.6851	0.75539	0.25671	3.5465	0.33215	4.04317	5.07352	1.46147	1.90115	17.8468	18.1478	1.56499	2.60436	Lower education	1-2 persons	No	Western	No	No	No	No	No	Male
6914	Low vaccination coverage sample	Very low	72	0.59855	0.33653	0.03792	0.22832	0.0795	2.24299	0.77175	2.22338	0.72167	2.02012	0.40157	2.11651	0.27124	Middle education	>2 persons	No	Western	No	No	No	No	Yes	Male
6898	Low vaccination coverage sample	Very low	68	0.41606	1.14447	0.16473	0.56916	0.39244	4.41886	3.47291	8.58969	1.52413	0.22704	0.11145	1.30256	0.16464	Lower education	1-2 persons	No	Western	No	No	No	Yes	Yes	Male
6904	Low vaccination coverage sample	Very low	70	0.4108	0.76952	0.13371	0.42971	0.08032	1.98803	0.67599	4.19544	1.05256	0.14853	0.10133	0.29751	0.05957	Middle education	1-2 persons	No	Western	No	Yes	Yes	Yes	No	Male
6919	Low vaccination coverage sample	Very low	73	0.07717	0.15014	0.12692	0.83167	0.28034	2.18204	0.37408	1.46411	1.02839	0.63715	0.35549	1.5364	0.27209	Lower education	1-2 persons	No	Western	No	Yes	No	Yes	Yes	Female
6907	Low vaccination coverage sample	Very low	71	0.30699	0.22477	0.12389	1.424	1.70324	0.90137	0.17187	4.56847	0.28625	0.19219	0.13197	1.5305	0.68514	Middle education	1-2 persons	No	Western	No	No	No	Yes	Yes	Male
6928	Low vaccination coverage sample	Very low	76	0.1939	0.1648	0.04024	0.06684	0.26737	0.06227	0.81805	4.62096	0.29378	0.26355	0.0602	0.09612	0.05892	Middle education	1-2 persons	No	Western	No	No	No	Yes	Yes	Female
6931	Low vaccination coverage sample	Very low	77	0.15998	0.29237	0.05891	0.11396	3.18245	3.04907	1.34123	1.37665	0.32649	0.96968	0.64665	0.64019	0.88318	Middle education	1-2 persons	No	Western	No	No	No	Yes	Yes	Male
6895	Low vaccination coverage sample	Very low	68	0.22667	0.35662	0.04328	0.11351	1.6531	0.76117	0.20577	1.22832	0.36764	0.25436	0.47047	0.17498	5.98276	Lower education	1-2 persons	No	Western	No	No	No	No	Yes	Male
7105	Low vaccination coverage sample	Very low	68	0.08704	0.25521	0.01906	0.12548	3.92268	0.37682	0.08573	0.57113	0.10979	0.02131	0.01096	0.3941	0.7576	Lower education	>2 persons	No	Western	No	No	Yes	Yes	Yes	Male
7102	Low vaccination coverage sample	Very low	65	0.0903	0.17098	0.06413	0.07462	0.27629	0.49339	0.26583	1.17747	0.24674	0.28863	1.22231	0.12624	0.01338	Lower education	1-2 persons	No	Western	No	No	No	No	Yes	Female
7110	Low vaccination coverage sample	Very low	71	0.18939	0.32881	3.2824	0.55021	3.09606	0.72474	2.67941	1.35021	0.62382	0.16204	1.12851	1.57073	11.7964	Middle education	1-2 persons	No	Western	No	No	Yes	Yes	Yes	Female
7104	Low vaccination coverage sample	Very low	67	0.27388	0.73061	0.08572	0.14159	2.68304	2.82284	4.5655	3.99717	0.38424	1.37082	0.27269	2.87766	1.11297	Lower education	1-2 persons	No	Western	No	Yes	Yes	Yes	Yes	Male
7112	Low vaccination coverage sample	Very low	72	0.08596	0.5387	0.02076	0.07703	2.26967	0.11517	4.86792	1.38608	1.05703	0.55134	2.45184	0.31435	0.36384	Lower education	>2 persons	No	Western	No	No	No	Yes	No	Female
7322	Low vaccination coverage sample	Very low	66	1.93003	3.54085	0.40539	7.1137	7.24362	5.18905	1.99153	11.3777	12.0435	2.56312	4.05712	8.23709	0.55701	Middle education	1-2 persons	No	Western	No	Yes	Yes	Yes	Yes	Male
7337	Low vaccination coverage sample	Very low	71	0.41062	0.26591	0.05274	0.11529	0.48626	0.32714	0.21657	1.83659	0.48679	0.02869	0.04785	0.44271	0.39216	Middle education	1-2 persons	Yes	Western	No	No	No	No	No	Male
7347	Low vaccination coverage sample	Very low	76	0.29182	0.41651	0.0411	0.43433	2.54373	0.40903	0.09747	0.9411	0.22986	0.9422	0.6835	0.10922	0.09203	Middle education	1-2 persons	No	Western	No	No	No	No	No	Male
7328	Low vaccination coverage sample	Very low	68	0.35476	0.21727	3.2824	0.28578	4.6334	4.12617	10.0733	19.0785	3.50987	14.0155	7.27504	4.38268	3.32521	Middle education	>2 persons	No	Western	No	No	No	No	Yes	Male
7327	Low vaccination coverage sample	Very low	68	0.11757	0.47397	0.03101	0.27337	0.05402	1.03038	0.6326	1.1583	0.49574	1.2717	0.6824	0.7343	0.19438	Lower education	1-2 persons	No	Western	No	No	No	Yes	Yes	Female
7323	Low vaccination coverage sample	Very low	66	0.15323	0.30631	0.04518	0.13216	0.06271	2.23934	2.3284	3.60685	1.18409	0.40996	0.77041	0.70489	0.74875	Middle education	1-2 persons	No	Western	No	No	No	No	No	Male
7349	Low vaccination coverage sample	Very low	77	0.20956	0.23886	0.04598	0.10394	2.33973	0.08949	1.54759	1.82116	0.30433	0.29129	0.15058	0.31205	0.16417	Lower education	1-2 persons	Yes	Western	No	No	No	Yes	No	Female
7334	Low vaccination coverage sample	Very low	70	0.27196	1.28969	0.14512	0.27809	2.65074	4.39455	12.2856	5.07126	0.60677	0.68861	0.28748	0.40192	2.9937	Middle education	1-2 persons	No	Western	No	No	No	Yes	Yes	Male
7352	Low vaccination coverage sample	Very low	79	0.75539	0.45375	0.35969	0.20546	5.38255	0.14571	2.34191	6.49279	1.00465	0.48969	0.34714	5.23351	0.30801	Lower education	1-2 persons	No	Western	No	No	Yes	Yes	Yes	Male
7331	Low vaccination coverage sample	Very low	69	0.83428	1.13897	0.27337	0.64642	0.38165	1.05746	4.8475	6.05397	1.70819	0.09176	0.06472	0.90865	0.11329	Middle education	1-2 persons	Yes	Western	No	No	No	Yes	No	Male
6903	Low vaccination coverage sample	Very low	70	0.11999	0.21683	0.08014	2.63921	0.73896	1.0019	1.03129	1.08421	0.37201	0.42129	0.49811	1.64525	3.07983	Middle education	1-2 persons	No	Western	No	No	No	Yes	Yes	Female
7115	Low vaccination coverage sample	Very low	74	0.35533	1.09825	0.11502	0.27472	1.89105	3.1638	4.22072	3.93669	0.39565	3.17096	1.84585	0.6381	1.28152	Higher education	1-2 persons	No	Western	No	No	Yes	Yes	Yes	Female
7350	Low vaccination coverage sample	Very low	77	0.34453	0.10518	0.05056	0.3033	4.37836	2.1098	3.32688	2.97993	1.04675	1.72685	1.44494	0.48009	1.42388	Lower education	1-2 persons	No	Western	No	No	No	No	No	Male
7753	National sample	High	73	0.26662	0.4331	0.13768	1.92722	6.4966	4.89044	1.68308	6.38664	2.98314	4.39495	5.9522	1.17295	3.10377	Lower education	1-2 persons	No	Western	No	No	No	Yes	Yes	Female
7778	National sample	High	79	0.12166	0.11392	0.06827	0.22937	4.61274	1.05006	5.492	16.0619	0.22184	0.78362	0.66502	4.41879	11.7964	Lower education	1-2 persons	No	Western	No	No	No	Yes	Yes	Male
7756	National sample	High	74	1.39059	0.82687	0.51192	2.40858	9.20207	3.64939	4.01947	9.18665	6.67398	2.26595	1.74665	0.55886	2.8091	Lower education	1-2 persons	No	Western	No	No	No	Yes	Yes	Male
7740	National sample	High	70	0.143	0.19381	0.13965	0.09632	0.37996	0.05622	2.5278	1.75683	0.2724	0.03796	0.02731	0.18813	0.28455	Middle education	1-2 persons	No	Western	No	No	Yes	Yes	Yes	Male
7758	National sample	High	74	0.66906	1.94681	0.1972	6.07788	40.5438	2.18248	4.80167	6.15615	2.18263	5.53578	1.06887	0.8988	0.90787	Middle education	1-2 persons	No	Western	No	No	No	Yes	Yes	Female
7767	National sample	High	76	0.22715	0.39866	0.09358	0.17891	0.14531	2.14599	1.3198	2.82703	0.4748	0.57705	0.37799	0.98671	0.0703	Middle education	1-2 persons	No	Western	No	No	No	Yes	Yes	Female
7727	National sample	High	66	0.79735	0.22863	0.10326	0.62744	3.61775	1.89489	0.27078	1.68057	1.53846	1.89775	2.35732	0.34352	0.56857	Middle education	1-2 persons	No	Western	Yes	No	No	No	No	Female
7739	National sample	High	70	0.57585	0.6581	0.57674	0.95608	5.5992	0.17914	8.13738	2.98373	6.87487	6.4571	4.24565	1.14222	2.57642	Higher education	1-2 persons	No	Western	No	No	No	Yes	Yes	Female
7722	National sample	High	65	0.15235	2.41291	0.11133	0.3321	2.30477	0.71005	0.35799	3.03626	1.21205	0.37187	0.66295	0.16318	0.052	Middle education	1-2 persons	No	Western	No	No	No	No	Yes	Female
7730	National sample	High	67	0.15329	0.33603	0.10375	0.14099	1.68033	1.78365	0.75471	5.76052	0.42554	5.15471	1.52112	0.16225	1.35842	Middle education	>2 persons	No	Western	No	No	No	No	No	Female
7732	National sample	High	68	1.0102	3.87444	1.02519	0.85837	5.77537	2.58176	4.4701	8.40753	7.43055	1.30075	4.5406	0.60557	2.79069	Lower education	1-2 persons	No	Western	No	No	No	No	No	Female
7763	National sample	High	75	2.08065	1.33728	0.07029	0.12295	0.5649	18.5163	30.6328	6.26372	0.64735	1.76708	0.71361	1.76581	0.11651	Middle education	1-2 persons	No	Western	No	No	No	No	Yes	Female
7770	National sample	High	76	2.52196	0.48705	0.13819	1.49964	2.99566	18.5163	30.6328	8.97959	1.43565	15.5683	16.9298	0.65756	1.45904	Middle education	1-2 persons	No	Western	No	No	No	No	No	Male
7747	National sample	High	71	1.33978	0.70432	0.10958	0.32399	2.89008	1.95886	1.10289	5.88666	1.00247	1.37969	1.89358	1.61073	0.23447	Middle education	1-2 persons	No	Western	No	No	No	No	No	Male
7754	National sample	High	73	0.93174	1.53108	1.6911	0.39583	0.95082	0.4336	3.05464	6.96833	1.61352	0.88148	0.70172	0.74798	0.60518	Middle education	1-2 persons	Yes	Western	No	No	No	No	Yes	Male
7769	National sample	High	76	1.10007	0.45659	0.16556	1.03766	1.3069	0.96667	1.41466	5.78671	1.95001	1.316	2.18423	0.75051	2.28171	Middle education	1-2 persons	No	Western	No	No	No	Yes	Yes	Female
7719	National sample	High	65	0.65065	0.73978	0.30844	2.59231	0.18677	2.70051	1.83609	3.95918	1.02735	0.7285	18.1478	0.51868	0.30338	Middle education	1-2 persons	No	Western	No	No	No	No	Yes	Male
7724	National sample	High	66	0.99622	2.55548	0.15962	0.60568	0.35431	0.27242	0.42874	2.19916	1.23598	1.08821	0.08289	0.34181	0.18827	Middle education	>2 persons	No	Western	No	Yes	Yes	Yes	Yes	Male
7748	National sample	High	72	0.18164	0.35278	0.36599	0.10185	0.48809	0.16766	0.67949	1.40625	0.35661	0.01744	0.01757	0.28708	0.12719	Higher education	1-2 persons	No	Western	No	No	No	No	No	Female
7743	National sample	High	70	2.48055	0.27919	0.39587	1.74064	0.14475	0.72711	2.62812	2.53611	1.21374	0.87348	0.55448	1.62136	0.40223	Higher education	1-2 persons	No	Western	No	No	No	Yes	Yes	Female
7745	National sample	High	71	0.32664	0.2054	1.59151	0.30265	0.24623	6.12779	4.87942	7.42189	1.15696	0.32402	0.20909	12.4866	0.69058	Middle education	1-2 persons	No	Western	No	No	No	Yes	Yes	Female
7726	National sample	High	66	1.09499	2.15943	0.48053	0.97515	4.72209	0.69982	1.47633	11.2641	3.65862	0.26622	0.10857	1.52282	0.42849	Higher education	1-2 persons	No	Western	No	No	No	Yes	Yes	Male
7744	National sample	High	70	2.30067	2.07616	0.24931	0.19469	20.5078	4.28079	1.83135	4.08971	4.41013	0.81289	0.7187	2.52933	0.50278	Middle education	1-2 persons	No	Western	No	No	No	Yes	No	Female
7735	National sample	High	68	0.52862	0.90025	0.13193	0.25401	0.20077	0.30726	1.05402	10.881	1.21561	0.92851	0.1319	0.31589	0.06317	Middle education	1-2 persons	No	Western	No	No	Yes	Yes	No	Female
3944	National sample	Very high	65	0.65447	0.33777	0.07789	0.16002	0.89401	2.84134	0.66386	11.0961	2.15054	0.83968	4.68858	2.49969	2.42721	Lower education	1-2 persons	No	Western	No	No	No	No	Yes	Female
8186	National sample	Very high	76	2.58078	1.93453	0.60026	1.68183	9.30112	5.88718	22.4497	8.40848	2.75625	6.05444	9.8583	5.01153	7.64767	Lower education	1-2 persons	No	Western	No	No	No	No	No	Male
8142	National sample	Very high	66	1.38048	2.37557	0.52165	0.93295	5.76114	0.30773	0.79548	13.2957	6.18197	1.80255	0.98929	1.32185	5.75989	Middle education	1-2 persons	No	Western	No	Yes	No	No	Yes	Female
8152	National sample	Very high	68	0.10602	0.17399	0.03317	0.06843	0.34543	0.02501	0.14745	0.53152	0.49097	0.17809	0.08126	0.07735	0.35065	Lower education	1-2 persons	No	Western	No	No	No	Yes	Yes	Female
8180	National sample	Very high	75	8.9485	11.215	3.2824	7.1137	4.84203	1.97603	2.59554	7.63175	22.77	0.91276	0.77534	18.1379	0.82761	Middle education	1-2 persons	No	Western	No	No	No	Yes	Yes	Male
8162	National sample	Very high	71	3.5105	0.49077	0.65668	2.51359	0.2125	0.59374	2.52558	4.5661	1.11945	1.64399	0.73488	3.27474	0.8049	Lower education	1-2 persons	No	Western	No	No	No	Yes	No	Male
8159	National sample	Very high	70	0.49791	0.22181	0.80601	0.59492	0.97042	1.23649	1.01068	1.86374	1.10644	0.85155	0.82133	0.47558	0.14315	Middle education	1-2 persons	No	Western	No	Yes	Yes	Yes	Yes	Female
8168	National sample	Very high	72	2.25955	0.26162	0.96507	1.02967	0.1573	0.07687	2.07881	18.9394	0.24393	24.8248	1.90837	0.30885	0.53781	Middle education	1-2 persons	No	Western	No	No	No	No	No	Male
8155	National sample	Very high	69	3.36855	0.39417	2.5835	0.27669	0.6556	1.23863	1.23877	7.03345	0.87215	0.39264	0.09062	0.34092	0.74697	Middle education	1-2 persons	No	Western	No	No	No	No	No	Female
8189	National sample	Very high	77	0.1334	0.27328	0.03317	0.23964	0.42441	0.21597	0.96194	2.00924	0.22223	0.7348	0.16448	0.85209	0.342	Middle education	1-2 persons	No	Western	No	No	No	No	Yes	Female
8175	National sample	Very high	73	0.7584	0.11903	0.44542	0.55162	0.28281	0.66054	0.08358	0.9895	0.30874	0.3472	0.97537	1.06419	0.06871	Lower education	1-2 persons	Yes	Western	No	No	Yes	Yes	Yes	Female
8176	National sample	Very high	74	0.34843	6.02454	0.69408	0.20778	4.55424	1.96254	1.78261	3.09118	0.94374	0.45436	0.41975	0.4702	0.56063	Middle education	1-2 persons	No	Western	No	No	No	No	Yes	Male
8182	National sample	Very high	75	0.10378	0.1821	0.0237	0.08519	4.79275	0.26668	0.19048	2.17101	0.19093	0.05671	0.07919	0.04518	0.20539	Middle education	1-2 persons	No	Western	No	No	Yes	Yes	Yes	Female
7765	National sample	High	76	0.51216	0.71294	0.075	0.29986	0.25141	5.35522	5.58805	5.62724	1.61883	0.35782	0.14865	0.42671	0.18272	Higher education	1-2 persons	No	Western	No	No	No	Yes	No	Male
8557	National sample	Very high	65	0.25023	0.63194	0.04547	0.35448	2.24958	1.21516	0.82904	4.97988	0.8201	24.8248	0.97255	0.28326	0.80183	Lower education	1-2 persons	No	Western	No	No	Yes	Yes	Yes	Female
8607	National sample	Very high	77	0.2659	0.5995	0.14773	0.30853	0.17279	1.10264	0.39009	4.03395	0.73533	0.13614	0.47919	0.86993	0.16866	Higher education	>2 persons	No	Western	No	No	No	Yes	Yes	Male
8560	National sample	Very high	65	0.30156	3.30978	0.19391	1.67835	0.64372	0.21577	0.86248	3.32494	2.50431	0.09661	0.47093	0.4787	0.64858	Middle education	1-2 persons	No	Western	No	No	No	Yes	No	Female
8609	National sample	Very high	77	0.13213	0.0667	0.01625	1.01522	0.15795	0.24101	0.23744	0.58994	0.0825	0.2372	0.0411	1.12073	0.08341	Middle education	1-2 persons	Yes	Western	No	No	No	Yes	No	Male
8576	National sample	Very high	69	0.51116	0.41709	0.11423	0.85594	1.82068	1.28608	0.58637	2.6693	0.8385	1.87342	2.54102	0.39589	11.7964	Middle education	1-2 persons	No	Western	No	No	No	Yes	Yes	Female
8600	National sample	Very high	75	0.07459	0.13345	0.02033	0.03802	0.06225	0.11368	0.27078	0.46723	0.1638	0.33674	0.23019	0.13402	0.64321	Middle education	1-2 persons	Yes	Western	No	No	No	No	No	Male
8565	National sample	Very high	67	0.54157	0.6429	0.07501	0.21539	0.16438	1.47898	10.9244	15.1904	0.59876	0.4065	3.35018	1.00385	4.49916	Higher education	>2 persons	No	Western	No	No	Yes	Yes	Yes	Female
8604	National sample	Very high	76	0.59018	1.51613	0.11975	2.79917	6.81708	3.2339	1.63906	2.4539	0.76461	1.24329	0.71322	0.95565	0.49446	Higher education	1-2 persons	Yes	Western	No	No	No	Yes	Yes	Female
8614	National sample	Very high	79	1.75845	0.09473	0.03835	7.1137	1.73658	0.58588	0.7345	0.88967	0.27464	0.70564	0.06529	2.03037	0.16652	Higher education	1-2 persons	No	Western	No	No	No	Yes	Yes	Male
8566	National sample	Very high	67	0.23113	0.09858	0.10499	0.14213	0.10718	0.31388	0.82685	0.68223	0.52507	0.08561	0.10097	1.33137	1.42884	Middle education	1-2 persons	No	Western	No	Yes	Yes	Yes	Yes	Female
8573	National sample	Very high	68	0.20677	1.70324	0.04441	0.58537	5.89518	2.03654	1.61801	6.05415	0.26073	0.40842	0.1006	0.29247	0.29646	Higher education	1-2 persons	Yes	Western	No	No	No	Yes	Yes	Male
8561	National sample	Very high	65	1.2738	1.02926	0.98661	1.21102	5.98769	2.97709	4.07693	8.13789	3.6301	6.85178	4.44916	1.86826	2.74612	Higher education	1-2 persons	No	Western	No	No	No	No	Yes	Female
8138	National sample	Very high	65	0.79271	3.98789	0.52607	8.5684	10.0221	2.32914	1.40805	11.042	3.8929	0.6972	0.18636	3.10696	0.897	Middle education	1-2 persons	No	Western	No	No	No	No	No	Male
8143	National sample	Very high	66	0.37536	0.6318	0.3572	0.57303	40.5438	0.8927	1.79962	12.6443	2.02872	1.04961	18.1478	11.5325	0.19707	Middle education	1-2 persons	No	Western	No	No	No	Yes	Yes	Female
8172	National sample	Very high	72	2.95436	2.7541	0.64805	1.38149	9.2079	1.341	6.50772	15.2318	4.30779	0.40771	0.27812	2.28615	0.97948	Middle education	1-2 persons	No	Western	No	No	No	No	Yes	Male
8616	National sample	Very high	79	0.18516	0.63437	0.03622	0.11513	0.24114	0.18736	0.88327	1.1533	0.67765	0.58048	0.63117	0.18695	0.26684	Higher education	1-2 persons	No	Western	No	No	No	Yes	Yes	Male
8559	National sample	Very high	65	0.25086	0.45009	0.07355	0.28511	0.91878	1.70872	0.11218	1.45945	0.26297	3.21883	1.46506	0.20408	0.22427	Higher education	1-2 persons	No	Non-Western	No	No	No	No	Yes	Female
8575	National sample	Very high	69	0.5084	1.56234	0.18786	0.46804	1.60304	2.23579	0.57073	6.59097	1.72882	0.07331	0.24556	0.45011	0.26122	Higher education	1-2 persons	No	Western	No	No	No	Yes	Yes	Male
8601	National sample	Very high	76	1.04094	0.9087	0.1301	0.40774	3.4546	1.58635	30.6328	6.41248	1.14453	3.29489	1.8023	1.369	0.14029	Middle education	1-2 persons	No	Western	No	No	No	No	Yes	Female
8568	National sample	Very high	68	0.23202	1.0821	0.18104	1.19015	8.53863	0.22164	1.41372	3.49985	1.0816	0.21365	0.31422	1.33266	0.14968	Middle education	1-2 persons	No	Western	Yes	No	Yes	Yes	Yes	Female
9033	National sample	High	78	0.43741	0.8288	1.5742	0.26845	5.08925	2.95343	1.02919	6.6749	1.2331	0.20049	0.13327	0.40762	0.11085	Middle education	1-2 persons	No	Western	No	No	No	No	Yes	Female
8991	National sample	High	67	0.91255	1.19721	2.50094	0.30858	37.1977	18.5163	1.32717	8.45344	6.82379	23.1079	14.8581	2.01899	11.7964	Higher education	1-2 persons	No	Western	No	No	No	No	No	Female
8992	National sample	High	67	0.67719	0.39472	0.13036	0.37704	0.297	0.73866	0.97564	2.12726	0.50916	0.41345	0.70462	0.65806	0.17096	Lower education	1-2 persons	No	Western	No	No	No	Yes	Yes	Male
9027	National sample	High	77	0.98609	0.34936	0.04851	0.58157	0.47432	0.27433	0.27889	1.51723	0.31463	0.5429	0.08428	0.21075	0.27157	Higher education	1-2 persons	No	Western	No	No	No	No	Yes	Male
8977	National sample	High	65	0.29495	0.87636	0.13833	0.27633	0.26497	0.96545	0.43826	2.33357	0.71335	0.05387	0.0646	0.20912	0.16811	Middle education	1-2 persons	No	Western	No	No	No	Yes	Yes	Female
9010	National sample	High	73	0.27348	0.2447	0.12091	3.26827	4.95043	0.81541	0.47455	4.02663	0.55474	0.32162	0.35055	0.28449	0.27137	Middle education	1-2 persons	No	Western	No	No	No	Yes	Yes	Female
8999	National sample	High	71	0.12582	0.59869	0.04551	0.12012	0.61841	0.08566	7.06395	1.81029	0.33789	0.15331	0.13561	0.17821	0.10577	Higher education	1-2 persons	No	Western	No	Yes	No	Yes	Yes	Female
9008	National sample	High	73	2.27148	7.18517	0.44218	3.49826	7.18619	3.30875	16.9437	9.48734	10.2571	0.52406	0.83391	11.5172	9.11332	Lower education	1-2 persons	No	Western	No	No	No	No	Yes	Male
9003	National sample	High	72	0.75787	1.49043	0.33707	4.85505	5.06145	3.87128	6.14777	11.1519	5.99623	0.13511	0.15282	0.58402	1.38856	Higher education	1-2 persons	No	Western	Yes	No	Yes	Yes	Yes	Male
9025	National sample	High	76	1.21921	4.38542	0.4094	0.73217	3.42625	2.73934	2.46838	11.5214	6.45487	3.94796	4.50386	10.5076	2.67119	Lower education	1-2 persons	No	Western	No	No	No	Yes	Yes	Male
9019	National sample	High	75	0.08181	0.06266	0.34738	0.70607	4.24707	0.57111	2.35739	9.39232	0.116	0.29632	0.0361	6.02464	0.28633	Middle education	1-2 persons	No	Western	No	No	No	No	No	Male
9021	National sample	High	76	4.22983	6.58489	1.52531	3.46581	0.14159	1.89852	25.1886	16.2236	1.33679	1.404	0.57853	3.49225	0.92664	Middle education	1-2 persons	No	Western	No	No	No	No	No	Female
8988	National sample	High	66	1.23708	1.83502	0.33792	1.17314	0.09272	0.23412	2.18399	1.77312	0.40221	0.46347	0.24831	1.4739	0.5982	Lower education	1-2 persons	No	Western	No	Yes	No	Yes	Yes	Female
9006	National sample	High	72	0.21336	0.20173	0.04928	0.69099	0.31624	5.76379	2.18674	2.61192	1.75531	1.87153	0.21402	0.46168	1.65562	Middle education	1-2 persons	No	Western	No	No	No	Yes	Yes	Male
8981	National sample	High	65	1.32129	0.777	0.48666	0.78519	0.98519	1.14274	4.13253	6.1665	0.93275	10.4762	5.68797	4.37719	11.7964	Middle education	1-2 persons	No	Western	No	No	No	Yes	Yes	Male
9030	National sample	High	78	0.65491	0.30638	0.07769	0.38731	4.76375	0.01955	0.72222	2.55842	0.56686	0.61995	0.3141	0.3719	0.0848	Lower education	1-2 persons	Yes	Western	No	No	No	No	Yes	Female
8986	National sample	High	66	0.5786	0.70669	0.08225	0.19591	0.66308	1.40256	1.42467	5.13952	1.00984	3.22675	6.64435	1.50392	4.7159	Middle education	1-2 persons	No	Western	No	Yes	Yes	Yes	Yes	Female
8996	National sample	High	69	0.15175	0.23747	0.25193	0.09906	0.27612	0.2429	2.84275	1.0518	0.18329	0.21428	0.13625	0.08808	0.0846	Higher education	1-2 persons	No	Western	Yes	No	Yes	Yes	Yes	Male
9020	National sample	High	76	0.80008	1.26471	0.85216	0.97237	2.39711	0.42882	10.2095	12.5315	1.73225	1.82571	4.80167	0.63038	3.099	Lower education	1-2 persons	Yes	Western	No	Yes	Yes	Yes	No	Female
8993	National sample	High	68	0.60159	0.96143	0.38039	0.79584	6.03668	0.36562	1.86314	5.51757	2.68452	4.76339	0.44359	0.46758	2.25825	Middle education	1-2 persons	No	Western	No	No	No	Yes	Yes	Male
9415	Low vaccination coverage sample	Low	69	0.24332	1.01282	0.08787	0.7786	3.83929	0.73294	1.50774	5.32526	3.49514	3.65341	3.2997	0.39416	0.68976	Lower education	>2 persons	No	Western	No	Yes	Yes	No	Yes	Female
9410	Low vaccination coverage sample	Low	67	0.56592	1.54998	0.24268	0.51386	1.36112	4.23611	3.69771	9.4434	1.48257	16.7775	7.35925	0.91115	3.40772	Middle education	>2 persons	No	Western	No	No	No	Yes	No	Male
9437	Low vaccination coverage sample	Low	75	0.08797	0.25344	0.02483	0.93	5.73936	0.04949	0.21427	1.33197	0.28788	0.09918	0.03733	0.09446	0.08072	Lower education	>2 persons	No	Western	No	No	No	No	No	Male
9414	Low vaccination coverage sample	Low	69	8.9485	0.99342	1.4156	7.1137	11.2529	3.96944	8.61215	28.7761	7.80149	24.8248	18.1478	31.0252	11.7964	Lower education	1-2 persons	No	Western	No	No	No	No	No	Male
9400	Low vaccination coverage sample	Low	66	0.48304	0.54832	0.11916	0.43829	0.73974	1.50111	7.98901	2.45279	1.70055	0.89537	18.1478	0.31175	0.56514	Lower education	1-2 persons	No	Western	No	No	No	No	No	Female
9398	Low vaccination coverage sample	Low	65	0.21382	0.28047	0.23805	0.99411	2.0013	0.22639	5.7663	4.58331	0.64307	3.58925	0.19075	0.3114	0.36022	Lower education	>2 persons	No	Western	No	No	No	Yes	No	Female
9423	Low vaccination coverage sample	Low	71	0.32957	0.30044	1.3057	0.68918	3.93065	2.7613	7.5255	28.756	2.061	2.63809	0.78839	1.38483	1.25209	Lower education	1-2 persons	No	Western	No	No	No	Yes	Yes	Female
9406	Low vaccination coverage sample	Low	67	0.09856	0.56466	0.08961	0.07231	0.11625	2.79017	0.15811	2.5534	1.1596	0.06899	0.07183	0.34442	2.10525	Middle education	1-2 persons	No	Western	No	No	No	No	Yes	Female
9430	Low vaccination coverage sample	Low	73	0.25519	0.54705	0.92908	0.12833	0.49781	0.53718	2.38695	1.10918	0.39729	0.27395	0.55089	0.1027	0.20626	Middle education	>2 persons	No	Western	No	No	Yes	Yes	Yes	Female
9411	Low vaccination coverage sample	Low	68	0.29207	0.43825	0.12373	0.53867	3.69667	2.43787	1.22931	1.65035	1.64282	0.8396	0.68203	2.26691	1.07113	Lower education	>2 persons	No	Western	No	No	No	No	No	Male
9424	Low vaccination coverage sample	Low	71	0.07482	0.17306	0.0259	0.86862	1.43571	4.99138	1.10919	1.59251	0.30358	9.12422	0.2942	0.11067	2.39363	Lower education	1-2 persons	No	Western	No	No	Yes	Yes	Yes	Female
9454	Low vaccination coverage sample	Low	78	0.8316	0.36624	0.08641	0.55502	61.7775	1.05404	7.8179	40.4155	0.92659	1.25365	3.04645	0.33015	0.6654	Lower education	1-2 persons	No	Western	No	No	No	No	No	Male
9407	Low vaccination coverage sample	Low	67	0.27759	0.66592	0.05812	0.39323	40.5438	2.00733	4.98529	2.83119	0.65259	0.21326	0.15743	0.18329	0.2159	Lower education	>2 persons	No	Western	No	Yes	Yes	No	Yes	Female
9448	Low vaccination coverage sample	Low	77	0.24153	0.48244	0.21968	0.44219	0.88501	0.99771	4.20055	3.23165	1.03763	0.15402	0.15977	1.11915	0.25081	Lower education	1-2 persons	No	Western	No	Yes	No	Yes	Yes	Female
9455	Low vaccination coverage sample	Low	79	0.16824	0.08899	0.0347	0.14771	0.2116	1.29158	0.28241	2.23863	0.25054	0.21826	0.0934	0.28511	0.31294	Lower education	1-2 persons	No	Western	No	No	Yes	Yes	Yes	Male
9422	Low vaccination coverage sample	Low	71	0.60311	0.55464	0.05947	0.59587	0.06441	0.03217	0.7761	2.38234	0.50252	0.1621	0.16259	0.13236	0.17469	Middle education	1-2 persons	No	Western	No	No	No	Yes	Yes	Female
9427	Low vaccination coverage sample	Low	72	2.25814	0.83154	0.80893	7.1137	4.09648	1.31291	6.33633	4.66201	1.31991	1.4801	1.06775	1.00325	0.72141	Lower education	1-2 persons	No	Western	No	No	No	Yes	No	Female
9416	Low vaccination coverage sample	Low	69	0.28949	0.36691	0.14179	0.07814	6.75849	0.59552	0.26124	1.87462	0.64424	0.93008	0.41463	0.28704	0.24273	Lower education	1-2 persons	No	Western	No	No	No	No	No	Female
9823	National sample	High	66	0.14389	0.26877	0.11321	0.0716	0.31121	0.05755	0.92624	1.07524	0.31402	0.05439	0.07813	0.06254	0.16438	Middle education	1-2 persons	No	Western	No	No	No	Yes	Yes	Female
9826	National sample	High	67	1.08559	0.95344	0.51353	1.02402	2.61498	1.61486	4.16784	8.22864	2.17384	2.60605	2.84907	1.47492	1.46647	Middle education	1-2 persons	Yes	Western	No	No	No	Yes	Yes	Male
9863	National sample	High	76	0.13661	0.10803	0.03505	0.37008	0.05325	0.17738	0.06844	0.44481	0.17999	0.03394	0.06283	0.2787	0.22805	Middle education	1-2 persons	No	Western	No	No	No	Yes	Yes	Female
9859	National sample	High	76	7.46871	19.0355	3.77602	4.33555	1.91797	1.64775	5.14308	111.466	22.77	1.11784	1.06363	7.39456	2.40341	Middle education	>2 persons	No	Western	No	No	No	No	Yes	Male
9828	National sample	High	67	0.09624	0.16807	0.03746	0.98928	1.07342	0.58605	0.08021	0.73452	0.48352	0.18122	0.13343	0.48261	0.04069	Higher education	1-2 persons	No	Western	No	No	No	Yes	Yes	Male
9827	National sample	High	67	0.27413	0.19819	0.36395	0.848	0.0949	0.08991	0.20913	0.44473	0.25854	0.3018	0.81151	3.22507	0.11402	Middle education	1-2 persons	No	Western	No	Yes	No	Yes	Yes	Female
9838	National sample	High	70	3.24148	8.92169	1.81028	3.3036	1.55464	10.2058	7.88357	25.6928	25.0497	1.65769	1.0963	6.27983	0.71249	Middle education	1-2 persons	No	Western	No	No	No	No	No	Male
9854	National sample	High	74	0.13039	0.33666	0.03665	0.28368	0.16391	0.37899	4.06652	3.2224	0.2995	0.15189	0.13248	0.21552	0.18722	Middle education	1-2 persons	No	Western	No	No	No	Yes	Yes	Female
9866	National sample	High	77	0.46458	0.28206	0.22438	0.98294	0.1539	0.55668	0.84651	3.43168	0.50301	28.9764	18.2773	0.93104	0.65381	Lower education	1-2 persons	No	Western	No	No	Yes	Yes	Yes	Male
9839	National sample	High	70	0.88208	0.19119	0.04712	0.44392	2.85544	1.76632	0.4673	1.66192	0.45173	0.95127	0.35956	0.51202	0.07225	Middle education	1-2 persons	No	Western	Yes	No	Yes	Yes	No	Male
9870	National sample	High	78	0.2441	0.1197	0.05882	0.2577	0.34828	2.10038	30.6328	5.56449	0.24746	1.29097	0.32189	2.85911	1.09754	Middle education	1-2 persons	No	Western	No	No	No	No	Yes	Male
9844	National sample	High	71	0.44076	0.84083	0.82527	0.70811	2.93739	3.25652	1.74202	2.51516	1.50211	1.45618	5.86894	0.40494	6.12993	Middle education	>2 persons	No	Western	No	No	No	Yes	Yes	Female
9824	National sample	High	67	1.40014	1.3504	0.39539	13.5216	40.5438	0.6439	1.471	5.87239	2.1248	1.58818	1.96916	1.52053	2.62958	Lower education	1-2 persons	No	Western	No	No	No	No	Yes	Female
9845	National sample	High	72	0.13314	0.22357	0.05116	1.04838	0.92515	1.17922	0.70286	1.04259	0.42987	0.39615	0.40149	0.2616	0.98728	Lower education	1-2 persons	No	Western	No	No	Yes	Yes	Yes	Male
9836	National sample	High	70	0.42109	4.46096	0.04485	0.12266	2.87041	2.66064	1.70122	0.81756	0.25244	0.71648	0.82248	0.14109	0.03724	Higher education	1-2 persons	No	Western	No	No	No	Yes	Yes	Male
9817	National sample	High	65	0.11662	0.27188	0.10993	0.24267	2.42048	1.30617	0.08848	0.72372	0.1981	0.02015	0.02012	0.0985	0.3488	Middle education	1-2 persons	No	Western	No	No	Yes	Yes	Yes	Female
9848	National sample	High	73	1.95453	1.2747	0.09433	1.75912	1.9348	2.83731	1.10924	2.93691	1.29093	0.74215	0.74346	6.85516	1.34517	Middle education	1-2 persons	No	Western	No	No	No	Yes	Yes	Male
9843	National sample	High	71	0.25065	0.49401	0.04944	2.56543	5.43937	1.50899	2.28631	8.86829	0.74966	1.15581	1.84952	0.31021	4.51082	Middle education	1-2 persons	No	Western	No	No	No	No	Yes	Female
9833	National sample	High	69	0.4824	2.51813	0.44267	4.19157	4.48521	3.81297	6.03906	20.1958	7.56237	7.88218	4.85563	10.4514	2.97991	Middle education	1-2 persons	No	Western	No	No	Yes	No	Yes	Female
9867	National sample	High	77	2.81895	0.41346	0.31545	0.80666	2.27381	3.99905	6.43342	2.82897	0.58348	4.27497	0.6529	9.61566	0.15265	Middle education	1-2 persons	No	Western	No	No	No	No	No	Female
9835	National sample	High	69	0.10794	0.20919	0.05451	0.15037	3.87542	2.57062	0.34915	2.29334	0.46919	3.46711	0.36581	0.17948	0.11998	Middle education	1-2 persons	No	Western	No	No	No	Yes	Yes	Female
9873	National sample	High	79	2.36664	1.3947	0.29588	0.46776	0.23574	0.84167	1.84863	7.80797	1.53861	6.19842	2.43829	3.36072	0.85069	Lower education	1-2 persons	No	Western	No	No	No	Yes	Yes	Male
9830	National sample	High	68	0.45328	0.47065	0.08817	0.42849	13.5991	4.35467	7.55772	10.2667	0.98668	1.44799	0.64667	1.68375	0.29587	Lower education	1-2 persons	No	Western	No	No	Yes	Yes	Yes	Male
9849	National sample	High	73	1.02263	0.30612	0.06073	0.53216	0.06946	0.79959	6.71901	2.64234	1.8032	1.05857	0.71376	0.6175	1.3584	Middle education	1-2 persons	No	Western	No	No	No	No	No	Male
9408	Low vaccination coverage sample	Low	67	0.95959	10.4272	0.25778	0.12016	0.94252	1.6525	0.45048	1.84023	1.96702	1.09761	2.15912	6.76552	2.61423	Lower education	>2 persons	No	Western	No	No	No	Yes	Yes	Female
9432	Low vaccination coverage sample	Low	74	0.33538	17.961	0.32079	0.44653	5.64674	3.4467	6.16405	12.4784	6.96109	1.97454	1.54459	1.42535	4.26149	Lower education	1-2 persons	No	Western	No	No	No	No	No	Female
10249	National sample	Low	68	0.58303	0.59438	0.28886	0.70476	7.42724	2.96323	3.46589	11.6025	15.0788	3.01663	2.2201	2.76952	0.24126	Lower education	>2 persons	No	Western	No	No	No	No	No	Female
10269	National sample	Low	73	3.87016	5.93804	1.19192	2.11498	3.34789	0.64916	2.88207	32.656	10.2947	6.99359	1.98805	3.68168	3.68587	Middle education	1-2 persons	Yes	Western	No	No	No	Yes	No	Male
10274	National sample	Low	74	0.67128	2.51108	0.14723	1.31001	0.38834	1.62355	0.49763	6.72199	2.76774	1.19602	7.26133	0.66527	2.49979	Middle education	1-2 persons	No	Western	No	No	Yes	Yes	Yes	Male
10278	National sample	Low	75	1.143	1.92276	0.35961	1.73036	3.36637	2.64128	0.59589	11.417	8.57845	0.91473	0.66605	3.24095	0.30655	Higher education	1-2 persons	No	Western	No	No	No	No	Yes	Male
10270	National sample	Low	73	0.34094	6.37524	4.39653	1.9676	1.42024	2.68886	0.83593	3.01043	0.81887	2.2343	0.40128	1.09461	1.14313	Higher education	1-2 persons	No	Western	No	Yes	Yes	Yes	Yes	Female
10296	National sample	Low	78	0.86723	0.66476	0.20101	0.37276	5.85275	0.50664	4.91084	14.5658	6.29927	3.37472	3.97377	2.03194	0.11625	Middle education	1-2 persons	No	Western	No	No	No	No	No	Female
10248	National sample	Low	68	0.42746	0.77611	0.2533	0.50481	40.5438	1.06757	1.05247	7.80841	1.93761	1.20241	0.19814	0.48255	0.10874	Middle education	1-2 persons	No	Western	No	No	No	No	No	Female
10287	National sample	Low	77	0.70793	0.43881	0.37938	0.19813	0.63584	0.84507	6.80512	2.0307	0.215	0.61354	0.83885	0.82463	0.07782	Higher education	1-2 persons	No	Western	No	No	No	No	Yes	Male
10262	National sample	Low	70	0.64679	1.05002	0.23659	0.23159	0.14694	0.61042	5.85484	4.55104	2.45107	3.17601	0.26255	0.69533	0.40158	Higher education	1-2 persons	No	Western	No	No	No	No	Yes	Female
10256	National sample	Low	69	1.83711	1.18833	0.12062	0.60774	3.362	3.67579	30.6328	5.71547	2.36288	2.8652	1.32294	0.47314	11.7964	Middle education	1-2 persons	No	Western	No	No	No	Yes	Yes	Female
10244	National sample	Low	67	0.31494	0.2667	0.17828	0.11528	0.58551	2.38675	1.60159	6.02388	1.03689	0.85088	0.30251	0.33597	0.16314	Middle education	1-2 persons	No	Western	No	No	No	Yes	Yes	Female
10273	National sample	Low	73	0.84733	1.4778	0.34056	2.89079	40.5438	3.56852	30.6328	13.2001	2.19739	24.8248	18.1478	1.89551	11.7964	Higher education	1-2 persons	No	Western	No	No	Yes	Yes	No	Male
10264	National sample	Low	71	0.47236	0.29502	0.63982	0.13465	3.67068	1.93166	0.68107	3.31429	1.11913	1.23156	0.17476	0.94568	0.42003	Middle education	1-2 persons	No	Western	No	No	No	Yes	No	Male
10242	National sample	Low	66	0.50563	0.75937	0.08928	0.20029	0.86347	2.89657	4.27495	13.0907	1.80627	3.27237	1.7095	3.28601	0.18276	Higher education	1-2 persons	No	Western	No	Yes	Yes	Yes	No	Female
10240	National sample	Low	65	2.45429	5.45395	0.88276	1.45414	3.66832	2.52005	0.66474	20.8242	6.44094	0.88972	1.35383	2.31627	0.77858	Higher education	1-2 persons	No	Western	No	No	No	Yes	Yes	Male
10238	National sample	Low	65	0.4256	1.26997	0.22743	0.14238	0.83468	1.41482	7.17014	6.37468	0.65567	2.19286	0.96581	2.89883	0.26214	Higher education	1-2 persons	No	Western	No	No	Yes	Yes	Yes	Female
10272	National sample	Low	73	0.33339	0.48604	0.0787	4.1798	0.99667	0.98486	30.6328	5.32438	0.46767	24.8248	0.50494	0.75558	0.62193	Higher education	1-2 persons	No	Western	No	No	No	Yes	Yes	Female
10237	National sample	Low	65	0.3503	0.90325	0.08577	0.48474	1.89718	0.33985	3.14181	14.4058	1.06638	0.13867	0.04718	1.76147	0.14408	Middle education	1-2 persons	No	Western	No	No	No	Yes	No	Female
10268	National sample	Low	73	0.77703	1.45812	0.24641	0.35388	2.12343	0.09366	0.46701	7.99621	1.66282	0.25038	0.13108	0.61778	0.1615	Higher education	1-2 persons	No	Western	Yes	No	No	Yes	Yes	Female
10254	National sample	Low	69	0.07467	0.35269	0.1363	0.28617	2.563	0.57827	0.0913	2.94638	0.53544	1.56366	0.5192	0.35017	0.75839	Middle education	1-2 persons	No	Western	No	No	No	Yes	Yes	Male
10265	National sample	Low	72	0.48836	0.93064	0.10639	0.16755	0.52461	1.55013	2.92682	5.79353	1.12002	0.14422	0.04601	0.78855	0.10339	Higher education	1-2 persons	No	Western	No	No	Yes	Yes	No	Female
10260	National sample	Low	70	0.98117	6.84981	0.11586	0.28403	0.19351	2.52367	2.17846	2.00449	0.60465	0.44985	0.21177	0.36487	0.75548	Middle education	>2 persons	No	Western	No	No	No	Yes	Yes	Male
10243	National sample	Low	67	0.88081	0.6	0.05981	3.68081	4.26672	0.7508	0.43883	2.17633	0.71557	0.97498	0.36788	7.78955	0.13721	Higher education	1-2 persons	No	Western	No	No	No	Yes	Yes	Female
10252	National sample	Low	69	1.27327	1.7182	0.16152	0.17943	5.75396	0.25071	30.6328	3.68517	0.8452	2.85418	1.78375	0.65518	0.20308	Higher education	1-2 persons	No	Western	Yes	No	No	No	No	Female
10250	National sample	Low	68	0.21464	0.77379	0.05734	1.03559	0.99925	2.77844	1.80237	6.42685	3.22698	3.58696	2.21328	1.5916	0.60822	Middle education	1-2 persons	Yes	Western	No	No	No	No	Yes	Female
10241	National sample	Low	66	0.05553	0.45836	0.06744	0.10359	2.49671	0.10954	0.2238	0.97054	0.39405	0.25759	0.2117	0.1647	0.02992	Middle education	1-2 persons	No	Western	No	No	Yes	Yes	Yes	Male
10247	National sample	Low	67	0.11006	0.16566	0.08953	0.16191	0.32396	0.07229	0.4648	0.63851	0.66595	0.82139	0.11773	0.49831	4.66771	Higher education	1-2 persons	No	Western	No	No	No	Yes	No	Female
10286	National sample	Low	77	0.16335	0.30629	0.09101	1.32029	5.17371	0.98523	1.30808	4.62824	0.57012	0.46465	0.27136	9.9197	2.934	Lower education	1-2 persons	No	Western	No	No	No	No	Yes	Female
10702	National sample	High	75	0.3274	0.7835	0.14646	0.14581	4.45401	2.34339	6.44351	2.98342	0.57378	1.96502	1.78833	1.61166	0.22889	Middle education	1-2 persons	No	Western	No	No	No	No	No	Male
10669	National sample	High	67	0.19662	0.31294	0.76892	0.08231	5.58705	0.17595	1.43799	4.14578	0.57531	0.22711	0.13813	0.12337	0.10103	Higher education	1-2 persons	No	Western	No	No	Yes	Yes	Yes	Female
10685	National sample	High	72	0.13241	0.1696	0.14776	0.06123	1.55047	1.06102	30.6328	1.93224	0.4895	1.80646	2.83514	0.27226	1.13251	Lower education	1-2 persons	No	Western	No	No	No	No	No	Female
10679	National sample	High	70	0.90097	1.72475	0.21534	0.52518	5.44107	18.5163	3.94007	11.9583	2.43522	1.05928	0.52645	18.1379	2.03745	Higher education	1-2 persons	No	Western	No	No	No	Yes	No	Male
10659	National sample	High	65	0.12113	0.16875	0.20945	0.08333	0.0163636	0.04968	0.1044	0.92157	0.31187	0.02031	0.01297	0.09341	0.03722	Lower education	1-2 persons	No	Western	No	No	No	No	Yes	Female
10711	National sample	High	78	0.32199	1.30502	0.10047	1.26101	2.79078	0.40235	2.81124	26.4625	0.48333	1.96013	1.37289	0.94934	0.42939	Lower education	1-2 persons	No	Western	No	No	No	No	Yes	Female
10693	National sample	High	74	0.33055	0.5129	0.20024	0.59567	0.56333	18.5163	0.57196	1.79002	0.55483	1.56512	0.77622	0.53859	0.88154	Higher education	1-2 persons	No	Western	No	No	Yes	Yes	Yes	Male
10684	National sample	High	71	0.15518	0.14676	0.19319	0.04101	3.95818	0.97263	5.50781	1.33134	0.31912	1.47158	0.74572	0.10101	0.1326	Middle education	1-2 persons	Yes	Western	No	No	No	No	Yes	Male
10696	National sample	High	74	0.10368	0.18008	0.03229	0.24115	0.43832	0.22162	0.78285	5.6378	0.74529	6.78988	4.5681	1.16656	0.34276	Higher education	1-2 persons	No	Western	Yes	No	Yes	Yes	Yes	Female
10674	National sample	High	68	0.23295	0.2412	0.04679	0.11542	2.61552	1.03074	0.90082	0.703	0.51579	0.13715	0.36321	0.1245	0.04281	Middle education	1-2 persons	No	Western	No	No	Yes	Yes	Yes	Male
10670	National sample	High	67	0.01225	0.0072727	0.0009091	0.0027273	0.0163636	0.09469	0.0127273	0.18909	0.02216	0.01	0.0072727	0.0072727	0.0045455	Middle education	1-2 persons	No	Western	No	No	No	Yes	No	Female
10704	National sample	High	76	0.65407	2.25595	0.16541	3.25682	0.89689	18.5163	0.52685	4.93924	2.52378	1.63826	18.1478	7.06418	5.53545	Higher education	1-2 persons	No	Western	No	No	No	No	No	Male
10705	National sample	High	76	0.20398	0.32593	0.07376	0.22781	2.42482	0.14423	0.61998	1.15443	0.46906	0.10035	0.0882	0.22776	0.06892	Middle education	1-2 persons	No	Western	Yes	No	Yes	Yes	Yes	Male
10706	National sample	High	77	0.26131	0.09537	0.0373	0.29201	0.07554	1.14711	3.58431	2.60718	0.25913	0.92252	0.51673	0.10329	0.38296	Middle education	1-2 persons	No	Western	No	No	Yes	Yes	Yes	Male
11130	National sample	Very low	77	2.23487	0.22425	0.55541	6.74443	2.20019	2.31599	2.32098	3.06496	2.86922	3.81969	2.65688	0.19376	0.23917	Lower education	1-2 persons	No	Western	No	No	No	No	Yes	Female
11129	National sample	Very low	76	0.3494	0.34056	0.02738	0.03467	3.11232	0.05394	1.38284	1.35514	0.34515	0.03103	0.01456	0.06855	0.50281	Middle education	1-2 persons	No	Western	No	No	Yes	Yes	Yes	Female
11105	National sample	Very low	71	0.68042	1.77752	1.17965	0.49043	4.20598	2.32124	1.92909	5.06298	8.85649	3.66471	1.3289	3.54977	0.8311	Middle education	1-2 persons	Yes	Western	No	No	Yes	Yes	Yes	Male
11106	National sample	Very low	72	0.07415	0.0864	0.01581	0.33667	0.03025	0.13159	1.49962	6.2731	0.26638	0.66785	0.33392	0.30225	0.02576	Middle education	1-2 persons	Yes	Western	No	No	No	Yes	Yes	Male
11128	National sample	Very low	76	0.36133	1.06884	0.07778	0.62567	4.52463	2.15168	3.89246	2.11498	0.75934	1.17513	2.03782	1.21864	1.32428	Higher education	1-2 persons	No	Western	No	No	No	No	No	Female
11120	National sample	Very low	75	1.95841	0.33858	0.3587	0.81604	0.90916	2.84713	1.47759	2.2716	0.64411	0.522	1.16452	0.36508	0.18195	Middle education	1-2 persons	No	Western	No	No	No	No	No	Female
11097	National sample	Very low	69	3.20527	1.06815	0.14762	0.40221	7.37709	2.73391	19.1322	56.5189	2.69448	6.30477	2.93876	0.92171	7.17026	Middle education	1-2 persons	No	Western	No	No	Yes	Yes	Yes	Male
11101	National sample	Very low	71	7.85471	1.10547	0.53551	0.07931	0.32484	0.53127	3.04177	5.11959	0.70193	0.41098	0.42318	22.4543	0.78133	Middle education	1-2 persons	No	Western	No	Yes	Yes	Yes	No	Female
11122	National sample	Very low	75	0.50687	0.46454	0.41507	0.13264	0.85883	1.64596	0.98241	4.42576	1.27839	2.53532	0.66005	0.35239	0.27912	Lower education	1-2 persons	No	Western	No	No	No	Yes	Yes	Female
11132	National sample	Very low	78	0.40346	0.66286	0.11646	0.47694	0.76683	2.3223	0.38988	1.98855	0.64243	2.17083	0.81277	0.72502	0.10236	Middle education	1-2 persons	No	Western	No	No	No	Yes	Yes	Female
11096	National sample	Very low	69	0.44005	0.36908	0.10206	0.35016	40.5438	1.20276	1.11151	2.85914	0.48922	0.17571	0.22844	0.31202	0.17135	Higher education	1-2 persons	No	Western	No	Yes	No	Yes	Yes	Female
11125	National sample	Very low	76	0.61355	1.88859	0.3011	0.60411	0.09393	0.13805	0.33066	4.41822	2.77161	1.29182	1.27251	2.49207	0.53056	Middle education	1-2 persons	No	Western	No	No	No	No	No	Female
11136	National sample	Very low	79	0.13118	0.21818	0.09818	1.20791	0.03874	3.27748	0.14105	0.41039	0.24635	1.18636	4.46751	0.09167	0.02377	Higher education	1-2 persons	No	Western	No	No	No	Yes	No	Male
11108	National sample	Very low	72	0.12658	0.20418	0.03556	0.40371	0.04212	3.1032	0.32128	1.0923	0.59052	0.06985	0.0581	0.06456	0.66676	Lower education	1-2 persons	No	Western	No	No	No	Yes	No	Female
11124	National sample	Very low	76	3.81989	2.48673	0.92587	2.3153	13.1318	2.56432	3.01167	15.3418	4.42498	7.58376	1.59651	8.57632	2.4292	Lower education	>2 persons	Yes	Western	No	Yes	Yes	Yes	Yes	Male
10663	National sample	High	66	4.80005	2.05702	0.24827	4.47334	6.60494	4.65037	1.24666	12.0578	3.14949	14.9877	1.18637	1.28887	11.9945	Middle education	1-2 persons	No	Western	No	No	No	Yes	No	Male
11092	National sample	Very low	69	0.01832	0.0072727	0.0029	0.08793	0.29186	0.24772	2.1691	1.88146	0.09084	0.02271	0.19304	0.01757	0.0414	Middle education	1-2 persons	No	Western	No	Yes	Yes	Yes	Yes	Male
11094	National sample	Very low	69	0.68903	9.98557	0.16931	4.70199	0.23163	0.18928	3.32856	35.233	0.60595	0.26529	0.13482	0.81463	1.93997	Middle education	1-2 persons	No	Western	No	No	Yes	No	Yes	Female
11123	National sample	Very low	75	0.25591	0.24934	0.0585	0.09207	40.5438	0.47813	2.09317	2.14191	1.00924	10.1934	0.29258	0.27941	0.36831	Lower education	1-2 persons	No	Western	No	No	No	No	No	Female
11113	National sample	Very low	74	0.26929	0.37734	0.06944	0.09342	1.19641	2.52025	5.27867	2.51465	0.56892	3.1893	0.8116	0.21399	0.72725	Middle education	1-2 persons	No	Western	No	No	No	Yes	No	Male
11090	National sample	Very low	68	0.50519	1.26249	0.33333	0.4908	0.70927	1.26804	1.65566	1.98828	2.50597	0.48986	0.67311	0.98879	0.43392	Middle education	1-2 persons	No	Western	No	No	No	No	Yes	Female
11083	National sample	Very low	67	0.14058	0.32602	0.04866	0.54668	2.24638	3.10696	1.29376	2.20991	1.07615	0.80763	0.3903	0.85335	0.06466	Higher education	1-2 persons	No	Western	No	No	No	Yes	No	Male
11100	National sample	Very low	71	0.57665	0.80049	0.13619	0.44793	0.49958	3.22709	5.46667	6.81516	0.81696	1.82581	1.07092	0.9865	0.50538	Middle education	1-2 persons	No	Western	No	No	Yes	Yes	Yes	Female
11133	National sample	Very low	78	0.52155	0.4962	0.37354	0.29574	1.58396	1.50167	10.0297	3.64499	0.44247	0.81241	0.79013	0.38518	0.48345	Middle education	1-2 persons	No	Western	No	No	No	No	Yes	Female
11102	National sample	Very low	71	0.11668	0.12993	0.05329	0.27732	0.1952	0.70073	1.76371	4.30437	0.40893	6.81562	2.20914	0.20313	0.60102	Lower education	1-2 persons	No	Western	No	No	No	No	No	Male
11104	National sample	Very low	71	0.06361	0.13011	0.03893	0.07282	2.2744	0.18666	3.90541	0.51781	0.28599	0.8223	1.05905	0.08401	0.65643	Middle education	1-2 persons	No	Western	No	No	No	Yes	Yes	Male
11109	National sample	Very low	72	0.07038	0.08373	0.03313	0.9077	0.02328	0.08252	0.37474	0.66821	0.13818	0.28988	0.44446	0.09396	0.04496	Middle education	1-2 persons	No	Western	No	Yes	Yes	No	Yes	Male
11085	National sample	Very low	67	0.13936	0.83154	0.3217	0.8073	4.22102	1.08972	4.58486	7.68572	0.81423	0.41322	0.39965	0.23341	1.27164	Higher education	1-2 persons	No	Western	No	No	No	No	Yes	Female
11095	National sample	Very low	69	0.11654	0.62735	0.14345	0.19733	0.08874	0.33203	0.71465	1.87585	0.46224	0.06194	0.13619	0.3988	0.20572	Middle education	1-2 persons	No	Western	No	No	No	No	Yes	Female
11077	National sample	Very low	65	0.21775	0.10897	0.03231	0.06436	1.4387	0.20083	3.2553	2.98954	4.03864	10.6769	2.87555	0.71391	2.43386	Lower education	1-2 persons	No	Western	No	Yes	Yes	Yes	Yes	Male
11523	National sample	High	77	1.66613	1.33466	0.34163	5.85242	5.13477	2.94374	1.35885	4.78125	2.22276	7.79441	2.62204	2.25861	3.21693	Lower education	1-2 persons	No	Western	No	No	No	No	No	Male
11475	National sample	High	65	0.10879	0.15039	0.20234	0.30345	0.14257	0.83265	0.35206	1.96569	0.37537	1.46882	0.81086	1.52829	0.12574	Middle education	1-2 persons	No	Western	Yes	No	No	No	No	Female
11516	National sample	High	76	0.04529	0.08499	0.01434	0.03583	0.01246	0.50642	0.05377	0.72434	0.07567	0.5583	0.65265	0.71582	0.03067	Higher education	1-2 persons	No	Western	No	No	No	No	No	Female
11519	National sample	High	76	0.87164	0.1202	0.05314	0.2232	0.57015	0.17501	0.47132	2.47837	0.49913	1.47649	0.95134	0.11415	0.2517	Lower education	1-2 persons	No	Western	No	No	No	No	Yes	Female
11504	National sample	High	72	0.08979	0.11696	0.02785	0.5617	0.56345	0.03025	1.46247	2.692	0.26342	0.43702	0.20028	0.20941	0.14385	Lower education	1-2 persons	Yes	Western	No	No	No	No	Yes	Male
11494	National sample	High	69	0.34756	0.16434	0.08606	0.46306	4.30596	2.56364	3.49831	24.0925	0.18489	4.81464	3.98315	0.8614	0.64075	Middle education	1-2 persons	No	Western	No	No	No	No	Yes	Female
11478	National sample	High	66	0.3934	0.93035	0.12303	0.11502	8.09438	2.81386	0.43451	12.8336	3.01758	1.02621	3.72708	1.20106	0.29413	Middle education	1-2 persons	No	Western	No	Yes	Yes	Yes	Yes	Female
11529	National sample	High	79	0.11505	0.44929	0.02206	0.03593	0.19544	0.09252	0.23052	2.51323	0.27766	0.37864	0.46726	0.09544	0.15644	Middle education	1-2 persons	No	Western	No	No	No	Yes	Yes	Male
11482	National sample	High	67	0.31096	0.09334	0.38999	1.30861	40.5438	0.2053	30.6328	0.21589	0.58446	9.03172	7.7288	0.2581	11.7964	Middle education	>2 persons	No	Western	No	No	Yes	Yes	Yes	Male
11526	National sample	High	78	0.27756	0.47731	0.11464	0.26689	0.48249	1.88649	0.23404	2.45398	0.68875	1.25895	0.14296	0.30196	0.22679	Middle education	1-2 persons	No	Western	No	No	No	Yes	Yes	Female
11477	National sample	High	66	1.5918	23.3489	0.50545	2.24	4.00982	0.99223	4.06595	14.8813	6.17855	9.23105	4.27779	1.33553	2.71511	Lower education	1-2 persons	No	Western	No	No	Yes	Yes	Yes	Female
11515	National sample	High	75	0.24977	0.30958	0.64885	0.33075	3.38224	3.03083	6.92185	0.92081	0.82738	0.77249	8.42007	0.44842	3.51311	Lower education	1-2 persons	No	Western	No	No	No	Yes	Yes	Female
11499	National sample	High	70	1.20944	2.46049	0.45875	0.93614	1.29306	0.35281	1.05413	10.1577	3.0994	0.20416	0.16231	1.60107	0.21729	Middle education	1-2 persons	No	Western	No	No	Yes	Yes	No	Female
11490	National sample	High	68	0.30485	1.92304	0.09733	0.59475	0.27755	3.80255	0.23846	1.9901	0.71007	1.2481	0.74941	0.54927	0.48079	Middle education	1-2 persons	No	Western	No	No	No	No	Yes	Female
11480	National sample	High	66	0.13265	0.29676	0.44239	0.20236	0.89628	0.47566	0.47657	1.17022	0.5952	0.26867	0.36004	0.6571	0.21574	Lower education	>2 persons	No	Non-Western	No	Yes	Yes	Yes	No	Female
11089	National sample	Very low	68	0.59335	0.25864	0.00943	0.16894	0.28524	0.34373	2.35911	0.65709	0.4709	0.03125	0.06079	0.27058	1.33325	Middle education	1-2 persons	Yes	Western	No	No	No	Yes	Yes	Female
11087	National sample	Very low	67	0.14676	0.09704	0.05434	0.52495	0.2294	0.12867	0.90553	0.15674	0.28183	0.05841	0.04397	0.0578	0.10459	Middle education	1-2 persons	No	Western	No	No	No	Yes	No	Female
11084	National sample	Very low	67	0.63461	0.79403	0.18092	0.72087	1.81374	0.15221	0.54275	2.46601	1.29269	2.78482	2.06366	0.60145	0.97255	Middle education	1-2 persons	No	Western	No	No	No	Yes	Yes	Male
11088	National sample	Very low	67	0.25329	0.32194	0.22882	1.11552	14.0872	0.57014	5.24467	4.69353	1.92933	3.74261	1.01409	0.66602	1.3324	Lower education	1-2 persons	No	Western	No	No	No	No	No	Female
11121	National sample	Very low	75	0.05991	0.26904	0.15406	1.4669	2.00167	0.64344	1.49644	3.06918	0.29867	0.8041	0.44275	0.47761	0.71716	Lower education	1-2 persons	No	Western	No	No	No	No	No	Male
11110	National sample	Very low	72	1.44552	0.77953	0.23518	0.68825	5.39872	4.31283	1.53685	10.6157	0.62777	11.7698	7.06492	13.0737	1.89599	Higher education	1-2 persons	No	Western	No	No	Yes	Yes	Yes	Male
11502	National sample	High	71	2.19159	6.16435	0.73202	1.16676	1.04534	1.71596	1.85725	8.92998	13.0193	0.21348	0.32912	3.03598	0.54366	Middle education	1-2 persons	No	Western	No	No	No	Yes	No	Male
11514	National sample	High	75	0.22592	10.4282	0.07449	0.08238	0.55167	1.78286	1.27786	4.67692	0.78629	0.11855	0.7802	0.26269	0.23909	Higher education	>2 persons	No	Western	No	No	No	Yes	Yes	Male
11524	National sample	High	77	0.18804	0.10474	0.11591	1.25068	0.47976	1.155	8.11266	1.39884	0.28426	0.3831	0.04462	0.31854	0.06028	Higher education	>2 persons	No	Western	No	No	Yes	Yes	No	Male
11509	National sample	High	73	8.9485	0.6745	0.23687	0.45031	1.66299	0.89155	0.85464	3.86544	1.32767	3.41549	0.4455	0.65191	0.29774	Middle education	1-2 persons	No	Western	No	No	No	Yes	No	Female
11507	National sample	High	73	0.54861	0.28712	0.03627	0.36517	0.04983	0.87649	0.60987	1.71658	0.26086	0.3511	0.25318	0.24623	0.25904	Higher education	1-2 persons	No	Western	No	No	No	Yes	No	Male
11485	National sample	High	67	0.23438	0.1515	0.15244	0.12959	0.03551	0.04504	0.66938	0.4934	0.15396	0.01966	0.01649	0.35285	0.0406	Higher education	>2 persons	No	Western	Yes	No	No	Yes	Yes	Male
11479	National sample	High	66	1.10234	0.23013	0.26573	0.27599	3.51364	1.36758	2.65591	3.2429	0.37594	3.75771	1.34754	0.36729	0.1819	Higher education	1-2 persons	Yes	Western	No	No	Yes	Yes	Yes	Male
11583	National sample	High	70	0.57106	0.19772	0.05889	0.18882	1.54201	0.35884	2.42683	11.066	0.46018	1.33337	0.13245	0.38523	0.24749	Middle education	1-2 persons	No	Western	No	No	No	No	Yes	Female
11584	National sample	High	76	0.07993	0.13824	0.06739	0.38062	1.1088	2.12044	0.81989	2.36314	0.44016	0.10103	0.11175	0.2576	0.13914	Middle education	1-2 persons	No	Western	No	No	No	Yes	No	Female
11505	National sample	High	72	0.25425	0.46838	0.08288	0.19644	0.76675	4.08454	1.32799	2.30782	0.50419	0.77807	0.85976	0.80788	0.28123	Higher education	1-2 persons	No	Western	Yes	No	No	Yes	Yes	Female
11522	National sample	High	77	3.97658	0.30522	0.29765	0.30169	1.54853	0.72791	0.99188	7.34568	1.12332	2.32935	0.9861	0.83551	0.31148	Middle education	1-2 persons	No	Western	No	No	No	No	Yes	Male
11498	National sample	High	70	0.51134	0.69484	0.37541	0.22328	2.13824	0.53866	0.55483	6.58235	0.56901	2.27652	0.20806	0.66055	0.09014	Lower education	1-2 persons	No	Non-Western	No	No	No	No	Yes	Male
11582	National sample	High	72	0.08207	0.15119	0.04943	0.14729	0.08344	0.1465	0.01366	0.09288	0.04977	0.14653	0.01514	0.11272	0.03876	Higher education	1-2 persons	No	Western	No	Yes	No	No	Yes	Female
12265	National sample	Very high	79	0.10875	0.36103	0.28925	0.10132	0.18748	0.49818	0.11964	0.77549	0.30672	0.25254	0.07815	4.31513	0.20567	Middle education	1-2 persons	Yes	Non-Western	No	No	No	Yes	Yes	Female
12165	National sample	Very high	67	0.19588	0.29238	0.1662	0.23279	0.59035	0.25548	1.57763	3.04109	0.40023	1.77259	0.73664	0.31855	0.23906	Lower education	1-2 persons	No	Non-Western	No	No	No	Yes	No	Male
12220	National sample	Very high	75	0.93998	1.01143	0.16863	0.59986	0.47575	0.33474	1.19839	3.79982	1.00325	0.45036	0.4212	0.37319	0.58265	Middle education	1-2 persons	No	Non-Western	No	No	No	Yes	No	Female
12250	National sample	Very high	78	0.49139	0.71169	0.06741	1.07488	4.76551	0.43366	0.93274	4.88251	0.43969	0.49288	0.54301	0.61514	0.20157	Lower education	1-2 persons	No	Non-Western	Yes	No	Yes	Yes	Yes	Female
12245	National sample	Very high	66	0.35695	0.63553	0.23248	0.18943	1.154	0.09745	0.42242	2.53171	0.79326	0.31085	0.07784	1.26415	0.05069	Lower education	1-2 persons	No	Western	No	No	No	Yes	No	Male
12247	National sample	Very high	77	0.18671	0.19511	0.0324	0.37559	0.213	0.03738	0.08303	0.44587	0.21926	0.20447	0.04588	2.83235	0.45096	Middle education	1-2 persons	No	Non-Western	No	No	No	Yes	Yes	Female
12139	National sample	Very high	65	0.10205	0.79197	0.05146	0.5559	3.73439	1.06311	4.21632	3.23834	0.68528	2.71464	3.20468	2.34424	2.25394	Higher education	1-2 persons	No	Non-Western	No	No	No	Yes	Yes	Male
12183	National sample	Very high	70	0.11366	1.07476	0.09228	0.11418	3.66731	0.03675	0.96534	1.23925	0.29751	0.07857	0.0203	0.39728	0.36151	Lower education	1-2 persons	No	Non-Western	No	No	No	Yes	Yes	Female
12200	National sample	Very high	73	0.22803	0.38083	0.07897	0.58041	0.85072	1.33696	0.7956	4.81161	0.543	1.86595	3.82967	0.32642	0.19346	Middle education	1-2 persons	No	Non-Western	No	No	No	Yes	Yes	Male
12727	National sample	Very high	71	0.09045	0.09877	0.35181	0.60316	0.76769	2.10301	3.39801	4.67959	1.40412	0.14798	3.52399	1.46365	0.97485	Middle education	1-2 persons	No	Western	No	No	No	No	No	Female
12731	National sample	Very high	72	3.31996	8.16998	1.50008	1.22144	8.37061	5.34474	2.58	48.4056	8.40958	3.10124	3.26844	7.93439	0.64514	Lower education	1-2 persons	No	Non-Western	No	No	No	No	No	Male
12741	National sample	Very high	75	0.1576	0.12804	0.36249	0.07504	2.95448	2.49659	1.27315	8.71392	1.04836	0.10249	0.11107	0.63233	0.61797	Middle education	1-2 persons	Yes	Western	No	No	No	No	Yes	Female
12726	National sample	Very high	71	0.1048	0.17251	0.04378	0.05399	5.02629	3.36917	0.84792	2.62953	0.32745	0.84551	0.62153	0.07533	0.06773	Higher education	1-2 persons	No	Non-Western	No	No	No	Yes	No	Male
12705	National sample	Very high	66	0.27584	0.16925	0.38376	0.90517	2.52757	1.55546	0.77745	2.93059	2.49261	2.88916	9.41179	0.12116	4.89967	Middle education	1-2 persons	No	Western	No	No	Yes	Yes	Yes	Female
12712	National sample	Very high	67	0.56472	1.62018	0.29186	4.1647	2.57557	0.52185	1.31957	3.43209	1.80133	0.09535	0.09772	0.81604	0.63367	Middle education	1-2 persons	No	Non-Western	No	No	No	No	No	Male
12749	National sample	Very high	76	0.08485	0.35952	0.03139	0.37417	0.11449	2.74029	0.0717	0.6859	0.17854	2.81772	0.12765	0.32721	0.03007	Lower education	1-2 persons	No	Western	No	No	No	No	Yes	Male
12742	National sample	Very high	75	0.2001	0.90429	0.06012	2.33996	0.64679	5.02583	7.93783	8.84222	0.38977	0.10002	0.16314	0.37905	0.2915	Middle education	1-2 persons	No	Non-Western	No	No	No	No	No	Female
12760	National sample	Very high	79	1.06182	0.80071	0.13857	1.34933	0.57463	4.76579	0.37578	1.45637	1.5487	1.56114	0.90115	0.92165	1.45042	Lower education	1-2 persons	No	Non-Western	No	No	Yes	Yes	Yes	Female
12723	National sample	Very high	70	0.14935	0.25864	0.06251	1.71373	0.71398	0.22557	0.23673	1.20893	0.41722	0.12551	0.192	0.91634	0.12826	Lower education	1-2 persons	No	Non-Western	No	No	No	No	No	Female
12739	National sample	Very high	75	0.06534	0.08108	0.02403	0.11551	1.30896	0.05355	2.92069	21.6934	0.15511	0.29776	0.29471	0.14237	0.0477	Middle education	1-2 persons	No	Western	No	No	No	No	No	Male
13074	National sample	Very high	71	0.20984	0.94176	0.05487	1.58091	0.80591	18.5163	0.75561	21.1468	1.1514	3.2173	1.88941	0.29184	2.34612	Lower education	1-2 persons	No	Non-Western	No	No	No	No	No	Male
13100	National sample	Very high	75	8.9485	1.37499	1.51114	1.14741	9.95414	6.08484	1.73654	4.75369	1.41277	14.0605	5.29476	5.98533	2.4706	Lower education	1-2 persons	No	Non-Western	No	No	No	Yes	No	Female
13093	National sample	Very high	74	0.1228	0.17027	0.05843	0.65857	1.15143	0.75101	0.24256	1.73901	0.34071	6.1312	2.77772	0.6891	2.16896	Middle education	1-2 persons	No	Non-Western	No	No	No	Yes	Yes	Female
13062	National sample	Very high	69	1.38507	2.01467	0.90322	0.7372	1.51327	1.30527	0.39102	6.32873	1.59876	4.37022	1.34614	0.94616	1.03696	Lower education	>2 persons	No	Non-Western	No	No	No	No	No	Male
13047	National sample	Very high	66	1.06771	2.27608	0.43277	1.28906	2.56968	2.31764	3.42173	6.20073	2.65875	1.28827	0.67686	2.5882	0.67293	Higher education	1-2 persons	No	Western	No	No	No	Yes	Yes	Male
13050	National sample	Very high	67	0.20406	0.33891	0.08719	0.40561	2.71766	0.06223	0.96192	1.94376	1.36927	0.04531	0.05225	5.48706	0.19134	Higher education	1-2 persons	No	Non-Western	No	No	No	Yes	No	Female
13540	National sample	Very high	72	2.59562	0.15697	0.90265	1.66511	17.7888	1.16983	1.25793	4.84203	1.0591	4.00937	4.71412	0.80621	1.34888	Lower education	1-2 persons	Yes	Non-Western	No	No	No	Yes	Yes	Male
13552	National sample	Very high	76	0.19325	0.24531	0.12553	0.23664	2.4062	2.64395	0.08864	1.797	0.91156	0.58154	0.05682	1.17634	0.0427	Middle education	1-2 persons	Yes	Western	No	No	No	No	Yes	Male
13534	National sample	Very high	70	0.11558	0.16225	0.20226	0.27054	0.40507	2.34168	4.84163	2.50204	0.65978	0.6745	0.27991	1.93351	1.62693	Lower education	1-2 persons	No	Non-Western	No	No	No	Yes	No	Male
12720	National sample	Very high	69	0.30269	1.06107	0.3062	0.10766	7.10859	5.641	14.5285	7.13889	1.26819	3.02627	2.49306	0.29808	6.41946	Middle education	1-2 persons	No	Non-Western	No	No	Yes	Yes	Yes	Female
12738	National sample	Very high	74	0.13195	0.39838	0.04814	0.03705	0.06503	0.04043	1.08413	0.76496	0.19775	0.01526	0.02531	0.07627	0.01877	Lower education	1-2 persons	No	Non-Western	No	No	No	Yes	No	Female
13058	National sample	Very high	69	0.76242	0.55545	0.85565	1.87357	2.25127	1.27924	4.24101	9.98365	3.6257	1.0739	0.52018	1.34342	3.46383	Lower education	>2 persons	No	Non-Western	No	No	No	Yes	Yes	Female
13061	National sample	Very high	69	0.3958	0.09787	3.2824	0.25413	0.5554	0.17685	0.10251	0.97614	0.17353	0.16519	0.45438	0.12408	0.25785	Higher education	1-2 persons	No	Western	No	No	Yes	Yes	Yes	Female
13101	National sample	Very high	75	0.11182	0.42347	0.07189	0.15162	0.46235	2.23348	1.01657	2.48213	0.5054	0.05635	0.03805	0.07465	0.03631	Lower education	1-2 persons	No	Non-Western	No	No	No	No	No	Female
13043	National sample	Very high	66	0.244	0.32257	0.15017	0.14007	9.52416	5.99396	3.31479	2.80699	0.40268	0.774	0.07433	0.27279	0.3066	Middle education	1-2 persons	No	Non-Western	No	No	No	Yes	No	Male
12173	National sample	Very high	72	0.86594	0.20844	0.06831	0.22101	7.82144	0.10486	1.48442	2.72405	0.24741	0.25669	0.16492	18.1379	0.11484	Lower education	1-2 persons	No	Western	No	No	No	No	Yes	Female
13974	National sample	High	66	0.10305	0.16996	0.03998	0.1063	0.50122	0.10836	0.83977	2.04327	0.0076	2.18973	1.16911	0.07745	0.22106	Middle education	1-2 persons	No	Western	No	No	No	Yes	Yes	Male
13986	National sample	High	68	0.951	0.40795	0.2883	0.51793	8.53773	0.25515	4.30549	2.41077	1.08007	0.36679	0.16264	0.75679	0.70043	Middle education	1-2 persons	No	Western	No	No	No	No	Yes	Female
13989	National sample	High	70	0.19147	0.30162	0.096	0.13952	1.72907	1.9292	4.12714	2.82415	0.31868	1.21711	1.95289	1.38623	1.07242	Middle education	1-2 persons	No	Western	No	No	No	No	Yes	Female
13979	National sample	High	67	0.35774	0.38719	0.18858	0.11873	1.68018	3.00733	30.6328	12.4092	0.40921	2.98145	0.76667	2.36617	2.23774	Middle education	1-2 persons	No	Western	No	No	No	No	Yes	Female
14028	National sample	High	79	0.16229	0.49672	0.29344	0.66461	0.1083	0.10134	0.2097	1.13251	1.06977	0.04741	0.03098	0.22585	0.15078	Higher education	1-2 persons	No	Western	No	No	No	No	Yes	Male
14023	National sample	High	78	4.86687	9.23444	1.18023	3.44359	2.16069	4.75872	2.50438	50.3921	9.49632	15.721	1.07615	17.8036	1.21852	Lower education	>2 persons	No	Western	No	No	No	No	Yes	Male
13981	National sample	High	67	0.09448	0.15438	0.03976	0.76118	6.43414	1.74227	3.3671	5.56086	0.37375	1.53444	0.208	1.37602	0.92117	Middle education	1-2 persons	Yes	Western	No	Yes	Yes	Yes	Yes	Female
14020	National sample	High	77	0.83531	1.83146	0.66121	1.27317	2.40086	1.37432	1.52845	5.95761	3.16277	1.79565	1.48958	3.04761	0.47575	Higher education	1-2 persons	No	Western	No	No	No	Yes	Yes	Male
14011	National sample	High	75	4.62057	0.98534	1.19977	0.14143	0.65105	1.87381	9.23214	4.6157	1.74646	0.06149	0.03982	0.32406	0.38316	Lower education	1-2 persons	No	Western	No	No	No	No	Yes	Male
13992	National sample	High	71	0.5242	0.81111	0.21858	0.35573	0.403	2.9135	0.44347	4.11668	1.50592	2.02059	3.14984	0.88439	0.22986	Lower education	1-2 persons	No	Western	No	Yes	Yes	Yes	Yes	Female
13996	National sample	High	72	0.34836	1.03485	0.09842	0.75322	40.5438	0.48533	0.71204	4.40493	0.80617	1.01395	0.65429	0.86524	2.91823	Lower education	1-2 persons	No	Western	No	No	No	Yes	Yes	Male
14001	National sample	High	73	0.20651	0.39393	0.03853	0.07238	0.4399	0.76485	0.98948	35.1048	3.89694	0.6212	0.53509	2.05912	3.19245	Middle education	1-2 persons	No	Western	No	No	No	No	Yes	Male
14003	National sample	High	74	0.23893	0.26784	0.06683	0.11564	0.40174	3.40988	1.6365	4.85812	1.10146	0.52539	0.19666	1.49017	1.07593	Middle education	1-2 persons	No	Western	No	No	No	No	Yes	Female
14008	National sample	High	74	0.65896	3.44849	0.12784	7.1137	10.566	1.48809	4.62877	11.5766	0.61629	1.82904	0.20773	1.51074	2.45618	Lower education	1-2 persons	No	Western	No	No	No	Yes	Yes	Male
13969	National sample	High	65	1.60705	2.1141	0.4992	0.83545	0.83988	0.74688	0.79681	5.71118	2.71066	0.27291	0.15779	2.20422	0.31069	Lower education	1-2 persons	No	Western	No	No	No	Yes	Yes	Male
13994	National sample	High	71	0.67782	1.22969	0.32782	1.11961	9.33279	0.52615	6.9673	11.3633	1.2402	3.64493	7.46933	0.70949	0.86646	Middle education	1-2 persons	Yes	Western	Yes	No	No	Yes	Yes	Male
13987	National sample	High	69	0.29321	0.36574	1.06535	0.29244	12.185	4.02436	0.14339	1.82513	0.58941	0.13773	0.07716	0.22171	0.21916	Higher education	1-2 persons	No	Western	No	Yes	No	Yes	Yes	Male
13980	National sample	High	67	0.73358	0.89152	0.26864	0.66208	6.51334	3.52446	2.86529	14.7948	1.68696	11.1329	0.72424	1.96892	1.0189	Middle education	1-2 persons	No	Western	No	Yes	Yes	Yes	Yes	Male
14481	National sample	Very high	77	0.17672	0.21281	0.02418	0.08675	3.39618	10.2045	1.95453	3.8369	3.48066	4.24113	1.34794	0.75966	0.32486	Lower education	1-2 persons	No	Western	No	No	No	No	Yes	Female
14434	National sample	Very high	66	0.37058	0.25925	0.04184	0.47591	0.4154	0.06131	0.06627	0.68764	0.6708	2.71818	0.99518	0.12686	0.12673	Middle education	1-2 persons	No	Western	No	No	No	No	Yes	Female
14458	National sample	Very high	73	0.33187	0.33471	0.25368	0.07152	0.52318	0.26737	0.12367	0.77556	0.33597	0.35142	0.09357	0.51359	0.04482	Middle education	1-2 persons	No	Western	No	No	No	Yes	Yes	Male
14487	National sample	Very high	79	0.1288	0.5604	0.14851	0.19221	1.2462	0.4407	0.07876	0.25358	0.30165	0.05805	0.67736	0.08633	0.2702	Middle education	1-2 persons	No	Western	No	No	Yes	Yes	No	Male
14437	National sample	Very high	66	0.05497	0.40543	0.02344	0.25774	5.45137	0.68364	0.13014	0.39656	0.12901	1.41517	0.93409	0.32849	0.28324	Middle education	1-2 persons	No	Western	No	No	Yes	Yes	Yes	Male
14444	National sample	Very high	68	0.23572	0.38198	0.09884	0.18622	48.2573	2.69609	0.50818	3.85678	0.73036	0.15025	0.36095	0.29708	0.19893	Middle education	1-2 persons	No	Western	No	No	No	Yes	Yes	Female
14435	National sample	Very high	66	0.15522	0.77115	0.66562	0.262	0.7687	0.10629	7.75511	5.4785	0.55069	0.3584	0.22738	0.1219	1.04069	Middle education	1-2 persons	No	Western	No	No	No	No	No	Female
14449	National sample	Very high	70	0.19104	0.21818	0.05761	0.27183	2.59404	0.51287	0.17399	1.54018	0.31137	1.49842	0.9919	0.21798	0.18595	Middle education	>2 persons	No	Western	No	No	No	Yes	No	Male
14465	National sample	Very high	74	0.87488	0.3153	0.34405	2.19606	1.13085	2.70027	2.17264	4.71448	0.97635	2.62916	0.94245	0.77314	1.24394	Lower education	1-2 persons	Yes	Western	No	No	No	No	Yes	Male
14462	National sample	Very high	73	0.27678	7.23426	0.14168	0.73547	40.5438	3.64027	9.05217	17.1395	1.50162	1.8702	0.90508	1.5493	1.13831	Middle education	1-2 persons	No	Western	No	Yes	No	Yes	No	Male
14482	National sample	Very high	77	2.50905	8.86213	1.03351	0.88463	1.69093	0.34746	12.0915	18.9389	12.0501	0.62761	0.47571	6.15459	0.69007	Middle education	1-2 persons	No	Western	No	No	No	No	No	Female
14438	National sample	Very high	66	0.89774	1.1439	0.2569	0.84935	0.16049	0.29115	0.71468	1.89339	0.8321	0.16582	0.9479	0.56609	0.0867	Middle education	1-2 persons	No	Western	No	Yes	Yes	Yes	Yes	Female
14439	National sample	Very high	67	0.10885	0.12429	0.06988	0.16572	0.46199	0.32359	0.49862	2.67318	0.27037	0.7694	0.62399	0.28358	0.19151	Middle education	1-2 persons	Yes	Western	No	No	No	Yes	No	Male
14475	National sample	Very high	76	0.43803	0.27997	0.05755	0.98055	2.04805	0.50596	1.78587	1.34943	1.48523	0.21163	0.08809	0.44652	0.19826	Middle education	1-2 persons	No	Western	No	No	No	Yes	Yes	Male
14017	National sample	High	76	0.15559	0.32193	0.39535	0.25892	0.36117	0.09613	1.59479	2.22501	0.50253	0.72893	0.29746	10.6411	0.18448	Lower education	1-2 persons	No	Western	No	No	No	No	No	Female
14013	National sample	High	76	0.18315	0.28696	0.15314	0.38165	3.27047	0.39737	0.23822	0.35064	0.41444	5.8561	3.29174	0.25667	2.69852	Lower education	1-2 persons	No	Western	No	No	No	No	No	Male
14480	National sample	Very high	77	0.42169	2.01321	0.33454	0.48059	7.63146	1.28084	0.99563	9.54731	3.11907	0.10501	0.10829	1.35727	1.81153	Lower education	1-2 persons	No	Western	No	No	Yes	Yes	Yes	Male
14460	National sample	Very high	73	0.20389	0.34016	0.10858	0.21479	4.50651	0.66548	0.77735	12.1415	0.60181	0.89719	0.72199	0.91071	0.76321	Lower education	1-2 persons	No	Western	No	No	No	No	No	Female
14448	National sample	Very high	69	0.50445	0.15042	0.83678	0.1809	40.5438	0.26604	0.76926	0.58873	0.18299	0.31773	0.12038	0.95557	0.22876	Middle education	1-2 persons	No	Western	No	No	No	Yes	Yes	Male
14467	National sample	Very high	74	0.25938	0.79722	0.04931	1.7767	1.09919	2.76823	0.30316	1.80753	0.77494	0.59923	0.4398	0.38707	0.50917	Higher education	1-2 persons	No	Western	No	No	No	Yes	Yes	Male
14484	National sample	Very high	78	0.45257	19.0355	0.15771	0.4509	3.91823	2.81067	3.54893	7.49354	1.06178	0.17007	1.55988	1.35099	2.48694	Lower education	1-2 persons	No	Western	No	No	No	Yes	Yes	Female
14474	National sample	Very high	75	0.16166	0.04339	0.02029	0.10677	0.23553	0.02594	12.9268	1.04644	0.09728	0.05773	0.01962	0.53413	0.03894	Lower education	1-2 persons	No	Western	No	No	No	Yes	Yes	Female
14461	National sample	Very high	73	0.24489	0.26986	0.05671	5.43822	8.66848	4.34932	16.3915	67.0079	3.42365	2.17844	2.25329	5.77916	0.13149	Middle education	1-2 persons	No	Western	No	Yes	Yes	Yes	Yes	Male
14432	National sample	Very high	65	1.29527	1.29115	0.19456	3.51628	0.23674	18.2338	0.74377	16.4006	1.12541	1.00022	1.09295	2.77263	2.29058	Middle education	>2 persons	No	Western	No	Yes	No	Yes	Yes	Male
14944	National sample	High	68	0.59568	0.16546	1.94694	2.66591	0.95158	0.06627	0.30274	0.49561	1.04117	0.60964	18.1478	0.25012	1.22013	Lower education	1-2 persons	No	Non-Western	No	No	No	Yes	No	Female
14958	National sample	High	72	0.33278	0.58261	3.28681	6.15851	2.52736	0.97796	7.93315	22.8475	1.19159	1.19917	0.46115	1.03731	0.61557	Middle education	1-2 persons	No	Western	No	No	No	Yes	Yes	Female
14966	National sample	High	74	0.28427	0.77867	0.09712	0.4461	3.32519	0.74117	1.93056	7.65558	1.40333	0.35462	0.08942	0.13563	1.34926	Lower education	1-2 persons	No	Western	No	No	No	No	No	Male
14940	National sample	High	67	0.17618	0.15841	0.04857	0.21284	0.74495	0.87529	0.35881	3.80903	0.19815	0.1092	0.16963	0.11024	0.03281	Middle education	1-2 persons	No	Western	No	Yes	Yes	Yes	Yes	Female
14956	National sample	High	71	0.13039	0.31228	0.05461	0.5994	0.44763	1.04922	0.59402	1.39149	0.62578	0.16181	0.51597	0.16445	0.05049	Higher education	1-2 persons	No	Western	No	No	No	Yes	Yes	Male
14968	National sample	High	75	0.47505	0.42876	0.16531	3.94611	8.52852	0.64087	3.53844	23.1818	0.90056	4.86595	0.87685	1.55756	6.06543	Middle education	1-2 persons	No	Western	No	No	No	Yes	Yes	Male
14939	National sample	High	67	0.09545	0.25398	0.03866	0.07537	0.4091	2.39813	1.8294	4.47825	0.16359	0.73201	0.68046	0.49239	0.72681	Higher education	1-2 persons	No	Western	No	No	No	Yes	No	Female
14977	National sample	High	78	0.70896	0.15104	0.03508	0.41337	0.20156	0.69099	0.47071	1.80852	2.50669	0.01368	0.00915	0.57709	1.05198	Middle education	1-2 persons	No	Western	No	No	No	No	Yes	Female
14936	National sample	High	66	6.97477	1.13413	0.06033	0.49281	0.12359	4.71788	0.649	9.12679	1.09283	0.86266	0.87214	0.46266	0.56156	Middle education	1-2 persons	No	Western	No	No	No	Yes	Yes	Female
14935	National sample	High	66	0.17176	0.14521	0.04274	1.0252	0.65045	0.85764	2.62804	41.5292	3.79793	0.44206	0.11754	0.72529	5.56775	Higher education	1-2 persons	No	Western	No	No	No	Yes	No	Male
14981	National sample	High	78	0.32509	0.17227	0.22103	0.31728	1.75413	0.06626	0.24245	2.54534	0.6374	0.36528	0.36263	0.24892	0.04907	Lower education	1-2 persons	No	Western	No	No	No	No	No	Female
14948	National sample	High	70	0.0929	0.0072727	0.01889	0.0203	0.13094	0.08879	0.24216	0.62048	0.09806	0.26232	0.50399	0.05923	0.06558	Higher education	1-2 persons	No	Western	No	No	No	Yes	Yes	Female
14950	National sample	High	70	0.25604	0.26804	0.06782	1.38322	0.32568	1.42089	1.50507	2.08504	5.80809	0.11304	0.05928	0.49936	5.42122	Middle education	1-2 persons	No	Western	No	No	No	No	Yes	Male
14946	National sample	High	69	0.65659	10.607	11.5627	1.25266	9.30331	12.19	23.9959	7.89652	1.00746	2.64581	2.1069	2.29785	0.34826	Middle education	1-2 persons	No	Western	No	No	No	No	Yes	Male
14479	National sample	Very high	76	1.47319	0.25641	0.47524	1.84085	0.14795	2.63727	1.35948	13.599	1.89295	2.19564	0.78015	3.81823	1.71309	Lower education	1-2 persons	No	Western	No	No	No	Yes	Yes	Female
14440	National sample	Very high	67	0.28606	0.21991	0.05199	0.23754	2.39661	0.63342	3.05878	10.923	0.25018	2.01023	0.04452	0.38389	0.28807	Middle education	1-2 persons	No	Western	No	Yes	No	No	No	Male
14446	National sample	Very high	69	0.21548	0.97112	0.6937	0.06506	0.54664	0.12856	4.83206	2.39617	0.71411	0.77912	0.2203	0.16243	0.1046	Middle education	1-2 persons	No	Western	No	No	No	No	No	Female
14984	National sample	High	79	0.31391	0.17617	0.04164	0.23304	0.88704	0.47392	0.37815	0.99769	0.74617	2.56708	1.82345	0.19651	0.47431	Lower education	1-2 persons	No	Western	No	No	No	No	Yes	Female
14983	National sample	High	79	2.70624	0.38776	0.40772	0.26798	1.7335	4.08653	0.87315	4.30355	1.1694	9.88463	7.90994	11.5621	1.20152	Lower education	1-2 persons	No	Western	No	No	No	No	No	Female
14978	National sample	High	78	1.18497	0.4584	0.14204	0.10659	0.30737	4.08688	30.6328	4.36853	0.44106	0.71318	0.27006	0.2144	0.71547	Middle education	1-2 persons	No	Western	No	No	No	No	Yes	Female
14967	National sample	High	75	1.73336	8.08627	1.14476	1.12681	0.64241	0.67176	0.92839	11.114	10.4954	0.84236	0.08131	3.25576	0.43281	Higher education	1-2 persons	No	Western	No	No	No	No	Yes	Female
15156	National sample	High	66	0.57565	0.62278	0.15247	1.72052	1.7858	4.38594	5.90439	12.0005	10.3475	24.8248	5.24334	1.29023	0.88451	Middle education	1-2 persons	No	Western	No	No	Yes	Yes	Yes	Female
15169	National sample	High	75	1.20131	0.60246	0.09646	0.42605	3.04208	3.33827	0.8834	1.53437	0.49799	0.12133	0.22785	0.2366	0.93062	Middle education	1-2 persons	No	Western	No	No	No	Yes	Yes	Male
15159	National sample	High	70	1.35192	3.51374	0.10588	0.21631	0.18132	5.17377	1.17109	3.11014	0.81176	2.94913	1.319	0.89259	1.07421	Middle education	1-2 persons	No	Western	No	No	No	No	Yes	Female
15161	National sample	High	70	0.22588	0.07904	0.07015	0.14729	0.1637	0.36942	0.20279	0.1511	0.16794	0.04636	0.19929	0.10437	0.58672	Higher education	1-2 persons	No	Western	No	No	Yes	Yes	Yes	Male
15160	National sample	High	70	11.7635	6.43058	6.78962	5.63526	0.55613	2.77345	0.76412	8.22879	15.9967	0.32016	1.93471	5.82607	0.79533	Middle education	1-2 persons	No	Western	No	Yes	No	Yes	Yes	Male
15171	National sample	High	76	0.89193	0.64439	0.18106	0.53037	1.10883	2.76153	2.38766	6.13457	0.57758	1.93228	1.5065	1.18625	2.5158	Middle education	1-2 persons	No	Western	No	No	Yes	No	Yes	Female
15173	National sample	High	76	0.17944	0.37206	0.041	0.10521	0.02295	1.32882	0.86578	1.87935	0.41366	2.41503	0.40153	1.67235	0.02735	Middle education	1-2 persons	No	Western	No	No	No	Yes	Yes	Male
15162	National sample	High	71	0.5546	0.99785	0.07695	1.07624	1.08801	1.9397	1.48551	4.93511	0.36909	0.5784	0.54005	1.01067	0.17955	Middle education	1-2 persons	No	Western	No	No	No	Yes	Yes	Female
15168	National sample	High	75	0.44415	1.86548	0.99077	0.4948	2.08995	2.87266	3.41264	6.77029	4.38801	1.78357	1.00665	0.83841	2.33934	Middle education	1-2 persons	Yes	Western	No	No	Yes	Yes	No	Female
15157	National sample	High	67	0.48029	1.01256	0.16926	1.14833	2.21913	1.04851	3.7537	11.9636	1.77875	3.11704	4.15681	2.01398	4.0103	Middle education	1-2 persons	No	Western	No	No	No	No	Yes	Female
15165	National sample	High	73	0.23046	0.1832	0.1167	0.95706	0.16271	18.5163	0.4881	0.29619	0.22327	0.01897	0.01367	0.23861	0.09647	Higher education	1-2 persons	No	Western	No	No	No	No	Yes	Female
15174	National sample	High	77	1.9114	5.54677	1.37614	1.73412	1.05452	3.68803	2.79637	42.035	5.93424	6.21093	4.64858	7.44555	2.55751	Middle education	>2 persons	No	Western	No	Yes	Yes	No	Yes	Male
14957	National sample	High	71	2.37158	0.19068	0.076	3.30437	4.02731	4.60544	1.47391	8.85256	1.31573	11.0118	6.72963	1.59477	3.13322	Middle education	1-2 persons	No	Western	No	No	No	Yes	Yes	Female
14955	National sample	High	71	0.36933	1.20008	0.12089	0.28937	5.99747	0.12842	0.53881	2.28507	1.20424	0.27563	0.26956	0.28948	0.13176	Middle education	1-2 persons	No	Western	No	No	No	No	Yes	Male
14979	National sample	High	78	1.00793	0.93752	0.10796	1.32839	0.19619	1.37708	6.68764	13.5817	0.77651	0.08411	0.04118	0.73418	2.755	Middle education	1-2 persons	No	Western	No	No	No	No	No	Female
15946	National sample	High	66	0.05257	0.00971	0.08619	0.03559	2.49838	0.07355	0.33343	0.85864	0.25843	0.11797	0.16278	0.07573	0.01833	Middle education	1-2 persons	No	Western	Yes	No	No	Yes	Yes	Female
15979	National sample	High	74	0.24126	0.31037	0.05283	0.24886	1.20801	0.12722	0.59685	1.38881	0.36638	10.0316	0.11716	0.84059	2.39135	Lower education	1-2 persons	No	Western	No	No	No	No	No	Male
15959	National sample	High	69	0.14121	0.27589	0.07385	0.71222	0.68211	0.31775	1.65405	3.83388	1.11332	0.93791	0.62508	1.29671	0.43476	Higher education	1-2 persons	No	Western	No	No	No	No	Yes	Female
15990	National sample	High	78	0.06798	0.117	0.05126	0.0975	0.0879	0.07911	3.36787	0.58674	0.11918	0.26284	0.03094	1.19529	0.48388	Lower education	1-2 persons	No	Western	No	No	No	Yes	No	Female
15961	National sample	High	70	0.10787	0.49899	0.03251	0.09907	0.95031	3.14467	4.02552	0.62072	0.44631	0.23709	0.37309	5.49041	0.49625	Middle education	1-2 persons	No	Western	Yes	No	Yes	Yes	No	Female
15943	National sample	High	65	0.19434	0.32163	0.48571	7.23	0.0786	0.96995	2.1447	8.67605	0.97062	0.17716	0.18519	1.68202	0.72974	Higher education	1-2 persons	No	Western	Yes	Yes	Yes	Yes	Yes	Female
15984	National sample	High	76	0.32316	0.45255	0.11488	0.53767	2.40021	0.98923	1.93972	5.0689	2.40518	0.71663	0.54832	1.37875	1.13383	Higher education	1-2 persons	No	Western	No	No	No	No	Yes	Male
15957	National sample	High	68	0.17649	0.5552	0.05966	0.22081	0.77438	0.24399	3.90747	14.2433	0.49129	0.27286	0.04142	0.11892	6.75222	Middle education	1-2 persons	No	Western	No	No	No	Yes	Yes	Female
15970	National sample	High	72	0.0939	0.20646	0.02865	0.08494	0.36508	0.23101	0.27412	0.85658	0.18536	0.03356	0.13639	0.08576	0.10784	Higher education	1-2 persons	No	Western	No	No	No	Yes	Yes	Female
15951	National sample	High	67	0.74564	3.78831	0.12376	0.57377	0.07015	8.73459	1.75556	7.96575	2.07811	2.62916	0.47357	0.57689	0.55585	Middle education	1-2 persons	No	Western	No	No	No	Yes	Yes	Female
15963	National sample	High	70	0.43218	0.48653	0.17189	0.20536	7.87217	0.94186	3.23758	9.78754	0.38036	7.98699	4.66472	1.58692	0.82526	Middle education	1-2 persons	No	Western	No	No	No	Yes	Yes	Female
15947	National sample	High	66	0.45831	1.60082	0.83014	0.42644	0.59819	5.74294	0.77522	6.73203	1.84147	1.08353	0.10163	0.82749	0.40606	Middle education	1-2 persons	No	Western	No	No	Yes	Yes	Yes	Male
15945	National sample	High	66	0.43775	0.38583	0.04518	0.40669	0.18192	0.25075	0.57364	2.7352	0.34423	0.19771	0.09627	0.31653	0.16062	Higher education	1-2 persons	Yes	Western	No	No	No	Yes	Yes	Female
15942	National sample	High	65	0.06707	0.08002	0.02547	0.07637	1.79574	2.32044	0.71565	2.56491	0.26748	0.43713	0.35879	0.10596	0.1299	Middle education	1-2 persons	No	Western	No	Yes	No	Yes	Yes	Female
15499	National sample	High	74	1.38437	0.87023	4.24405	1.58793	40.5438	3.94696	7.64845	34.6004	31.0664	8.60575	18.1478	2.20012	1.36891	Higher education	1-2 persons	Yes	Western	Yes	No	No	Yes	Yes	Male
15495	National sample	High	73	0.09856	0.26423	0.0586	0.13955	3.73256	1.59434	5.39999	2.50985	0.7132	0.13558	0.59622	0.15203	0.5889	Middle education	1-2 persons	No	Western	No	No	No	No	Yes	Male
15496	National sample	High	73	0.36488	0.47364	0.06553	0.07693	0.35883	3.88734	0.52078	1.81255	3.47682	3.95856	5.03787	0.27303	0.82137	Middle education	1-2 persons	No	Western	No	No	No	No	Yes	Male
15488	National sample	High	68	0.34744	0.78848	0.07182	0.09884	0.13092	0.26913	0.30227	2.7415	0.73782	0.59337	0.77429	5.71396	0.02646	Middle education	1-2 persons	No	Western	No	No	No	No	Yes	Female
15502	National sample	High	74	0.27378	0.65476	0.09028	0.28492	0.21371	0.1376	6.53274	6.23475	0.61607	0.07636	0.09849	0.37806	0.13984	Middle education	1-2 persons	No	Western	No	No	No	No	Yes	Male
15494	National sample	High	72	0.134	0.22193	0.03919	0.52822	6.05172	0.49662	0.62001	1.88813	0.23624	0.1821	0.2113	1.24069	0.14617	Middle education	>2 persons	No	Western	No	No	No	No	No	Male
15492	National sample	High	70	1.86123	1.42337	0.14577	1.94841	11.2985	3.70398	7.34301	18.6161	1.9645	1.95544	1.77072	1.37594	0.59655	Middle education	1-2 persons	No	Western	No	No	Yes	Yes	Yes	Male
15484	National sample	High	66	0.26219	0.31611	0.75553	2.14705	1.58416	0.79289	0.88057	1.3023	0.38982	0.70992	0.06317	0.34947	0.04969	Lower education	1-2 persons	No	Western	No	No	No	Yes	No	Male
15500	National sample	High	74	5.44146	6.48524	1.86568	3.05151	1.74375	0.83249	1.01266	40.1231	11.7218	0.51544	4.49562	3.48676	2.83951	Middle education	1-2 persons	No	Western	Yes	No	No	No	Yes	Male
15509	National sample	High	77	0.20967	0.26361	0.49709	0.10524	2.46684	1.88993	0.73504	4.53284	0.70026	0.14814	0.27285	0.40249	0.48079	Lower education	1-2 persons	No	Western	No	No	No	No	Yes	Male
15508	National sample	High	77	0.44047	0.88717	0.41856	0.19511	0.16757	1.97313	1.18368	3.04442	0.55292	0.55878	0.52512	1.37282	0.483	Lower education	1-2 persons	No	Western	No	No	No	Yes	No	Male
15489	National sample	High	68	0.21998	0.39136	0.05929	0.22306	0.8545	0.10046	1.82796	2.84306	0.44161	0.33903	0.46592	1.84687	0.77485	Higher education	1-2 persons	No	Western	No	No	No	Yes	Yes	Male
15487	National sample	High	67	0.37568	1.52292	0.19261	0.18612	0.30284	0.22224	0.08146	1.9415	0.56813	0.19571	1.53365	0.3451	0.19613	Middle education	1-2 persons	Yes	Western	No	No	No	No	Yes	Male
15505	National sample	High	76	0.18955	0.49104	0.1751	0.05977	0.48523	0.25709	0.6701	1.60155	0.95768	0.26227	0.17852	0.59702	0.35471	Higher education	1-2 persons	No	Western	No	No	No	No	No	Female
15479	National sample	High	65	1.82509	1.16095	0.58778	0.33801	4.04219	0.18171	0.69831	5.22985	13.0293	6.2715	4.05708	2.4568	0.43416	Higher education	1-2 persons	No	Western	Yes	No	No	Yes	Yes	Female
15480	National sample	High	65	0.73033	0.27449	0.10537	0.99159	0.32255	2.47479	5.9705	4.34016	0.52545	1.95747	0.48026	0.32299	1.13861	Middle education	1-2 persons	No	Western	No	No	No	Yes	Yes	Male
15485	National sample	High	67	0.36211	0.91257	0.34266	0.64637	5.6052	2.66418	2.47392	6.00217	2.65962	0.96942	1.04245	0.97443	0.27319	Lower education	1-2 persons	No	Western	No	No	No	Yes	Yes	Female
15962	National sample	High	70	1.10139	1.74558	0.29752	1.12215	1.69866	0.44113	9.4138	4.06474	2.62552	1.3256	1.33591	0.70801	0.18272	Middle education	1-2 persons	No	Western	No	No	No	Yes	Yes	Female
15966	National sample	High	71	0.43979	1.34705	0.47146	0.54495	0.53949	0.45883	1.71524	3.50626	1.81592	0.64672	1.6849	1.09672	0.39963	Middle education	1-2 persons	No	Western	No	No	No	Yes	Yes	Male
15983	National sample	High	75	0.23843	1.30398	0.08993	0.32922	0.74257	3.41915	4.20418	3.02254	22.77	6.0277	4.61247	5.76478	3.02881	Middle education	1-2 persons	No	Western	No	No	No	No	Yes	Male
15964	National sample	High	70	0.15693	0.06752	0.06744	0.29863	0.47102	1.94687	1.11282	0.51034	0.16846	0.47196	0.40868	0.14438	0.07799	Middle education	1-2 persons	No	Western	No	No	No	No	No	Female
15981	National sample	High	75	0.0879	0.13013	0.17856	0.41863	4.83221	0.23121	3.8591	2.80303	0.19736	3.19047	0.21951	0.12039	1.58629	Middle education	1-2 persons	No	Western	No	No	No	Yes	Yes	Male
15949	National sample	High	67	1.87869	1.94215	0.96389	6.56077	40.5438	1.80794	5.77649	42.9213	1.00657	17.2738	14.8358	5.92076	11.3235	Higher education	1-2 persons	No	Western	No	No	Yes	Yes	Yes	Female
15998	National sample	High	79	0.43732	0.76258	0.43773	1.21497	1.53735	1.13016	6.03274	16.2297	0.43371	0.14605	1.58991	2.47823	0.71765	Middle education	1-2 persons	No	Western	No	No	No	No	Yes	Female
15954	National sample	High	68	0.2049	0.17209	0.06119	0.27619	40.5438	0.56765	1.49572	1.68931	0.26081	0.22578	0.14	0.32175	1.04425	Middle education	>2 persons	No	Western	No	No	No	Yes	No	Female
15985	National sample	High	76	0.16741	0.22139	0.05345	0.43387	0.58987	1.02255	0.58022	3.94628	0.27115	0.88185	0.06858	0.20018	0.08838	Middle education	>2 persons	No	Western	No	No	No	Yes	No	Male
15975	National sample	High	73	0.31494	0.94846	0.1293	0.76344	1.93343	1.38408	1.71641	4.99581	0.58848	0.28577	0.39505	0.50025	1.18067	Higher education	1-2 persons	No	Western	No	No	No	Yes	Yes	Male
15973	National sample	High	73	0.38692	1.10549	0.36004	0.63751	0.65844	0.32137	0.72996	3.38497	1.53541	0.66511	0.16946	10.1287	0.1779	Middle education	1-2 persons	No	Western	No	No	No	No	Yes	Male
15977	National sample	High	73	0.0528	0.12262	0.0426	0.13355	0.05241	1.8204	0.69769	4.18681	0.16762	0.19111	0.18372	0.47817	0.18481	Middle education	1-2 persons	No	Western	No	No	No	No	Yes	Male
15974	National sample	High	73	0.19233	0.19558	0.1097	0.14181	0.86669	1.0159	0.3067	1.54329	0.44869	2.49827	0.45734	0.18656	0.31761	Middle education	1-2 persons	No	Western	No	No	No	Yes	Yes	Male
16258	National sample	Moderate	65	0.12647	0.40501	0.0481	1.32904	40.5438	0.22183	1.65106	2.95785	0.26003	0.61339	0.43756	0.29985	1.57994	Middle education	1-2 persons	No	Western	No	No	Yes	Yes	No	Male
16263	National sample	Moderate	66	0.33295	0.28975	0.03774	2.38109	0.98892	0.28379	9.16827	11.2519	0.36674	0.1847	0.26889	0.17026	1.15407	Lower education	1-2 persons	No	Non-Western	No	No	No	No	No	Male
16295	National sample	Moderate	75	0.60221	0.18238	2.68492	0.17104	3.9565	0.44934	3.81421	3.03899	0.18	0.57445	0.0988	0.09006	0.14055	Lower education	1-2 persons	No	Non-Western	No	No	No	No	No	Female
16273	National sample	Moderate	69	0.95371	1.50202	0.26729	0.52807	5.58473	1.14706	6.54863	8.45683	1.77153	1.56824	5.3642	0.72465	0.53493	Middle education	1-2 persons	No	Western	No	Yes	Yes	Yes	No	Female
16269	National sample	Moderate	68	0.5091	0.56897	0.10357	0.3002	2.59822	0.43115	3.53503	4.89148	1.00122	1.07274	0.12837	0.56541	0.40833	Lower education	1-2 persons	No	Non-Western	No	No	No	No	Yes	Male
16256	National sample	Moderate	65	0.23048	0.60496	0.05736	0.26336	0.61411	1.69807	0.41686	3.01893	0.97459	3.23928	0.65786	0.24069	0.38979	Middle education	1-2 persons	No	Western	No	No	Yes	Yes	No	Female
16286	National sample	Moderate	73	0.39916	0.63926	0.17007	1.26336	2.38081	0.345	3.85935	14.6529	0.64713	0.9639	0.64329	0.53813	0.09374	Lower education	1-2 persons	No	Western	No	No	No	Yes	Yes	Female
16304	National sample	Moderate	77	0.2383	0.30621	0.07696	0.16263	0.40935	0.66447	2.07688	2.04021	0.34498	14.076	0.31012	1.02208	1.46313	Middle education	1-2 persons	No	Western	No	No	No	Yes	Yes	Female
16303	National sample	Moderate	77	0.1967	0.26445	0.12382	0.10574	2.25951	1.33669	1.0828	4.8764	0.32394	0.28627	1.65979	0.35062	0.04855	Middle education	1-2 persons	No	Western	No	No	No	No	No	Male
16272	National sample	Moderate	68	0.28181	0.19917	0.04311	0.62159	0.32561	0.24577	2.89919	1.42369	3.43297	0.94638	0.37868	0.17934	0.30699	Middle education	1-2 persons	No	Western	No	No	No	Yes	No	Male
16311	National sample	Moderate	79	0.08464	0.11053	0.02302	0.20261	0.21836	0.23388	3.29794	4.46339	0.14148	0.05362	0.07178	0.23182	1.13627	Middle education	1-2 persons	No	Western	No	No	No	Yes	No	Female
16301	National sample	Moderate	76	0.33901	0.61066	0.11036	2.22099	0.4207	4.23465	0.32752	2.58435	1.91035	0.13727	0.11205	0.48478	1.25664	Middle education	1-2 persons	No	Western	No	No	No	No	No	Female
16279	National sample	Moderate	71	0.12445	0.24996	0.02407	0.03512	2.17344	0.23869	6.40621	1.16788	0.25407	0.46061	1.19858	0.14425	0.31127	Lower education	1-2 persons	No	Non-Western	No	No	Yes	Yes	No	Male
16257	National sample	Moderate	65	1.66583	1.41257	0.03431	0.13621	0.74246	1.31289	0.25028	1.12507	0.33519	9.69957	10.163	0.42588	0.07135	Higher education	1-2 persons	No	Western	No	No	Yes	Yes	No	Female
16274	National sample	Moderate	69	0.00367	0.01194	0.0528	1.08186	4.88008	2.19617	1.72976	4.00298	0.00477	4.07299	0.83461	0.00628	0.30748	Middle education	1-2 persons	Yes	Western	Yes	Yes	Yes	Yes	Yes	Female
16289	National sample	Moderate	74	0.05014	0.0072727	0.04443	0.05527	0.86875	1.06473	3.53306	2.765	0.61969	0.01	0.55135	0.28655	0.09289	Higher education	1-2 persons	No	Western	No	No	No	No	No	Female
16511	National sample	Moderate	73	1.46214	0.236	0.6236	1.46828	0.5714	3.13121	0.4989	2.33245	0.93698	0.32208	0.04456	0.44848	0.34037	Higher education	1-2 persons	No	Western	No	No	No	Yes	Yes	Male
16498	National sample	Moderate	68	0.20448	0.41694	0.12801	0.55103	1.87528	0.8982	1.16544	2.38474	0.85638	1.01487	0.44031	0.71747	0.26323	Middle education	1-2 persons	No	Western	No	No	No	No	Yes	Female
16497	National sample	Moderate	68	0.1278	0.09128	0.06882	1.25275	0.90994	1.73935	0.16736	0.12305	0.13323	0.86893	0.28915	0.11651	0.04678	Lower education	1-2 persons	No	Western	No	No	No	No	No	Female
16512	National sample	Moderate	74	0.03536	0.09344	0.04197	0.02475	0.82857	0.23878	0.3402	0.61151	0.05937	0.03298	0.02173	0.03574	0.11775	Middle education	1-2 persons	No	Western	Yes	Yes	Yes	Yes	Yes	Male
16502	National sample	Moderate	71	0.18091	0.36821	0.6762	0.59349	4.87357	1.84201	0.5479	4.80584	4.69579	0.48991	1.48948	0.21448	1.41676	Higher education	1-2 persons	No	Western	No	No	Yes	Yes	Yes	Male
16493	National sample	Moderate	65	0.05515	0.10473	0.01355	0.04744	0.01569	0.24811	0.01942	0.35173	0.22506	0.02817	0.00671	0.18125	0.00644	Lower education	1-2 persons	No	Western	No	No	Yes	Yes	Yes	Female
8171	National sample	Very high	73	8.9485	2.68078	0.12189	1.76318	40.5438	2.25747	1.17746	2.63783	0.7377	1.58485	0.7311	0.71845	0.25701	Middle education	1-2 persons	No	Western	No	No	No	No	No	Male
8157	National sample	Very high	69	0.57347	9.91302	0.34931	6.00631	40.5438	4.46457	6.02569	4.3309	3.51645	4.64058	1.30409	12.9374	0.1036	Lower education	1-2 persons	No	Western	No	No	No	No	No	Female
8144	National sample	Very high	67	3.81671	13.9514	2.3981	3.37079	11.3264	2.86403	2.7173	60.2221	23.7083	26.1877	20.009	8.78795	1.29082	Middle education	1-2 persons	No	Western	No	Yes	No	Yes	Yes	Male
8184	National sample	Very high	76	1.50325	2.13675	0.137	0.98112	0.06436	0.99009	2.63607	3.60388	2.84387	0.70365	0.25889	0.81789	0.80327	Lower education	1-2 persons	No	Western	No	No	No	Yes	Yes	Female
16974	National sample	High	71	0.33554	0.59631	0.10424	0.31175	0.14889	1.21302	1.5803	7.51976	0.48035	0.72474	2.18487	0.62685	0.22139	Middle education	1-2 persons	No	Western	No	No	No	No	Yes	Male
16969	National sample	High	69	1.01185	2.14877	1.48132	0.56133	2.08083	2.27749	3.57726	22.0185	1.32956	0.54989	2.35698	0.33645	1.89077	Middle education	1-2 persons	No	Western	Yes	No	Yes	Yes	Yes	Female
16984	National sample	High	73	1.09543	1.84236	0.39487	1.68779	2.06483	1.54677	1.10838	10.2279	3.89984	2.08229	0.41215	1.03747	0.28962	Higher education	1-2 persons	No	Western	No	No	Yes	No	No	Male
16955	National sample	High	66	0.11887	0.29215	0.04279	0.08591	0.65937	0.08203	0.80842	1.08812	0.29721	0.03203	0.01955	0.16958	0.05694	Higher education	1-2 persons	No	Western	Yes	No	No	No	No	Female
16991	National sample	High	75	0.35518	0.64967	0.15586	2.73906	0.49892	0.85911	0.4467	2.10077	0.93639	0.32365	0.06528	0.42713	0.49309	Middle education	1-2 persons	No	Western	No	No	No	No	No	Male
17009	National sample	High	79	0.21297	0.59962	3.2824	0.26593	5.31651	3.84816	0.56624	1.76004	0.87341	1.00194	3.71391	1.68357	2.1736	Higher education	1-2 persons	No	Western	No	No	No	No	Yes	Male
16961	National sample	High	67	0.38804	0.19814	0.23594	0.91711	1.3762	4.55731	2.19214	1.43143	1.03043	0.34329	0.19485	3.81492	4.35026	Lower education	1-2 persons	No	Western	No	No	No	No	Yes	Female
16985	National sample	High	73	0.24967	0.17884	0.01526	0.12592	0.25357	0.2632	1.6156	0.53661	0.31312	0.48825	0.66721	0.12086	0.18988	Middle education	1-2 persons	No	Western	No	No	No	No	No	Male
16993	National sample	High	75	0.77885	0.34924	0.03542	3.96606	0.1981	18.5163	0.48516	1.69646	1.18026	0.09482	0.08269	2.42172	1.03181	Middle education	1-2 persons	No	Western	No	No	Yes	Yes	No	Male
16986	National sample	High	74	0.43609	0.66395	0.18182	0.26167	0.60405	0.41922	0.99917	4.17969	1.46673	1.37685	0.53404	0.62136	0.14857	Middle education	1-2 persons	No	Western	No	No	No	No	Yes	Female
16966	National sample	High	69	1.34451	2.27521	2.56311	0.9351	2.11276	6.44645	1.68985	11.0318	8.85851	3.00943	0.55956	1.51608	1.19398	Middle education	1-2 persons	No	Western	No	No	No	Yes	Yes	Male
16288	National sample	Moderate	74	0.13925	0.18654	0.03133	0.04463	0.05896	0.10625	1.34231	1.05164	0.27674	0.0489	0.23313	0.30949	0.05534	Middle education	1-2 persons	No	Western	No	No	Yes	Yes	Yes	Male
16518	National sample	Moderate	78	1.06718	2.19422	0.40635	1.24396	9.61071	7.97499	8.90663	5.04064	3.26144	9.83114	6.97464	1.5378	0.70178	Middle education	1-2 persons	No	Western	No	Yes	Yes	Yes	Yes	Male
16494	National sample	Moderate	66	1.42566	1.2156	1.4143	1.22968	4.82324	18.5163	0.97924	2.29529	1.03399	0.05114	0.03578	0.66416	0.21814	Middle education	1-2 persons	Yes	Non-Western	No	No	No	No	Yes	Female
16505	National sample	Moderate	71	0.20379	0.49887	0.5836	2.69081	14.0686	0.90471	3.4299	3.57535	1.31773	1.75105	1.43424	4.0542	0.53956	Middle education	1-2 persons	No	Non-Western	No	No	No	Yes	Yes	Male
16290	National sample	Moderate	74	1.96492	11.3203	0.21543	0.34365	40.5438	6.39861	9.23734	14.111	2.56169	1.48227	0.70734	0.74286	1.97679	Middle education	1-2 persons	No	Western	No	No	No	No	No	Female
16495	National sample	Moderate	66	0.81686	0.81443	0.49407	1.21413	3.80523	2.85164	5.08939	14.0753	1.9987	6.56747	1.9375	1.02577	1.88074	Higher education	1-2 persons	No	Western	No	Yes	No	Yes	Yes	Male
17007	National sample	High	79	0.35841	1.40718	0.20278	0.68677	8.74372	0.7763	0.4144	7.52048	1.13186	0.95145	0.06322	0.27231	0.41572	Middle education	1-2 persons	No	Western	No	Yes	Yes	Yes	Yes	Female
16950	National sample	High	65	0.41548	0.57178	0.21263	0.22834	0.29069	1.21006	9.58995	3.23938	1.00249	0.12129	0.07964	1.86285	0.09641	Middle education	1-2 persons	No	Western	No	No	No	Yes	Yes	Female
16973	National sample	High	70	1.82492	3.22894	1.09307	1.57059	1.84026	2.74399	1.51362	9.71284	9.41036	0.45568	0.43326	2.92234	2.28905	Higher education	1-2 persons	No	Western	No	No	No	Yes	Yes	Male
17000	National sample	High	77	0.50085	1.61982	0.26325	0.64253	3.91055	0.90828	0.47299	0.13386	0.00604	0.09396	0.1206	0.02707	0.20499	Middle education	>2 persons	No	Western	No	No	No	No	No	Female
16995	National sample	High	76	2.7696	0.46147	0.04992	2.71085	0.43348	2.80844	7.22713	4.66806	0.71709	0.16992	0.13083	0.19351	0.28386	Higher education	1-2 persons	No	Western	No	No	No	No	No	Male
17005	National sample	High	78	0.69859	4.29983	0.31728	0.5316	5.40901	18.5163	88.9319	33.029	5.75383	0.60694	0.27552	0.8685	2.8875	Lower education	1-2 persons	No	Western	No	No	No	No	Yes	Male
16963	National sample	High	68	0.53318	0.82905	0.06271	0.38716	5.09147	1.16228	1.26931	16.0781	0.92107	0.54975	1.54588	2.80192	0.73348	Higher education	1-2 persons	No	Western	Yes	Yes	Yes	Yes	No	Female
16962	National sample	High	68	1.34065	1.65444	0.39622	0.83051	3.66561	5.43416	2.59193	14.3474	2.64599	4.69507	3.90226	1.45699	5.69246	Lower education	>2 persons	No	Non-Western	No	No	No	No	No	Male
17001	National sample	High	77	0.30703	0.48154	0.03339	1.6068	0.0523	2.49988	0.18659	1.36735	0.15962	0.28133	0.53294	0.26236	0.08356	Lower education	1-2 persons	Yes	Western	No	Yes	Yes	Yes	Yes	Male
16952	National sample	High	65	1.35168	0.51917	0.55031	1.20993	1.08203	3.27969	0.30663	4.66217	0.34271	0.53415	0.6126	0.51034	3.31763	Higher education	1-2 persons	No	Western	Yes	No	No	Yes	No	Male
17411	National sample	Moderate	65	0.08444	0.24163	0.05764	0.09208	0.05713	1.07921	1.63538	0.77355	0.13444	0.14218	0.04761	1.60714	0.15173	Middle education	1-2 persons	No	Western	No	No	No	Yes	No	Female
17448	National sample	Moderate	74	0.29801	0.38543	0.4043	7.1137	7.7485	18.5163	5.15866	7.31022	1.54157	3.14544	0.28873	7.18615	6.42664	Higher education	1-2 persons	No	Western	No	No	No	No	No	Male
17450	National sample	Moderate	75	1.27318	2.08083	0.37912	0.92524	8.65594	3.97752	1.65884	15.5071	7.32897	0.37994	0.48933	1.46748	0.2187	Higher education	1-2 persons	Yes	Western	No	No	No	No	Yes	Male
17455	National sample	Moderate	76	0.96125	0.65887	0.20827	0.46239	2.64307	3.45325	1.50095	5.04404	1.63673	2.99675	4.29078	0.75428	0.37401	Middle education	1-2 persons	No	Western	No	No	Yes	Yes	Yes	Female
17423	National sample	Moderate	68	0.2569	0.34751	0.0417	0.61367	1.09015	2.46442	0.28593	1.45394	0.30232	0.07984	0.07208	0.42156	0.06468	Higher education	1-2 persons	No	Western	No	No	No	Yes	Yes	Female
17439	National sample	Moderate	71	0.25329	0.58755	0.106	0.23886	2.68972	3.91383	0.6815	1.77148	4.16678	1.39464	0.81133	9.04582	3.95123	Middle education	1-2 persons	No	Western	No	No	No	No	No	Female
17443	National sample	Moderate	72	0.11736	0.18795	0.05702	0.51636	0.29857	0.68266	0.31627	1.19511	0.08034	0.35396	0.38228	0.23828	0.27189	Middle education	1-2 persons	No	Western	No	No	No	Yes	Yes	Male
17424	National sample	Moderate	68	0.39726	1.47933	3.2824	0.77148	40.5438	3.70727	0.40902	2.30331	5.04342	7.45496	5.49779	18.1379	0.73087	Middle education	1-2 persons	No	Western	No	No	No	Yes	Yes	Female
17444	National sample	Moderate	72	0.04383	0.19041	0.0174	0.04293	0.03865	0.11173	0.52825	0.22876	0.12561	0.11435	0.17773	0.03147	0.06118	Lower education	1-2 persons	No	Western	No	No	No	Yes	Yes	Female
17454	National sample	Moderate	76	0.29294	0.50808	0.06145	0.30686	0.08283	0.20439	0.38747	1.88126	0.37441	0.15828	4.57965	0.43987	0.04907	Higher education	1-2 persons	Yes	Western	No	No	No	Yes	Yes	Female
17457	National sample	Moderate	77	0.22743	0.46725	0.05453	0.40484	5.36483	0.42798	8.07165	8.38431	2.7894	0.38066	0.59417	1.51135	0.3768	Higher education	1-2 persons	No	Western	No	No	No	Yes	Yes	Male
17460	National sample	Moderate	77	0.45599	0.96176	0.14385	1.2683	1.01874	3.03197	0.395	2.66015	3.19312	24.8248	0.06325	1.78003	0.12932	Middle education	1-2 persons	No	Western	No	No	No	No	No	Male
17445	National sample	Moderate	72	0.28909	0.40467	0.0764	0.29885	2.96813	0.50613	1.93641	4.06218	0.87777	1.28444	1.29515	0.64843	0.14503	Middle education	1-2 persons	No	Western	No	No	No	No	No	Female
17425	National sample	Moderate	68	0.59194	1.13773	0.14502	0.21657	1.97893	0.07127	0.60051	3.65003	0.40437	0.17009	1.51132	1.33766	0.15286	Higher education	1-2 persons	Yes	Western	No	No	No	Yes	Yes	Female
17461	National sample	Moderate	77	0.31706	0.66144	0.87953	0.79437	1.86001	18.5163	3.97027	7.29855	0.55268	8.47261	18.1478	1.28665	1.34031	Higher education	>2 persons	No	Western	No	Yes	Yes	Yes	No	Female
17412	National sample	Moderate	65	0.31314	1.13863	0.5684	0.295	40.5438	18.5163	6.33075	7.03625	1.34337	0.98036	0.25821	1.05883	0.44084	Middle education	1-2 persons	No	Western	No	Yes	No	No	Yes	Male
17410	National sample	Moderate	65	0.32515	0.56304	0.15781	1.13313	2.81352	4.24493	2.94933	7.45454	0.579	1.83245	1.43846	0.89691	0.88761	Middle education	1-2 persons	No	Western	No	Yes	Yes	Yes	Yes	Female
17449	National sample	Moderate	74	0.20725	0.23465	0.21623	0.10799	0.71716	0.82357	3.25087	7.62307	0.21791	0.07324	0.05133	0.18562	0.19788	Middle education	1-2 persons	No	Western	No	No	No	Yes	Yes	Male
17427	National sample	Moderate	69	0.5268	1.11699	0.51646	0.31358	4.88348	6.65492	0.50184	3.77134	2.45221	0.22292	0.1967	0.53498	0.12812	Middle education	1-2 persons	No	Western	No	No	No	No	No	Male
17414	National sample	Moderate	66	0.17413	0.85299	0.13687	0.07672	2.71541	0.66149	0.87111	2.87543	0.70986	4.06401	3.69084	0.25534	0.26323	Middle education	1-2 persons	No	Western	No	No	No	Yes	Yes	Male
17468	National sample	Moderate	79	0.20918	0.45413	0.11484	0.28823	2.18388	2.20028	0.62437	1.97729	1.22976	0.37962	0.24988	2.24674	1.99132	Higher education	1-2 persons	No	Western	No	No	No	Yes	Yes	Female
17418	National sample	Moderate	67	1.04456	0.48683	0.38218	7.3037	6.34638	18.5163	33.4273	42.3505	1.01034	2.41908	18.1478	0.59288	2.6152	Lower education	1-2 persons	No	Western	No	No	No	No	Yes	Male
17459	National sample	Moderate	77	1.39216	0.37808	0.06151	0.24555	7.92876	2.86258	12.4095	3.72586	2.40053	5.15505	3.15314	0.24144	1.45713	Middle education	1-2 persons	No	Western	No	No	No	Yes	Yes	Male
17428	National sample	Moderate	69	0.21274	0.18153	0.06674	0.187	4.37376	2.35731	0.48784	2.13454	0.37801	1.0047	1.17773	1.78985	0.39228	Middle education	1-2 persons	No	Western	No	No	No	Yes	Yes	Male
17458	National sample	Moderate	77	0.16234	0.19806	0.049	0.04397	0.14834	0.40737	1.12892	1.21613	0.53272	0.48283	0.07912	0.17059	0.11563	Higher education	1-2 persons	No	Western	Yes	Yes	Yes	Yes	No	Female
16981	National sample	High	73	0.46871	0.36044	0.0834	0.3356	0.86299	1.58282	1.19877	1.0516	5.8168	0.20448	0.24876	0.35546	5.01995	Middle education	>2 persons	No	Western	No	No	No	No	Yes	Male
16976	National sample	High	71	0.1897	0.23851	0.06681	0.44884	1.57311	0.84024	1.92583	2.91848	0.39683	0.24301	0.18169	0.26871	0.06717	Middle education	1-2 persons	No	Western	No	No	No	Yes	Yes	Male
18087	National sample	High	66	0.36015	0.18203	0.08703	0.20096	0.34639	0.61629	0.33755	2.35975	0.28171	0.63124	0.15985	0.22688	2.25482	Middle education	1-2 persons	No	Non-Western	No	Yes	Yes	Yes	No	Male
18121	National sample	High	78	0.21503	0.25332	0.16551	0.76133	0.50597	2.58138	0.80197	2.1992	0.31717	0.2999	0.09231	0.27447	0.63245	Higher education	1-2 persons	No	Non-Western	No	No	Yes	No	No	Female
18097	National sample	High	68	0.24026	0.17623	0.08303	0.21951	0.36618	0.05513	0.14655	1.63837	0.25308	0.09142	0.09096	1.11218	0.06344	Middle education	1-2 persons	No	Western	No	No	No	Yes	Yes	Female
18113	National sample	High	75	0.25231	0.5068	0.07696	0.17732	2.12259	0.35643	1.60159	2.3473	0.66705	0.15439	1.68498	0.16085	0.16752	Higher education	1-2 persons	No	Non-Western	No	No	No	No	No	Female
18107	National sample	High	74	0.23666	0.18544	0.04697	0.9458	1.5347	0.65825	8.03314	2.66105	0.27458	0.10787	0.08379	1.07252	0.14854	Middle education	>2 persons	No	Western	Yes	No	No	No	Yes	Female
18095	National sample	High	68	2.20623	1.77026	0.15624	7.1137	0.4896	4.49628	30.6328	2.01193	1.43647	15.6226	9.8706	1.20381	3.60566	Higher education	1-2 persons	No	Western	No	No	No	No	No	Female
18102	National sample	High	71	0.17492	0.66151	0.60428	0.22264	2.7252	1.44184	0.8544	2.50495	0.63839	0.80718	2.09723	1.07739	0.16073	Middle education	1-2 persons	No	Western	No	No	No	Yes	Yes	Male
18099	National sample	High	70	0.27015	7.31412	2.04914	3.18809	1.94171	18.5163	1.50262	6.01591	1.60013	0.28683	0.18123	2.3893	1.46391	Middle education	1-2 persons	No	Non-Western	No	No	No	No	No	Male
18111	National sample	High	75	0.09982	0.07346	0.08556	0.1643	0.15793	0.01268	0.01304	0.06899	0.12388	0.00621	0.00697	0.03711	0.34492	Higher education	1-2 persons	No	Western	No	No	No	No	Yes	Female
18094	National sample	High	68	0.53787	1.04507	0.12947	0.72879	10.2701	0.91128	8.66488	6.65216	2.70733	2.07494	0.61602	0.91776	0.73851	Lower education	1-2 persons	No	Non-Western	No	No	No	No	No	Female
18101	National sample	High	71	0.57583	0.65219	0.09398	0.13094	1.85673	1.09297	0.15138	1.37985	0.37147	1.64497	0.09017	0.40784	0.23064	Higher education	1-2 persons	No	Non-Western	No	No	No	Yes	No	Female
18086	National sample	High	65	1.0991	2.04608	0.34081	11.6295	4.6296	0.81066	4.62244	25.1094	2.93212	15.1504	7.3717	1.47468	2.80276	Lower education	1-2 persons	No	Non-Western	No	No	Yes	Yes	Yes	Male
17828	National sample	High	66	0.5629	0.59449	0.15646	0.62806	3.05356	1.19622	10.0532	6.81465	1.75707	1.85038	0.77367	0.52991	0.71613	Lower education	1-2 persons	No	Non-Western	No	No	No	Yes	No	Male
17440	National sample	Moderate	71	0.67427	0.45867	0.17656	0.75937	0.92972	1.6037	0.91493	3.73177	0.37142	0.74415	0.4926	2.56744	1.0761	Higher education	1-2 persons	No	Western	No	No	No	Yes	Yes	Male
18474	National sample	High	78	0.91544	0.63226	2.73547	0.58915	7.13966	0.37479	4.85644	4.21872	1.69307	3.80429	0.8234	1.04898	3.67935	Lower education	1-2 persons	No	Non-Western	No	No	No	No	Yes	Male
18432	National sample	High	70	1.17211	0.29551	0.03734	0.51755	0.20382	1.44225	0.27184	1.427	0.38793	0.82517	0.07954	0.33297	1.73567	Middle education	1-2 persons	No	Non-Western	No	No	No	No	Yes	Female
18401	National sample	High	66	0.47437	19.0355	3.2824	2.18437	40.5438	18.5163	6.22283	16.5515	2.74947	2.54161	2.93294	0.31136	1.41601	Higher education	1-2 persons	No	Non-Western	No	No	No	Yes	No	Female
18445	National sample	High	73	0.25078	0.18841	0.03982	0.20939	6.05122	0.91925	1.4896	1.39109	2.89955	0.14506	0.12586	0.22592	0.10855	Higher education	1-2 persons	No	Non-Western	No	No	No	No	Yes	Female
18091	National sample	High	67	0.12177	1.21034	0.02332	0.05749	3.83394	1.10864	3.55279	0.6382	0.16703	1.57334	3.23509	0.1375	0.27069	Higher education	1-2 persons	No	Western	Yes	Yes	Yes	Yes	Yes	Female
18420	National sample	High	68	4.00453	0.72514	1.03457	0.29124	40.5438	18.5163	1.76327	17.8176	3.09797	24.8248	18.1478	2.28404	1.46484	Lower education	1-2 persons	No	Non-Western	No	No	No	Yes	Yes	Female
18413	National sample	High	67	0.9012	1.33917	0.35924	0.46474	0.79378	1.21017	0.98601	17.9434	6.34495	0.13533	0.6553	1.32113	1.39484	Higher education	1-2 persons	No	Non-Western	No	No	Yes	Yes	Yes	Male
18452	National sample	High	73	5.15623	5.5906	1.60394	1.14469	6.79815	18.5163	30.6328	23.4965	22.77	24.8248	18.1478	6.03918	2.91254	Lower education	1-2 persons	No	Non-Western	No	No	Yes	Yes	Yes	Male
18416	National sample	High	68	0.07858	0.52253	0.24527	0.59451	5.22409	0.30479	0.39063	1.16493	0.52325	0.4172	0.24259	0.07064	0.02973	Lower education	1-2 persons	No	Non-Western	No	No	No	No	No	Female
18423	National sample	High	69	0.10599	0.17556	0.66969	0.30088	3.08981	0.09628	0.26592	1.28444	0.46071	0.06708	0.02275	0.26042	0.20775	Middle education	1-2 persons	No	Western	No	Yes	Yes	Yes	Yes	Male
18431	National sample	High	70	0.39349	3.2516	0.07988	2.75009	40.5438	2.62566	7.69731	9.57083	3.71309	9.42322	3.78853	1.19127	1.51043	Lower education	1-2 persons	No	Non-Western	No	No	No	No	No	Female
18454	National sample	High	74	0.24845	3.71226	0.08029	0.30698	2.55171	1.92374	4.64788	5.39393	0.93679	3.30848	4.11695	0.49756	0.74061	Lower education	1-2 persons	No	Non-Western	No	No	No	Yes	Yes	Female
18450	National sample	High	73	0.23171	0.71585	0.04668	0.09049	5.67441	0.09789	1.16414	1.47495	0.57678	0.1176	0.27864	3.87837	0.21849	Higher education	1-2 persons	No	Non-Western	No	No	No	No	No	Female
18409	National sample	High	67	0.12962	0.23249	0.19112	0.22505	40.5438	0.56535	0.27665	3.11235	1.33829	0.34691	0.43723	0.16014	0.47287	Middle education	1-2 persons	No	Western	No	No	No	Yes	Yes	Female
18465	National sample	High	76	0.07688	0.34591	0.05579	0.09388	1.54079	0.39442	0.10563	1.33335	0.13746	0.18405	0.21808	0.34042	0.06726	Higher education	1-2 persons	No	Western	No	No	No	No	Yes	Male
18408	National sample	High	67	5.88506	0.29536	0.08808	0.3517	1.46238	0.9934	1.12823	2.03256	2.94362	4.43402	1.33931	1.49049	2.99454	Lower education	1-2 persons	No	Western	No	No	No	No	No	Female
18444	National sample	High	72	0.1945	0.29277	0.19002	0.18047	1.82141	0.99786	0.83711	1.70603	0.69224	1.46497	0.90183	0.39502	0.33179	Middle education	>2 persons	No	Western	No	No	Yes	Yes	No	Male
18467	National sample	High	76	0.18366	0.24038	0.05995	0.45832	1.13169	1.21133	0.35517	0.93013	0.26003	0.05812	0.03088	3.89654	0.06445	Lower education	1-2 persons	No	Western	No	No	No	No	Yes	Male
18418	National sample	High	68	0.30747	0.18189	0.12709	0.05203	0.16237	0.21723	9.57225	1.43893	0.25065	0.18743	0.27042	1.95705	0.44191	Higher education	1-2 persons	No	Non-Western	Yes	No	No	No	No	Male
18455	National sample	High	74	2.25306	0.49952	0.53474	0.27232	2.43747	4.80049	2.19463	32.3366	3.70531	3.09194	2.0415	0.62334	3.53721	Lower education	1-2 persons	No	Non-Western	No	No	No	No	No	Female
18463	National sample	High	75	0.34598	0.59281	0.25858	0.18321	0.74545	3.23936	2.28491	11.8345	1.20314	0.22254	0.43345	0.51998	0.90275	Lower education	1-2 persons	No	Non-Western	No	No	No	Yes	Yes	Male
18404	National sample	High	66	0.31305	2.53726	0.91877	0.43172	0.99988	0.12309	0.20535	1.77172	1.4328	0.17869	0.06812	1.09109	0.22329	Lower education	1-2 persons	No	Non-Western	No	No	No	No	Yes	Female
17839	National sample	High	68	1.26848	2.65887	0.35822	1.40253	3.89246	0.67261	0.43035	5.33663	2.77412	8.31681	3.21721	2.28001	1.23115	Lower education	1-2 persons	No	Non-Western	No	No	No	No	No	Male
17865	National sample	High	72	0.18719	0.27813	9.2659	0.32544	0.27628	0.13956	0.89727	4.29246	0.76033	1.40487	1.00615	3.21185	0.77736	Lower education	1-2 persons	No	Non-Western	No	No	No	No	No	Male
17867	National sample	High	72	0.439	0.1424	0.03927	0.26559	0.48123	0.39864	0.1654	1.71052	0.47345	1.35705	1.29827	0.17277	0.1554	Lower education	>2 persons	No	Non-Western	No	No	No	No	No	Male
17862	National sample	High	71	1.33116	1.03049	0.19731	0.42505	1.18899	1.66581	3.66084	4.23582	1.99035	0.68347	0.53712	0.39122	0.38781	Lower education	>2 persons	No	Non-Western	No	No	No	No	No	Male
17864	National sample	High	72	0.1516	1.12615	0.07004	1.72333	3.61772	0.43811	0.51227	2.4485	1.15852	2.61236	0.82675	0.10334	0.35913	Lower education	1-2 persons	No	Non-Western	No	No	No	No	No	Female
17841	National sample	High	68	0.51373	1.77503	0.86412	0.94517	2.52628	7.02215	1.51432	16.9247	0.9358	1.46314	7.01371	1.73786	2.1445	Middle education	1-2 persons	No	Non-Western	No	No	No	No	No	Male
17838	National sample	High	68	0.16793	0.67131	0.58986	0.11341	3.74456	1.66973	5.12993	4.168	0.44615	0.65157	0.52574	0.12399	1.83807	Lower education	1-2 persons	No	Non-Western	No	No	Yes	No	No	Male
18437	National sample	High	70	0.28282	0.20035	0.05561	0.51523	4.44937	0.6722	4.91438	9.49711	0.56845	5.53873	0.58298	0.98885	0.69748	Lower education	1-2 persons	No	Non-Western	No	No	No	No	No	Male
18426	National sample	High	68	0.05583	0.22978	0.05351	0.05767	2.8668	2.17339	0.53031	1.0082	0.21787	1.81142	0.05289	0.08211	2.60574	Lower education	1-2 persons	No	Non-Western	No	No	No	No	No	Female
17818	National sample	High	65	1.28442	4.18373	0.14211	7.1137	1.02693	1.01727	0.76844	4.65265	2.48402	0.99078	0.26793	4.33833	0.4626	Lower education	1-2 persons	No	Non-Western	No	No	No	No	No	Male
17819	National sample	High	65	0.4334	0.16232	0.03246	0.25189	40.5438	0.07392	0.18028	0.92711	0.33664	1.85147	0.80543	0.27547	0.02018	Lower education	1-2 persons	No	Non-Western	No	Yes	Yes	Yes	No	Male
17861	National sample	High	71	0.87884	1.94253	0.25508	0.20294	7.21455	3.54423	2.93765	8.335	2.06121	24.8248	4.46492	4.57335	1.15629	Lower education	1-2 persons	Yes	Non-Western	No	No	Yes	Yes	Yes	Female
17869	National sample	High	73	0.2231	1.63652	0.17898	1.54016	2.53044	1.69825	1.26795	2.94705	0.3534	1.31352	1.21248	0.22728	1.30449	Middle education	1-2 persons	No	Non-Western	No	No	Yes	Yes	Yes	Male
17879	National sample	High	75	0.08254	0.14044	0.0288	0.04865	1.45456	0.34141	0.07956	0.97406	0.1631	0.17634	0.29101	0.10978	0.02486	Lower education	1-2 persons	Yes	Western	No	No	No	No	No	Male
17855	National sample	High	70	0.24628	2.98264	1.06606	1.05694	6.49179	0.40495	7.31952	6.79898	7.17928	3.6146	7.1598	0.20173	0.16636	Lower education	1-2 persons	No	Western	No	Yes	Yes	Yes	Yes	Male
17833	National sample	High	67	0.1311	0.20503	0.05926	0.3614	5.0323	0.92563	3.46918	3.50867	0.6105	1.63095	1.07846	0.43785	0.40308	Lower education	1-2 persons	Yes	Non-Western	No	No	No	No	No	Male
17829	National sample	High	66	0.2266	0.11232	0.03128	0.55381	1.97225	3.70471	0.48188	1.48473	0.65219	0.7437	6.71614	2.66524	0.5217	Lower education	1-2 persons	No	Western	No	No	No	Yes	No	Female
17870	National sample	High	73	0.27884	0.42153	0.05165	0.0568	0.03375	0.01346	0.05034	0.44517	0.99248	0.06103	0.01687	0.51897	0.0292	Higher education	1-2 persons	Yes	Non-Western	No	No	No	Yes	Yes	Female
17849	National sample	High	70	0.22094	0.3581	0.13107	0.32874	0.81192	0.3127	2.345	2.89106	0.54845	1.9225	1.62031	0.27787	0.10484	Middle education	1-2 persons	Yes	Western	No	Yes	No	Yes	No	Male
17840	National sample	High	68	1.03544	0.20895	0.03537	0.26353	0.7184	0.67808	3.82367	2.97484	0.48738	1.57379	0.43201	0.40426	0.41607	Middle education	1-2 persons	No	Non-Western	No	No	No	Yes	No	Male
17820	National sample	High	65	0.11979	0.64145	0.04492	3.34375	1.26481	1.38314	0.09162	1.49963	0.54112	1.27782	1.30274	1.68558	0.25398	Higher education	1-2 persons	No	Non-Western	Yes	No	No	Yes	No	Female
18900	National sample	Very low	69	0.51385	0.2118	0.05108	0.40396	0.72086	0.26688	0.12172	0.71801	0.27309	0.62098	0.26475	0.15471	0.33656	Middle education	1-2 persons	Yes	Western	No	No	No	Yes	Yes	Female
18898	National sample	Very low	68	2.94675	6.14873	1.48395	4.59138	40.5438	4.55638	6.64501	16.4305	9.03997	16.5336	3.80705	18.8212	4.24727	Middle education	1-2 persons	No	Western	No	No	No	Yes	Yes	Female
18904	National sample	Very low	70	0.32475	0.1587	0.19826	1.2279	40.5438	18.5163	1.72365	1.58051	0.45691	0.8604	2.44078	18.1379	0.14737	Middle education	>2 persons	No	Western	No	No	No	No	Yes	Male
18938	National sample	Very low	79	0.24142	0.64215	0.10124	0.47583	0.50629	4.63762	5.03088	3.51742	1.02338	0.57469	0.78569	1.21809	0.05662	Lower education	1-2 persons	No	Western	No	No	No	No	Yes	Female
18909	National sample	Very low	71	3.32707	1.03681	0.15271	0.1561	1.95699	3.93358	0.92532	2.29063	10.042	4.72518	2.1995	0.59217	0.2491	Middle education	1-2 persons	No	Western	No	No	Yes	Yes	Yes	Male
18881	National sample	Very low	65	0.10037	0.10604	0.05492	0.04755	1.01221	0.82112	0.68928	1.65943	0.36603	1.52	1.39558	0.79268	1.18988	Middle education	1-2 persons	No	Western	No	No	No	No	No	Male
18887	National sample	Very low	65	0.16312	0.11083	0.06898	0.68959	0.10681	0.36225	1.75764	1.90953	0.17855	0.34978	0.11273	0.18287	0.1632	Middle education	>2 persons	No	Western	No	No	No	Yes	No	Male
18896	National sample	Very low	67	0.6822	0.19806	0.0592	0.43602	0.10518	0.25975	0.68768	0.68646	0.81209	0.12778	0.06494	0.61115	0.07226	Middle education	1-2 persons	No	Western	No	No	No	Yes	No	Male
18901	National sample	Very low	70	0.39786	0.2105	0.04912	0.17309	0.19329	0.05109	0.44834	1.29459	0.29943	0.90879	0.06774	0.17648	0.06076	Higher education	1-2 persons	No	Western	No	No	No	Yes	Yes	Male
18916	National sample	Very low	73	0.22138	0.76338	0.06303	0.07496	2.35946	0.43851	0.29865	1.43423	0.7479	0.39774	0.07294	0.79306	0.30605	Lower education	1-2 persons	No	Western	No	No	No	No	Yes	Male
18905	National sample	Very low	70	0.18671	0.65274	0.0768	0.17035	0.48589	1.66943	30.6328	1.7145	0.43176	3.01754	1.80985	0.34466	1.52419	Middle education	1-2 persons	Yes	Western	No	Yes	No	Yes	Yes	Female
18888	National sample	Very low	66	0.56668	0.25885	0.4587	1.59054	5.53751	18.5163	30.6328	5.01955	0.86032	24.8248	18.1478	0.75001	1.57367	Middle education	1-2 persons	No	Western	No	No	No	Yes	No	Female
18911	National sample	Very low	72	0.10147	0.24467	0.05377	0.18325	2.11816	0.19393	0.36666	0.85564	0.28071	0.04109	0.01908	0.4894	0.06328	Lower education	1-2 persons	Yes	Western	No	No	No	Yes	Yes	Male
18894	National sample	Very low	67	0.14019	0.11855	0.15763	0.06574	0.06752	1.70614	0.1718	1.19687	0.23655	0.2954	0.33366	0.32009	0.16821	Middle education	>2 persons	No	Western	No	No	No	No	No	Female
18897	National sample	Very low	68	0.20564	0.08578	0.07953	0.05706	0.51537	0.16907	0.12897	0.57748	0.62877	6.78533	0.41766	0.16707	1.15506	Middle education	1-2 persons	No	Western	Yes	No	No	Yes	Yes	Female
18919	National sample	Very low	74	0.16102	0.50285	1.55266	0.69143	40.5438	0.06504	1.3007	4.10553	0.75004	0.74201	0.29429	7.88007	0.2931	Middle education	1-2 persons	No	Western	No	No	No	Yes	No	Male
18886	National sample	Very low	65	0.31486	0.33556	0.41322	0.38746	8.1835	7.29882	1.12756	4.75051	1.88503	8.27697	4.89101	2.41904	2.04872	Middle education	1-2 persons	Yes	Western	No	No	Yes	Yes	Yes	Male
18889	National sample	Very low	66	0.39553	0.27656	0.26174	0.36091	1.61577	2.01527	6.79549	16.3513	3.05292	4.3683	1.28255	2.57483	3.74574	Middle education	1-2 persons	No	Western	No	No	No	Yes	Yes	Female
18929	National sample	Very low	77	0.17349	0.29041	0.03297	0.21989	2.57018	0.122	0.95412	1.9761	1.37329	0.04533	0.12219	0.09444	0.24396	Lower education	1-2 persons	No	Western	No	No	No	No	No	Female
19418	National sample	High	79	0.21234	0.31745	0.05793	7.1137	2.07036	0.60783	2.19264	11.242	0.3127	4.3233	0.12374	0.18332	0.50303	Higher education	1-2 persons	No	Western	No	No	No	No	Yes	Male
19385	National sample	High	70	0.70894	0.33627	0.0511	1.47621	3.46341	2.7396	0.74439	4.23052	0.26609	0.18154	0.25781	1.18127	0.08166	Middle education	1-2 persons	No	Western	No	Yes	Yes	Yes	No	Female
19395	National sample	High	73	0.18979	0.25318	0.04726	0.4753	2.44921	0.53873	1.43504	2.93084	1.30347	0.14685	0.02512	3.38525	1.54478	Middle education	1-2 persons	No	Western	No	No	No	No	No	Female
19386	National sample	High	70	0.23236	1.2119	0.27264	1.35802	5.26536	4.34399	4.14379	12.3905	0.53698	7.51196	7.17634	1.45678	3.88876	Lower education	1-2 persons	No	Western	No	No	No	No	Yes	Male
18933	National sample	Very low	77	0.10048	0.11346	0.03225	0.08468	0.06279	0.18557	1.19031	0.62453	0.29543	0.08067	0.2454	0.15798	0.03954	Middle education	1-2 persons	No	Western	No	No	No	Yes	Yes	Female
18885	National sample	Very low	65	0.22662	0.19401	0.46134	0.13747	0.09787	0.43227	0.87117	2.52744	0.31584	0.4018	0.34192	1.71848	0.15243	Middle education	1-2 persons	No	Western	No	No	No	Yes	Yes	Female
19391	National sample	High	71	0.3188	40.6517	0.09367	0.39103	3.49456	18.5163	30.6328	79.6892	0.77577	10.5662	3.52568	0.33542	2.13495	Middle education	1-2 persons	No	Western	No	No	No	No	Yes	Female
19365	National sample	High	65	0.49407	0.14676	0.03198	0.0494	0.65526	0.13997	1.03637	1.33417	0.26132	0.0668	1.30951	0.32269	2.16749	Middle education	1-2 persons	No	Western	No	Yes	Yes	No	No	Female
19375	National sample	High	66	0.15443	0.29486	0.08737	0.13667	0.47132	2.33308	30.6328	1.6435	0.77829	5.97628	2.75874	1.54467	5.40787	Higher education	1-2 persons	No	Western	Yes	No	No	Yes	Yes	Male
19384	National sample	High	70	0.14977	0.46289	0.05478	0.23946	0.83551	0.89051	0.72423	2.28038	0.28312	2.93999	0.08262	0.54396	0.0753	Lower education	1-2 persons	No	Western	No	No	No	No	No	Female
19374	National sample	High	66	0.16077	0.16211	0.12618	0.8283	1.16694	18.5163	0.77	5.70597	0.23806	0.79254	1.11828	1.13248	2.2476	Higher education	1-2 persons	No	Western	No	No	No	Yes	No	Male
19412	National sample	High	78	7.35247	0.85978	0.19032	0.9512	1.04158	18.5163	2.5108	8.30562	0.4944	0.46624	0.31449	0.2516	1.30402	Middle education	1-2 persons	No	Western	No	No	No	No	Yes	Female
19413	National sample	High	78	0.08373	0.1367	0.06132	0.52097	40.5438	3.76157	3.3219	6.80144	1.75309	0.8078	18.1478	0.75955	1.62686	Lower education	>2 persons	No	Western	No	No	No	Yes	Yes	Male
19364	National sample	High	65	0.16413	0.19298	0.03882	0.30912	0.43848	0.17793	0.37301	1.07098	0.16663	0.71383	0.07284	0.75601	0.13753	Middle education	1-2 persons	No	Western	No	No	No	Yes	Yes	Male
19383	National sample	High	69	0.69044	0.68243	0.16718	5.76389	40.5438	0.58008	0.33625	3.15831	2.22311	1.25548	1.38074	0.37522	1.02066	Middle education	1-2 persons	No	Western	No	No	No	No	No	Male
19422	National sample	High	79	0.22329	0.66701	1.12951	1.04671	3.54668	18.5163	6.21543	29.8312	0.73959	5.96222	4.78407	0.60849	0.54604	Higher education	1-2 persons	No	Western	No	No	No	No	Yes	Male
19370	National sample	High	65	0.08453	0.10587	0.05673	0.08276	3.40318	0.03655	0.18612	0.80496	0.22113	2.53029	1.52084	0.14127	0.31823	Lower education	1-2 persons	No	Western	No	Yes	Yes	Yes	Yes	Female
19850	National sample	High	72	0.49854	0.27265	0.1506	0.44164	2.38083	2.59973	0.51306	1.61844	0.7018	0.65969	3.36445	0.97802	0.59717	Middle education	1-2 persons	No	Western	No	No	No	Yes	Yes	Male
19857	National sample	High	72	0.32061	1.58184	0.32213	0.6345	0.61577	4.01683	5.80588	30.7593	1.7075	5.78813	4.29295	1.1649	1.48956	Middle education	1-2 persons	No	Western	No	Yes	Yes	No	No	Male
19865	National sample	High	75	0.29223	0.86343	1.41927	0.19264	1.61784	3.07491	1.36111	2.28395	2.32446	3.55019	1.94003	0.23073	1.73925	Higher education	1-2 persons	No	Western	No	No	No	No	No	Male
19853	National sample	High	72	1.03762	5.59563	0.36164	1.16324	6.72508	4.64233	9.23885	44.0854	2.05414	7.80991	1.00533	2.02153	7.77667	Lower education	1-2 persons	Yes	Western	Yes	No	Yes	Yes	Yes	Female
19863	National sample	High	74	0.28146	0.28137	0.255	0.64011	0.28711	2.37022	0.37586	4.02145	0.5257	0.92675	0.66125	1.99141	0.59938	Higher education	1-2 persons	No	Western	No	No	No	Yes	Yes	Male
19851	National sample	High	72	0.25039	0.09121	0.06958	5.74823	1.01665	6.38272	0.26429	15.2112	0.33812	0.53987	0.33302	0.64461	3.09708	Higher education	1-2 persons	No	Western	No	No	No	Yes	Yes	Female
19856	National sample	High	72	0.18426	0.73898	0.08651	0.58552	1.45284	2.78316	4.81791	5.51723	1.12285	1.42272	0.83771	1.78316	0.58164	Middle education	1-2 persons	No	Western	No	No	No	No	Yes	Male
19872	National sample	High	76	0.10193	0.17644	0.17582	0.28372	1.14719	0.45741	0.6192	1.81409	0.38636	6.07328	1.53705	0.22358	0.68571	Lower education	1-2 persons	No	Western	No	No	No	No	No	Female
19881	National sample	High	78	1.17891	0.21928	0.09183	0.26431	4.26499	2.76571	3.88332	2.58158	0.40255	3.59538	1.45923	3.4086	0.2327	Lower education	1-2 persons	No	Western	No	No	No	Yes	Yes	Female
19866	National sample	High	75	1.41016	1.54995	0.3397	3.02203	10.1416	2.06609	17.8657	33.5077	3.0891	8.02578	15.1676	2.43806	5.32004	Middle education	1-2 persons	No	Western	No	Yes	Yes	Yes	Yes	Male
19879	National sample	High	78	0.55819	0.6359	0.17363	0.20787	4.33947	0.67859	0.67806	5.14527	0.81014	0.5299	1.5043	0.23642	0.31042	Middle education	1-2 persons	No	Western	Yes	No	Yes	Yes	Yes	Female
19372	National sample	High	66	0.26946	0.70603	0.21609	0.11306	0.98402	0.51877	0.31031	1.89814	0.83089	0.26673	0.17358	0.44191	0.09918	Middle education	1-2 persons	No	Western	No	No	No	No	Yes	Female
19409	National sample	High	77	0.20472	0.37188	0.09224	0.2103	3.59637	0.57527	3.74743	4.89522	0.86918	6.41532	0.6759	7.18982	0.49967	Middle education	1-2 persons	No	Western	No	No	No	No	Yes	Male
17902	National sample	High	79	0.19297	0.24167	0.58685	0.66598	4.81072	1.66142	0.18698	0.88471	0.74119	0.31559	0.08551	0.29844	0.03926	Lower education	1-2 persons	No	Non-Western	No	No	No	Yes	Yes	Female
19838	National sample	High	69	2.1855	3.92209	0.86867	0.68322	8.96888	0.35819	1.75421	20.2027	7.24516	15.7335	9.94347	1.27649	1.62032	Higher education	1-2 persons	No	Western	No	No	Yes	No	No	Male
19837	National sample	High	68	0.16499	1.94414	0.03511	0.14555	2.15814	2.7995	0.18191	6.68238	0.37176	0.46242	0.21153	0.24663	0.06211	Middle education	1-2 persons	No	Western	No	No	No	No	Yes	Female
19870	National sample	High	75	0.77271	0.46791	0.16893	0.2649	2.14851	18.5163	1.14243	2.67146	2.01561	0.04667	0.15872	0.918	1.05157	Higher education	1-2 persons	No	Western	No	No	No	No	Yes	Male
19824	National sample	High	65	0.39497	0.24533	0.05459	0.25586	2.58984	2.68788	0.2101	9.85127	1.19349	8.7019	6.64435	0.34471	2.49508	Middle education	1-2 persons	No	Western	No	No	Yes	Yes	Yes	Male
19852	National sample	High	72	0.18446	5.24224	0.15206	0.85677	0.20562	0.45694	0.69964	1.10229	0.37965	0.07155	0.10436	1.19975	0.1921	Higher education	1-2 persons	No	Western	No	No	No	Yes	Yes	Female
19830	National sample	High	66	10.0456	0.98576	1.04206	5.56105	12.658	1.41258	16.3817	6.36967	1.61353	2.85215	0.95609	5.48151	2.17704	Middle education	1-2 persons	No	Western	No	No	Yes	Yes	Yes	Male
19869	National sample	High	75	1.67484	7.44962	0.3317	3.59654	0.48348	2.65976	2.69198	18.6486	6.02169	24.1327	14.5558	3.97579	11.7964	Middle education	1-2 persons	No	Western	No	No	No	No	Yes	Male
19868	National sample	High	75	0.29821	0.34542	0.10044	6.95234	6.41451	5.80939	4.12364	2.83136	2.69107	0.58037	0.35529	0.92146	0.60585	Lower education	1-2 persons	No	Western	No	No	Yes	No	No	Male
19858	National sample	High	72	0.83384	0.87601	2.74628	1.19399	1.68116	0.66285	1.30784	15.1466	8.33042	0.45007	0.32115	0.37537	5.43376	Middle education	1-2 persons	No	Western	No	No	No	No	No	Male
19839	National sample	High	69	0.52675	1.87961	0.49112	0.14022	9.6395	2.74346	0.5889	2.1169	0.81753	0.95815	0.39448	0.38067	0.15981	Lower education	1-2 persons	No	Western	No	No	No	No	No	Female
19864	National sample	High	75	1.73644	1.60402	0.13447	3.84393	0.18682	0.14261	0.10707	1.15587	0.56624	0.07214	0.02149	0.15853	0.67136	Lower education	1-2 persons	No	Western	No	No	No	Yes	No	Female
20183	National sample	Very high	75	0.16342	0.27601	0.12004	0.35005	0.47156	1.45666	1.05138	1.13627	0.52783	1.63069	0.12316	0.16913	2.31787	Middle education	1-2 persons	No	Western	No	No	No	Yes	No	Male
20175	National sample	Very high	73	0.2926	0.55386	0.06188	0.15913	0.73746	0.69994	0.86212	2.54387	0.68764	0.15701	0.06992	0.31949	0.07726	Higher education	1-2 persons	No	Western	No	No	No	Yes	Yes	Female
20166	National sample	Very high	69	2.81873	0.76688	0.16007	0.26065	40.5438	2.96833	60.6355	7.48457	10.8881	1.99734	5.81578	0.41037	1.18023	Middle education	1-2 persons	No	Western	No	No	No	Yes	Yes	Male
20167	National sample	Very high	70	0.05627	0.05655	0.00654	0.04908	0.11802	0.00087	0.09291	0.32635	0.0527	0.01434	0.08791	0.07182	0.03014	Higher education	1-2 persons	No	Western	No	No	No	No	Yes	Male
20156	National sample	Very high	65	0.02434	0.04485	0.02115	1.77027	0.49065	0.08868	0.12817	0.56522	0.20639	0.3455	0.40271	0.05337	0.24106	Middle education	1-2 persons	No	Western	No	No	No	No	Yes	Female
20185	National sample	Very high	77	0.1362	0.16749	0.0642	2.05499	3.79409	0.18138	5.92897	2.9259	0.23539	0.16325	0.15931	0.11961	0.35922	Middle education	1-2 persons	No	Western	No	No	No	Yes	Yes	Female
20154	National sample	Very high	65	0.87477	1.4762	0.65061	0.57078	0.30746	0.27867	0.82348	4.05899	1.25165	0.33677	0.15517	0.99102	0.11191	Middle education	>2 persons	Yes	Non-Western	No	No	No	Yes	No	Male
20169	National sample	Very high	71	0.14179	0.19798	0.04706	0.10866	0.20542	0.82724	0.36195	2.23161	0.23584	0.28685	0.29024	0.15715	0.18234	Higher education	1-2 persons	No	Western	No	No	No	No	Yes	Male
20163	National sample	Very high	68	0.13057	0.25772	0.06819	0.23808	5.33527	3.17751	1.10632	2.00543	1.05827	2.83813	0.46649	0.47219	0.47109	Middle education	1-2 persons	Yes	Western	No	No	No	Yes	No	Male
20165	National sample	Very high	69	0.28833	1.01201	0.15805	2.98537	0.21547	0.12582	0.32185	3.61849	1.21767	2.47598	0.37834	0.61357	0.58929	Middle education	1-2 persons	No	Western	No	No	Yes	Yes	Yes	Male
20164	National sample	Very high	68	0.16135	0.72388	0.05414	0.10564	2.97014	2.39658	0.19052	1.59799	0.6797	2.33886	1.66419	0.59867	2.24417	Middle education	1-2 persons	No	Western	No	No	No	No	Yes	Female
20341	National sample	Very high	79	0.40035	0.2875	0.07578	0.11542	0.3529	0.7485	0.51384	2.54665	0.68781	0.53221	0.23574	0.19024	0.17192	Middle education	1-2 persons	No	Western	No	No	Yes	Yes	Yes	Male
20177	National sample	Very high	73	0.22265	0.16037	0.05543	0.11546	1.46958	0.88545	0.24687	1.27291	1.39624	0.16887	0.21128	0.18378	0.21103	Lower education	1-2 persons	No	Western	No	No	No	No	No	Female
20763	National sample	Very high	70	0.15304	0.09906	0.02184	0.50676	1.71493	0.87113	1.13035	1.52749	0.18983	0.59014	0.33273	0.27637	0.76874	Higher education	1-2 persons	No	Western	No	No	No	Yes	Yes	Female
20765	National sample	Very high	70	0.16002	0.45071	0.0422	0.19755	1.37699	4.29789	1.2296	2.07762	0.34764	0.39013	0.33291	0.23832	2.91298	Higher education	1-2 persons	No	Western	Yes	Yes	No	Yes	No	Male
20774	National sample	Very high	71	0.12115	0.33256	0.03229	0.12834	0.77748	0.24847	0.72543	0.65445	0.20244	0.16184	0.17863	0.61536	0.06768	Higher education	1-2 persons	No	Western	No	No	No	Yes	No	Male
20802	National sample	Very high	79	0.11127	0.20327	0.04466	0.19269	0.58102	0.16576	0.58626	1.28143	0.34763	0.06219	0.0395	0.2499	0.11698	Middle education	1-2 persons	No	Western	No	No	No	No	Yes	Female
20764	National sample	Very high	70	0.95039	0.35049	0.08439	0.63684	0.33184	1.13957	0.70514	2.12568	0.42704	0.95898	1.11104	0.24052	0.05894	Lower education	1-2 persons	No	Western	No	No	No	No	Yes	Male
20778	National sample	Very high	72	0.06137	0.21602	0.05409	0.45806	1.08379	0.01924	0.26762	0.68947	0.19251	0.63051	0.46371	0.20305	0.33129	Higher education	1-2 persons	No	Western	No	No	No	Yes	Yes	Male
20757	National sample	Very high	69	0.13876	0.55041	0.21249	0.17089	1.20539	2.07158	0.81888	4.50206	0.53877	1.59144	4.8861	0.4811	2.1672	Higher education	1-2 persons	No	Western	Yes	No	No	Yes	No	Male
20756	National sample	Very high	68	0.40474	0.19795	0.09014	0.20071	40.5438	2.1982	1.58111	4.33603	1.83245	0.4191	0.77298	0.35133	11.7964	Lower education	1-2 persons	No	Western	No	No	No	No	No	Female
20746	National sample	Very high	66	0.34097	0.48712	0.17223	0.47067	1.39585	3.59082	1.88482	4.02688	3.14738	0.58863	0.63999	1.01848	1.35764	Middle education	1-2 persons	No	Western	No	No	Yes	No	Yes	Male
20331	National sample	Very high	75	0.11026	0.11405	0.04546	0.23794	0.20472	0.10034	0.5332	1.05752	0.15655	0.22918	0.14373	0.95366	0.17591	Lower education	1-2 persons	No	Western	No	No	No	Yes	Yes	Female
20322	National sample	Very high	69	0.49769	0.24108	0.16026	2.21105	0.09013	2.76491	0.23158	1.82696	0.20019	0.19604	0.26782	1.47031	0.02793	Higher education	1-2 persons	No	Western	No	No	No	Yes	No	Male
20171	National sample	Very high	72	9.76569	0.21861	0.18437	0.8843	0.44772	1.48863	3.53653	3.65782	0.50974	7.34011	18.1478	0.39804	0.63872	Middle education	1-2 persons	No	Western	No	No	No	Yes	Yes	Female
20773	National sample	Very high	71	0.12586	0.55085	0.24411	0.04284	0.29904	2.6535	0.22116	1.05076	0.21808	1.04191	0.14432	0.21734	0.30599	Higher education	1-2 persons	No	Western	Yes	No	Yes	Yes	No	Female
20788	National sample	Very high	76	0.11546	0.22623	0.06605	0.37946	5.43099	2.57168	0.5822	0.8034	0.24095	0.62598	0.8737	6.34938	1.38781	Middle education	1-2 persons	No	Western	No	No	No	No	Yes	Female
20769	National sample	Very high	71	0.28305	0.35234	0.09113	0.73469	1.86955	1.82697	0.57642	1.46201	0.41372	0.13987	0.10285	6.2365	0.10376	Middle education	1-2 persons	No	Western	No	No	No	Yes	Yes	Female
20745	National sample	Very high	65	0.18595	0.23169	0.06469	1.25717	4.41755	3.16344	5.35246	2.49041	0.23249	3.80787	1.35213	0.26323	3.58954	Lower education	1-2 persons	No	Western	No	Yes	No	Yes	No	Male
20792	National sample	Very high	77	0.13387	6.07188	0.05142	0.2775	0.91023	2.42585	30.6328	2.23613	0.32763	1.38871	0.57022	0.61259	3.07565	Lower education	1-2 persons	No	Western	No	No	No	No	No	Male
20761	National sample	Very high	69	1.55574	2.01582	0.34423	0.42591	3.67913	18.5163	43.4105	4.60865	7.33195	2.63047	3.32461	2.71677	1.50305	Lower education	1-2 persons	Yes	Western	No	No	Yes	Yes	Yes	Male
20776	National sample	Very high	71	1.22734	0.71446	1.78795	0.55324	6.95639	18.5163	40.8795	18.0843	3.44947	0.98355	0.87316	0.38039	5.88615	Lower education	1-2 persons	No	Western	No	No	No	No	Yes	Male
20760	National sample	Very high	69	0.06491	0.22253	0.03234	0.0851	0.08028	0.27484	0.10401	2.24632	0.19842	0.10484	0.96541	1.16245	0.09651	Middle education	1-2 persons	No	Western	No	No	No	Yes	No	Male
20752	National sample	Very high	67	0.30199	0.34919	0.09954	2.41743	0.40968	2.67338	0.48224	2.83052	1.10146	1.87158	1.32856	0.76881	0.20245	Higher education	1-2 persons	No	Western	No	No	No	No	No	Male
20771	National sample	Very high	71	0.25843	0.23503	0.0552	0.62653	0.11778	2.18185	20.2085	3.75234	0.27125	1.37178	0.34016	0.16465	0.32453	Lower education	1-2 persons	No	Western	No	No	No	Yes	Yes	Female
20743	National sample	Very high	65	0.15433	4.78745	0.12284	0.13278	3.36551	0.18153	2.5732	2.37422	0.3298	1.48896	0.80071	0.17144	11.7964	Middle education	1-2 persons	No	Western	No	No	No	No	No	Male
20758	National sample	Very high	69	0.3577	0.41257	0.29655	0.76626	7.251	2.77255	2.7278	5.78401	0.34707	1.64779	1.0586	0.46127	1.04502	Middle education	1-2 persons	No	Western	Yes	Yes	Yes	Yes	Yes	Female
21300	National sample	Very high	78	0.12591	0.25875	0.06733	0.15909	0.0675	0.23521	0.21602	1.34728	0.28216	0.08117	0.15581	1.3923	0.0222	Middle education	1-2 persons	No	Western	No	No	No	No	No	Male
21282	National sample	Very high	74	0.08048	0.1961	0.06761	0.03787	0.1162	2.61499	1.69109	0.8826	0.09263	0.05277	0.01608	0.06922	0.03708	Higher education	1-2 persons	No	Western	No	No	No	No	No	Male
21257	National sample	Very high	68	0.38838	1.12319	0.23775	0.51777	1.88706	3.43872	4.32936	2.84168	0.7035	0.35782	0.61276	0.44153	0.34244	Middle education	1-2 persons	No	Western	No	No	No	Yes	Yes	Male
21261	National sample	Very high	69	3.53061	9.36464	0.66242	1.29437	4.3773	3.80323	3.85177	33.3385	8.59244	0.59915	0.52993	3.13744	0.3063	Middle education	1-2 persons	No	Western	No	No	No	No	No	Male
21245	National sample	Very high	65	0.22634	3.62266	0.16015	0.18525	40.5438	4.25177	2.694	4.69702	1.16441	3.04202	18.1478	0.98849	0.87221	Higher education	1-2 persons	No	Western	Yes	Yes	Yes	Yes	Yes	Male
21302	National sample	Very high	79	0.53986	0.7028	0.05629	0.22972	1.71846	1.13438	0.98898	3.39217	0.35848	0.96983	1.19072	2.22972	0.12778	Higher education	1-2 persons	No	Western	No	No	Yes	Yes	Yes	Male
21252	National sample	Very high	67	0.24426	0.51014	0.15591	0.25393	0.50645	1.19972	0.42261	1.47996	0.96782	0.78701	1.51152	0.58665	0.11139	Higher education	1-2 persons	No	Western	Yes	No	No	No	No	Female
21296	National sample	Very high	78	0.07371	0.16641	0.01105	0.05433	0.66186	0.10448	0.68983	0.74184	0.1139	0.08122	0.04961	0.06808	0.02619	Middle education	1-2 persons	No	Western	No	No	No	Yes	Yes	Female
21289	National sample	Very high	75	0.14011	0.39515	0.08455	0.07431	0.84574	0.42833	3.33256	2.75424	1.99924	0.62557	3.09204	0.59289	0.06288	Higher education	1-2 persons	No	Western	No	No	No	Yes	Yes	Male
21298	National sample	Very high	78	0.9904	0.22164	0.0741	5.62206	0.41001	2.26035	0.98896	1.19259	0.33232	0.83598	0.54408	0.98557	0.1146	Lower education	1-2 persons	No	Western	No	No	No	Yes	Yes	Male
21271	National sample	Very high	72	1.53412	21.5768	1.00006	3.34686	23.81	18.5163	2.49737	19.1686	8.66828	19.0225	14.9255	15.1341	10.121	Lower education	1-2 persons	No	Western	No	No	Yes	Yes	Yes	Male
21270	National sample	Very high	71	0.83857	0.5754	0.17365	0.23389	0.43295	0.6453	0.82388	4.98	1.04286	0.85057	0.7029	0.28673	0.11893	Lower education	1-2 persons	No	Western	No	No	No	No	Yes	Male
21292	National sample	Very high	76	0.67882	2.4017	0.33624	0.34929	4.68407	2.98079	0.51964	6.72345	3.26041	0.32291	0.64232	1.25386	0.17599	Lower education	1-2 persons	Yes	Western	No	No	Yes	Yes	Yes	Male
21268	National sample	Very high	71	0.47636	0.45039	0.13636	7.1137	3.83405	3.50671	1.93733	6.91118	0.73187	0.26663	0.11638	2.05258	1.7035	Middle education	>2 persons	No	Western	No	No	No	No	No	Male
21283	National sample	Very high	75	0.13882	0.3273	0.05166	0.13381	0.58006	1.23103	0.30127	1.92995	0.60958	0.36419	0.19008	0.22556	0.31169	Middle education	1-2 persons	No	Western	No	No	No	No	No	Male
21265	National sample	Very high	71	0.07941	0.11321	0.00683	0.83379	0.80809	0.11395	0.03224	0.24396	0.27753	0.04646	0.02203	0.50756	0.00456	Middle education	1-2 persons	Yes	Western	No	No	No	No	Yes	Female
21293	National sample	Very high	76	0.38413	0.37001	0.204	2.0784	0.36026	0.16563	0.29829	1.59712	1.58386	0.40291	0.47187	0.21175	0.87152	Higher education	1-2 persons	No	Western	No	No	No	Yes	No	Male
21264	National sample	Very high	70	0.20275	0.27838	0.07764	0.07346	0.78882	0.08947	3.72261	0.90565	0.49838	0.10572	0.0323	0.29122	0.35697	Higher education	1-2 persons	No	Western	Yes	No	Yes	Yes	Yes	Male
22029	Low vaccination coverage sample	Very low	66	0.14547	3.61213	0.1696	2.57219	0.06044	0.08592	3.03987	15.4498	0.41798	0.09056	0.04398	2.30391	0.33681	Middle education	1-2 persons	No	Western	No	Yes	Yes	Yes	Yes	Female
22069	Low vaccination coverage sample	Very low	70	0.83907	1.14071	0.12916	0.76323	3.1167	2.37307	2.24925	3.14886	3.31619	24.8248	18.1478	1.28359	1.97671	Middle education	1-2 persons	No	Western	No	No	No	No	No	Male
22096	Low vaccination coverage sample	Very low	72	3.34856	4.88581	0.94507	1.04892	3.94206	3.24609	0.98243	9.3887	7.78265	0.7304	1.08839	2.85779	2.64203	Lower education	1-2 persons	No	Western	Yes	No	No	No	Yes	Male
22048	Low vaccination coverage sample	Very low	68	0.32114	0.58247	0.08724	0.18984	0.64562	3.25131	2.06523	2.19124	2.01111	7.82377	0.20328	0.22577	0.19349	Lower education	1-2 persons	No	Western	No	Yes	Yes	Yes	Yes	Male
22146	Low vaccination coverage sample	Very low	75	1.44847	0.34988	0.03695	0.24281	1.63973	0.81008	0.26521	0.80512	0.72746	0.30902	0.17316	3.7749	0.07909	Lower education	1-2 persons	No	Western	No	No	No	No	No	Male
22243	Low vaccination coverage sample	Very low	79	0.21991	0.17017	0.32583	0.36461	0.22164	0.55482	0.18651	1.81925	0.62373	0.94372	0.43074	0.32331	0.24725	Lower education	1-2 persons	No	Western	No	No	No	No	No	Female
22175	Low vaccination coverage sample	Very low	76	0.54049	0.32954	0.05991	0.09925	2.77441	1.50325	0.43373	2.63365	0.43262	4.66888	2.69136	0.85032	0.1839	Middle education	1-2 persons	No	Western	No	No	No	Yes	Yes	Female
22232	Low vaccination coverage sample	Very low	79	0.71463	0.65668	0.16545	0.07783	0.69429	2.84153	3.67428	3.29349	6.86889	1.53646	0.76556	0.33028	3.63908	Lower education	1-2 persons	No	Western	No	No	No	No	No	Male
22133	Low vaccination coverage sample	Very low	74	0.19054	0.22916	0.06343	0.07662	3.3572	2.70625	0.23579	0.89354	0.46987	0.05842	0.10977	11.2892	0.25323	Lower education	1-2 persons	No	Western	No	No	No	Yes	Yes	Male
22131	Low vaccination coverage sample	Very low	74	0.27039	0.28242	0.07923	0.34305	0.10441	1.07341	0.36616	3.73829	0.38179	0.11558	0.19562	0.46615	0.8048	Lower education	1-2 persons	No	Western	No	No	No	Yes	Yes	Female
22039	Low vaccination coverage sample	Very low	67	0.07668	0.13225	0.05079	0.03604	0.97767	0.37783	0.35296	3.06794	0.6615	0.36655	0.60232	0.6934	1.38701	Lower education	>2 persons	No	Western	No	Yes	Yes	Yes	Yes	Female
22025	Low vaccination coverage sample	Very low	65	0.11713	0.21689	0.03645	1.3082	0.04935	2.02454	0.29777	2.03788	0.32484	0.0169	0.0128	0.51439	0.18227	Middle education	1-2 persons	Yes	Western	No	No	No	No	No	Male
22071	Low vaccination coverage sample	Very low	70	2.61798	5.22405	0.80549	1.61507	0.78742	0.50521	1.69393	5.17645	7.64329	0.38338	0.30152	2.5114	0.42762	Middle education	1-2 persons	No	Western	No	No	No	Yes	Yes	Female
22061	Low vaccination coverage sample	Very low	70	0.18704	0.38562	0.07588	0.19508	0.36715	0.06656	5.9012	3.92623	0.49638	0.23337	0.78223	7.17325	0.35926	Higher education	1-2 persons	No	Western	No	Yes	Yes	Yes	Yes	Male
22042	Low vaccination coverage sample	Very low	68	0.15261	0.36293	0.05555	0.11269	2.28617	0.79625	0.75582	5.53906	0.83528	8.0549	2.17549	3.99372	1.90921	Lower education	1-2 persons	No	Western	No	Yes	No	Yes	Yes	Female
22105	Low vaccination coverage sample	Very low	72	0.58589	0.50503	0.27562	0.3607	1.3532	1.12168	14.9372	2.44071	2.98026	0.69929	0.25539	2.53055	2.9711	Lower education	>2 persons	No	Western	No	No	Yes	Yes	No	Male
22127	Low vaccination coverage sample	Very low	74	0.32583	1.16559	3.2824	1.80138	7.403	3.34947	0.50257	19.9287	2.2898	2.80755	3.01189	0.53434	3.2781	Lower education	>2 persons	No	Western	No	No	Yes	Yes	No	Female
22103	Low vaccination coverage sample	Very low	72	0.24837	0.5364	0.06561	3.67296	0.78385	2.32727	3.45118	37.9003	1.54395	2.91354	2.64202	0.62426	2.83393	Lower education	1-2 persons	No	Western	No	No	No	Yes	Yes	Female
22037	Low vaccination coverage sample	Very low	67	8.46259	0.15526	0.04794	2.44901	3.05006	0.03352	3.19767	23.9021	5.68313	1.50482	0.52808	0.15824	0.14786	Higher education	1-2 persons	No	Western	No	No	No	Yes	Yes	Female
21263	National sample	Very high	70	0.28167	1.40722	0.27731	1.45052	1.57992	1.06276	7.59952	2.02838	0.65634	2.1043	8.70042	0.3862	0.17141	Middle education	1-2 persons	Yes	Western	No	Yes	No	Yes	Yes	Male
22132	Low vaccination coverage sample	Very low	74	0.0873	0.17834	0.26062	1.38271	4.93766	3.20855	3.12232	5.99083	0.21016	4.00583	3.17655	0.46444	0.16199	Lower education	>2 persons	No	Western	No	No	No	No	No	Male
22070	Low vaccination coverage sample	Very low	70	0.18755	3.04699	0.04847	0.40375	4.91967	1.35233	0.18015	1.30203	0.38915	1.76204	0.47334	0.57269	11.7964	Middle education	1-2 persons	No	Western	Yes	No	No	Yes	Yes	Female
22199	Low vaccination coverage sample	Very low	77	0.20616	0.27102	0.07006	0.64241	0.14614	0.66733	0.1715	0.86479	0.47765	0.20608	0.10754	4.21807	0.09343	Lower education	1-2 persons	Yes	Western	No	No	No	Yes	No	Male
22058	Low vaccination coverage sample	Very low	69	0.28199	0.88465	0.06654	0.70158	3.52798	2.55168	0.21331	1.63344	0.81827	0.25729	0.12294	0.87019	0.09019	Middle education	1-2 persons	No	Western	No	Yes	No	Yes	No	Female
22176	Low vaccination coverage sample	Very low	76	0.3869	1.36931	0.45257	0.29905	0.98546	0.76141	0.29535	1.90639	1.36923	0.0588	0.05539	1.94045	0.8133	Middle education	1-2 persons	No	Western	No	Yes	Yes	Yes	No	Female
22074	Low vaccination coverage sample	Very low	71	0.11372	2.23438	0.04671	0.08099	0.77016	6.34648	0.73098	0.74946	0.25605	0.13772	0.26983	0.70615	2.14293	Lower education	1-2 persons	No	Western	No	No	No	Yes	Yes	Female
22142	Low vaccination coverage sample	Very low	75	0.29212	0.13478	0.01147	0.20413	0.96541	0.24596	0.01703	0.51238	0.36342	0.08869	0.12444	0.12109	0.07908	Higher education	1-2 persons	No	Western	No	No	No	No	No	Female
22185	Low vaccination coverage sample	Very low	77	0.09957	0.16336	0.15707	0.09782	1.01232	1.43965	0.22026	2.14225	1.41404	1.58616	1.3327	0.24127	0.12511	Middle education	1-2 persons	No	Western	No	No	No	No	Yes	Female
22212	Low vaccination coverage sample	Very low	78	1.42756	0.124	0.03344	0.07365	1.13785	2.83256	1.72722	4.39957	2.60097	0.11185	0.34346	0.09583	1.3583	Lower education	1-2 persons	No	Western	No	No	No	No	Yes	Male
22117	Low vaccination coverage sample	Very low	73	0.09184	0.07631	0.06659	0.0407	3.69988	2.39301	0.18945	3.99635	0.18525	1.36262	3.95993	0.27182	0.08337	Lower education	1-2 persons	No	Western	No	No	No	No	Yes	Female
22171	Low vaccination coverage sample	Very low	76	0.19017	0.15431	0.06119	0.82936	0.25198	2.25817	1.37799	0.84949	0.27327	0.01998	0.03754	0.41714	0.14271	Lower education	1-2 persons	No	Western	No	No	No	No	Yes	Male
22226	Low vaccination coverage sample	Very low	79	0.23303	0.38596	0.10917	1.43526	20.5798	1.13758	0.62027	2.95634	0.66593	0.1195	0.18693	0.26549	0.50851	Lower education	1-2 persons	No	Western	No	Yes	Yes	Yes	Yes	Male
22108	Low vaccination coverage sample	Very low	73	0.0995	0.54985	0.04504	0.06214	1.36272	0.87371	0.78943	4.8407	2.84826	0.37257	0.45311	0.08705	0.07475	Lower education	1-2 persons	No	Western	No	No	No	Yes	No	Female
22209	Low vaccination coverage sample	Very low	78	0.18478	0.62282	0.77211	0.15152	6.93508	2.86485	11.843	9.52348	2.10731	2.67157	2.31323	1.63549	0.56919	Middle education	1-2 persons	No	Western	No	No	No	No	No	Male
22225	Low vaccination coverage sample	Very low	79	2.54498	1.61927	0.19693	0.13983	1.38749	2.93758	1.89219	6.43659	0.83531	2.07153	5.67584	0.92414	4.9251	Middle education	1-2 persons	No	Western	No	No	No	No	No	Female
22041	Low vaccination coverage sample	Very low	68	0.41754	1.83291	0.29919	1.05768	4.40124	2.59411	1.54383	10.005	1.68851	5.39088	5.39301	2.35458	0.86447	Lower education	>2 persons	No	Western	No	Yes	Yes	Yes	Yes	Female
22216	Low vaccination coverage sample	Very low	78	0.52065	2.86752	0.12709	0.33155	1.33992	2.62025	0.64574	5.90414	0.79002	0.93935	0.84632	3.28896	1.58137	Lower education	1-2 persons	No	Western	No	No	No	No	No	Male
22038	Low vaccination coverage sample	Very low	67	0.54443	0.9517	0.10197	1.36102	0.81849	4.746	1.09855	9.40887	0.63739	1.18341	0.72544	1.17757	2.4907	Middle education	1-2 persons	No	Western	No	Yes	Yes	Yes	Yes	Male
22035	Low vaccination coverage sample	Very low	67	0.20916	0.22206	0.08326	0.65267	7.55514	2.24653	0.54633	8.14626	0.55985	0.11743	0.11151	0.40883	2.25938	Middle education	1-2 persons	No	Western	No	No	No	Yes	Yes	Male
22191	Low vaccination coverage sample	Very low	77	0.38047	2.00439	0.08248	3.16807	0.29712	1.85847	0.34686	2.13688	0.52402	2.27615	0.80575	0.53497	0.77657	Lower education	1-2 persons	No	Western	No	No	No	Yes	No	Female
22021	Low vaccination coverage sample	Very low	65	0.48432	1.08739	0.45445	0.16896	0.97475	2.35392	1.02114	9.42556	0.61942	2.38917	0.14884	4.07873	0.45344	Middle education	>2 persons	No	Western	No	No	No	Yes	Yes	Male
22022	Low vaccination coverage sample	Very low	65	0.0855	0.16679	0.03757	0.18865	1.12369	0.68397	0.58358	1.57544	0.3424	0.29854	0.14171	0.10255	0.11325	Middle education	1-2 persons	No	Western	No	No	No	No	No	Female
22044	Low vaccination coverage sample	Very low	68	0.25091	0.90466	0.4758	0.12001	2.71142	0.17202	0.11515	1.31392	0.3354	0.15344	0.17187	0.32528	2.1488	Lower education	>2 persons	No	Western	No	No	No	Yes	Yes	Female
22172	Low vaccination coverage sample	Very low	76	0.60025	1.05756	0.4203	0.24532	6.03181	18.5163	30.6328	2.77915	0.75394	6.10899	0.84835	1.81816	2.67272	Lower education	1-2 persons	No	Western	No	No	No	Yes	No	Male
22182	Low vaccination coverage sample	Very low	77	0.21083	0.2854	0.04159	3.99453	4.28715	1.81787	1.04574	7.92259	1.17773	2.09103	1.86346	3.19772	1.11012	Lower education	1-2 persons	No	Western	No	No	No	Yes	Yes	Female
22152	Low vaccination coverage sample	Very low	75	0.11895	0.12161	0.02844	2.50015	2.73373	0.18905	1.42738	3.89995	0.23363	0.26931	0.29406	0.46476	0.31531	Lower education	1-2 persons	No	Western	No	No	No	Yes	No	Female
22141	Low vaccination coverage sample	Very low	75	0.16338	0.65876	0.04348	1.02396	4.30048	4.19127	5.63016	18.7713	1.90168	10.3883	3.05681	1.19668	0.27114	Lower education	1-2 persons	No	Western	No	No	No	No	No	Female
22121	Low vaccination coverage sample	Very low	74	0.09753	0.15987	0.02192	0.06309	0.10596	0.33886	0.43248	0.69376	0.2389	0.07702	0.02035	0.87875	0.0939	Lower education	1-2 persons	No	Western	No	No	No	Yes	No	Female
22062	Low vaccination coverage sample	Very low	70	1.0621	1.42564	0.34547	2.44987	0.45832	2.37432	5.2864	10.0621	2.89695	0.55665	0.25428	1.08453	0.10243	Lower education	1-2 persons	No	Western	No	Yes	Yes	Yes	No	Male
22196	Low vaccination coverage sample	Very low	77	0.22648	0.42431	0.23685	0.20215	4.50538	0.72335	0.44671	1.18669	0.68915	0.07459	0.06388	0.4559	0.12404	Middle education	1-2 persons	No	Western	No	No	No	Yes	Yes	Male
22100	Low vaccination coverage sample	Very low	72	0.25342	0.23596	0.0719	0.13375	6.5026	2.05251	0.81755	3.59435	0.44722	0.21904	0.30972	1.00347	1.02511	Middle education	1-2 persons	No	Western	No	No	Yes	Yes	Yes	Male
22027	Low vaccination coverage sample	Very low	66	0.3924	19.0355	0.03404	5.96067	4.96539	1.5406	4.17223	21.7635	1.04425	5.76118	1.01195	0.51522	2.86047	Middle education	1-2 persons	No	Western	No	No	Yes	Yes	Yes	Female
22192	Low vaccination coverage sample	Very low	77	0.14322	0.18282	1.84613	0.12478	12.0826	4.21964	4.13182	3.95799	5.3819	0.19386	0.63405	0.13024	11.7964	Lower education	1-2 persons	No	Western	No	No	No	No	No	Female
22113	Low vaccination coverage sample	Very low	72	0.58294	0.50259	0.1682	0.13102	1.20735	1.02191	0.91471	3.92496	0.89684	0.1168	0.11986	0.30635	0.91815	Lower education	1-2 persons	No	Non-Western	No	No	No	No	No	Male
22083	Low vaccination coverage sample	Very low	71	0.11793	0.81708	0.22333	0.92585	0.74347	2.48034	4.65113	2.81305	0.43629	0.19605	1.686	0.37776	0.35552	Lower education	1-2 persons	No	Western	No	No	No	No	Yes	Female
22031	Low vaccination coverage sample	Very low	67	0.40929	1.85818	0.14779	7.1137	1.14546	2.34377	1.1986	6.54235	0.76661	3.54142	2.50763	1.16846	1.24711	Middle education	1-2 persons	No	Western	No	No	Yes	Yes	Yes	Female
22698	National sample	Moderate	67	1.07277	0.6093	0.19925	0.2915	1.68901	2.03873	0.37629	11.3811	0.45703	0.19419	0.06833	0.1889	0.47414	Higher education	>2 persons	No	Western	No	No	Yes	Yes	Yes	Male
22692	National sample	Moderate	66	9.68055	10.477	3.19899	3.77944	2.82412	3.19783	7.42313	68.0337	29.7448	2.50803	1.0794	12.2406	1.75755	Middle education	1-2 persons	No	Western	No	No	Yes	Yes	No	Male
22701	National sample	Moderate	68	0.3966	0.17113	0.04704	3.19005	4.02904	0.58423	0.48495	5.36584	0.39576	0.31939	0.34782	4.08496	1.73243	Middle education	1-2 persons	No	Western	No	No	No	No	Yes	Male
22688	National sample	Moderate	65	0.51283	0.30587	0.16622	0.29483	0.59324	2.95634	4.15804	16.0967	1.26936	3.47922	3.71935	3.75309	4.58483	Middle education	1-2 persons	No	Western	No	No	No	Yes	Yes	Female
22723	National sample	Moderate	74	0.17789	0.69467	0.05354	0.11844	1.2355	0.16494	6.49063	1.73695	0.43892	0.13832	0.22862	1.29625	0.15189	Lower education	1-2 persons	No	Western	No	No	No	No	Yes	Female
22743	National sample	Moderate	79	0.1509	0.31659	0.06823	0.13459	1.63872	0.08329	0.1541	1.37593	0.38405	0.31962	0.13354	0.63753	0.03774	Middle education	1-2 persons	No	Western	No	No	No	No	Yes	Male
22721	National sample	Moderate	74	1.50045	0.78204	1.46945	0.85778	5.19205	18.5163	1.33669	18.8622	24.5299	5.35823	18.1478	11.7079	2.95062	Lower education	1-2 persons	No	Western	No	No	No	No	No	Female
22695	National sample	Moderate	67	0.23172	0.43533	0.08416	0.11051	1.38831	3.30867	0.67879	2.33831	2.40984	9.02957	3.99084	0.53682	0.43494	Middle education	1-2 persons	No	Western	No	No	No	No	Yes	Male
22687	National sample	Moderate	65	0.15761	0.21999	0.04794	0.14926	0.07058	2.49578	3.61282	1.54841	0.30849	0.48731	1.21628	2.2153	0.0724	Middle education	1-2 persons	No	Western	No	No	No	Yes	No	Female
22234	Low vaccination coverage sample	Very low	79	0.14516	0.42904	0.12774	0.72242	1.23313	0.16947	0.48401	2.55519	0.66156	1.30763	0.45971	5.82985	0.15188	Lower education	>2 persons	No	Western	No	No	No	Yes	Yes	Female
22137	Low vaccination coverage sample	Very low	75	0.53985	0.57729	0.21051	0.29655	1.35054	0.18819	2.40741	20.295	1.43967	1.03556	4.11109	0.2796	0.71513	Middle education	1-2 persons	No	Western	No	No	Yes	No	Yes	Female
22237	Low vaccination coverage sample	Very low	79	1.8765	3.25592	0.25587	0.94204	1.58534	3.46471	2.411	12.3261	3.4774	2.82199	2.13663	0.42067	1.58144	Lower education	1-2 persons	Yes	Western	No	No	No	Yes	Yes	Male
22101	Low vaccination coverage sample	Very low	72	7.08216	4.75078	0.24206	0.37794	4.61372	0.86629	6.74399	9.04517	11.6949	4.83188	3.34342	1.11543	0.51402	Lower education	1-2 persons	Yes	Western	No	No	No	No	No	Female
22056	Low vaccination coverage sample	Very low	69	0.11964	0.0072727	0.02501	0.08495	0.18182	1.16891	0.13704	0.47467	0.16359	0.09098	0.06247	0.63776	0.02169	Lower education	1-2 persons	No	Western	No	No	No	No	No	Male
22697	National sample	Moderate	67	0.72016	0.48353	0.15388	0.32553	5.42217	0.81801	3.94606	6.55921	1.30678	8.14276	0.49546	0.57924	2.97797	Higher education	1-2 persons	No	Western	No	No	No	Yes	No	Male
22726	National sample	Moderate	75	0.72143	0.94626	0.36839	0.28917	7.60139	4.48173	6.30157	6.20693	25.2927	3.23202	1.39657	0.83422	0.34011	Middle education	1-2 persons	No	Western	No	No	No	No	No	Female
22686	National sample	Moderate	65	0.44444	1.5874	0.04878	0.1783	7.99753	0.58643	0.72295	6.1696	5.67749	0.3748	0.32163	0.30506	0.06813	Lower education	1-2 persons	No	Western	No	No	No	No	No	Female
22716	National sample	Moderate	72	8.93218	0.63913	0.21628	0.76061	3.41304	3.67906	7.05769	41.4831	1.31066	0.78538	0.45512	1.17784	6.04518	Middle education	1-2 persons	Yes	Western	No	No	No	Yes	No	Male
22709	National sample	Moderate	71	0.37671	0.78672	0.09384	0.67843	0.16438	0.32644	0.26092	2.67136	2.72973	2.88403	0.92972	1.62179	0.90001	Lower education	>2 persons	No	Western	No	No	No	No	No	Female
22706	National sample	Moderate	70	0.24595	0.1124	0.43926	0.62775	2.36995	1.59351	1.71733	4.2899	0.50286	0.87689	1.21537	0.21772	0.29575	Middle education	1-2 persons	No	Western	No	No	No	No	Yes	Female
22707	National sample	Moderate	70	0.55185	2.65803	3.2824	2.50032	0.09177	2.43819	1.35771	17.409	8.68589	0.53976	0.20619	1.7524	0.26572	Lower education	1-2 persons	No	Western	No	No	No	No	No	Male
23644	Low vaccination coverage sample	Very low	76	0.09204	0.25877	0.03069	0.14546	4.25555	0.4777	0.16445	2.02844	0.36826	0.3489	0.13098	0.74973	0.08369	Lower education	>2 persons	No	Western	No	No	No	Yes	Yes	Female
23604	Low vaccination coverage sample	Very low	74	0.41738	0.81709	0.14153	0.53967	9.7288	1.05597	9.79944	4.62375	1.86079	7.24858	1.73113	1.37536	2.98322	Middle education	1-2 persons	No	Western	No	No	No	Yes	Yes	Male
23596	Low vaccination coverage sample	Very low	74	9.19124	5.48144	0.16206	3.00031	0.65987	2.56506	5.6539	1.68742	2.23865	0.63448	2.29052	3.75411	0.82232	Middle education	1-2 persons	No	Western	No	No	No	Yes	No	Male
23608	Low vaccination coverage sample	Very low	75	0.45351	0.58659	0.2541	0.74795	3.23445	3.42038	5.52727	1.13226	0.42635	0.7182	0.32157	0.62931	2.6016	Lower education	1-2 persons	No	Western	No	No	No	Yes	Yes	Female
23676	Low vaccination coverage sample	Very low	78	0.2606	0.43222	0.14487	0.64783	0.25456	1.31275	4.71908	1.39215	0.31711	0.07734	0.05048	0.19928	2.78796	Higher education	1-2 persons	No	Western	No	No	No	Yes	Yes	Male
23586	Low vaccination coverage sample	Very low	72	0.50337	0.41631	0.55121	0.54054	0.44658	0.73859	0.62294	1.09982	0.86544	1.04187	0.58723	0.6933	0.25435	Middle education	1-2 persons	No	Western	No	No	No	No	No	Male
23558	Low vaccination coverage sample	Very low	71	2.3115	0.88499	0.37105	0.27057	5.49811	0.37041	4.06095	2.24786	0.79618	3.35138	2.74433	0.74554	3.4981	Middle education	1-2 persons	No	Western	No	No	No	No	Yes	Male
23657	Low vaccination coverage sample	Very low	77	0.60931	0.12477	0.28636	0.17709	0.39079	0.14703	0.33045	1.12369	0.50508	1.33232	0.52629	0.12355	0.69049	Lower education	1-2 persons	No	Western	No	No	No	No	No	Female
23595	Low vaccination coverage sample	Very low	74	0.1831	1.61922	0.0828	7.81614	5.1107	2.48645	1.21538	2.18457	0.65957	5.20184	4.51144	0.47951	1.00095	Middle education	1-2 persons	No	Western	No	No	No	No	No	Male
23019	Low vaccination coverage sample	Very low	72	0.36134	0.98352	1.22027	0.34258	0.90146	5.88646	3.81307	2.88853	2.70862	24.8248	1.45438	9.12955	11.7964	Higher education	1-2 persons	No	Western	No	No	Yes	Yes	Yes	Female
23027	Low vaccination coverage sample	Very low	74	0.2363	1.40055	0.18466	0.17267	0.44741	2.42381	1.27427	1.07173	3.13131	0.17679	0.58402	0.35475	0.94784	Middle education	1-2 persons	No	Western	No	No	No	Yes	No	Male
23563	Low vaccination coverage sample	Very low	71	0.14129	0.33552	0.03215	0.07733	0.23653	1.22104	0.20965	0.9294	0.36193	0.26133	0.23241	0.1275	0.03507	Lower education	1-2 persons	No	Western	No	No	No	Yes	Yes	Male
23681	Low vaccination coverage sample	Very low	78	0.26465	0.79086	0.04914	0.36475	3.82771	0.06359	0.28288	0.79522	0.36682	0.16928	0.06908	0.24265	0.38099	Middle education	1-2 persons	No	Western	No	No	Yes	Yes	Yes	Male
23566	Low vaccination coverage sample	Very low	71	6.76394	0.29569	0.10904	0.64562	2.24505	6.28649	5.5786	2.54805	0.8168	8.20084	1.18652	0.95975	0.8583	Middle education	1-2 persons	No	Western	No	Yes	No	Yes	Yes	Male
23598	Low vaccination coverage sample	Very low	74	0.55571	0.55327	0.13633	0.51366	0.86282	0.40441	0.6444	3.25465	0.74072	1.42697	0.44855	0.21828	0.09976	Lower education	1-2 persons	No	Western	No	No	Yes	Yes	Yes	Female
23670	Low vaccination coverage sample	Very low	78	0.10656	0.23868	0.04109	0.05011	0.1672	0.31068	0.07268	1.5223	0.28923	0.10999	0.08608	1.46841	0.04618	Lower education	1-2 persons	Yes	Western	No	No	Yes	Yes	Yes	Male
23552	Low vaccination coverage sample	Very low	70	0.36222	5.02078	0.0992	0.37217	2.75795	0.32727	0.47768	3.10695	1.3774	0.59339	0.1607	0.58392	0.30567	Middle education	1-2 persons	No	Western	No	No	No	Yes	Yes	Female
23632	Low vaccination coverage sample	Very low	76	0.19018	0.25726	0.03901	0.13198	0.6096	1.31737	1.07058	26.6373	0.40713	1.65119	3.80154	0.58876	0.32126	Lower education	1-2 persons	No	Western	No	No	No	No	Yes	Female
23546	Low vaccination coverage sample	Very low	69	0.22008	0.44581	0.10985	0.46788	4.72229	2.34447	3.20776	11.7235	0.53962	4.40996	0.84482	3.00581	2.8733	Middle education	1-2 persons	Yes	Western	No	No	No	Yes	No	Male
23649	Low vaccination coverage sample	Very low	77	0.26071	0.07964	0.03996	0.413	6.29272	0.56439	0.38413	2.50269	0.95765	0.07431	0.13411	0.66075	0.18505	Lower education	1-2 persons	No	Western	No	Yes	Yes	Yes	Yes	Male
23621	Low vaccination coverage sample	Very low	75	0.09144	0.04959	0.02322	0.03715	1.42856	0.30895	0.75292	1.46155	0.26722	0.08229	0.22326	0.24809	0.20992	Lower education	1-2 persons	No	Western	No	No	No	No	Yes	Female
23600	Low vaccination coverage sample	Very low	74	0.21484	1.15245	0.10784	0.35792	3.55757	0.86173	1.03276	2.34638	1.16203	0.20618	0.20608	0.20985	0.64003	Middle education	1-2 persons	No	Western	No	No	No	No	Yes	Male
23545	Low vaccination coverage sample	Very low	69	0.67343	1.06613	0.09384	0.31122	0.13387	0.22273	1.07405	3.3879	0.97752	0.52993	0.18279	0.53312	1.00783	Middle education	1-2 persons	No	Western	No	No	No	Yes	No	Female
23525	Low vaccination coverage sample	Very low	65	0.16988	1.50092	0.39429	0.3277	2.3976	2.69558	14.1052	6.80229	4.6161	6.13463	0.36685	1.5371	4.06723	Middle education	1-2 persons	No	Western	Yes	No	Yes	Yes	Yes	Female
23652	Low vaccination coverage sample	Very low	77	0.46672	0.16033	0.05245	0.24387	1.17931	0.06886	0.11114	0.71241	0.18242	6.63871	3.97135	0.13288	0.11737	Lower education	1-2 persons	No	Western	No	No	No	No	No	Female
23581	Low vaccination coverage sample	Very low	72	1.67835	5.70376	0.76476	1.24689	1.10676	2.30421	2.72216	11.6938	6.18548	0.60324	0.40254	2.90102	1.11597	Middle education	1-2 persons	No	Western	No	No	No	Yes	Yes	Male
23642	Low vaccination coverage sample	Very low	76	0.12511	0.30433	0.11441	0.83428	0.68679	2.46465	1.11874	5.18661	0.29118	5.5312	3.06983	1.52446	0.1441	Middle education	1-2 persons	No	Western	No	Yes	Yes	Yes	Yes	Male
23697	Low vaccination coverage sample	Very low	79	0.19377	0.54616	0.07403	0.11406	0.07135	0.61674	1.48572	2.83253	0.49304	0.31873	0.24175	0.33676	0.32301	Middle education	1-2 persons	No	Western	No	No	No	No	No	Male
23593	Low vaccination coverage sample	Very low	73	6.23797	0.29971	0.65685	0.57445	0.42191	0.99455	0.73972	2.26289	1.65348	7.15768	1.73838	0.78967	0.43793	Middle education	1-2 persons	No	Western	No	No	No	No	No	Male
23564	Low vaccination coverage sample	Very low	71	1.34597	0.26202	0.43235	0.10891	1.01775	3.21306	4.81959	4.65089	1.31072	0.34922	0.46164	0.21441	0.16549	Middle education	>2 persons	No	Western	No	No	No	No	No	Female
23579	Low vaccination coverage sample	Very low	72	0.13947	0.12866	0.05766	0.04408	1.23579	1.15741	0.64771	1.13399	0.95365	1.14996	0.82514	8.51697	2.21057	Middle education	>2 persons	No	Western	No	No	No	No	No	Male
23573	Low vaccination coverage sample	Very low	71	3.24157	0.9177	0.49297	0.6888	1.33193	18.5163	8.82946	13.4356	1.00125	0.96791	2.46743	3.52354	3.85033	Middle education	1-2 persons	No	Western	Yes	Yes	Yes	Yes	Yes	Male
23554	Low vaccination coverage sample	Very low	70	0.29493	1.17114	0.41468	0.25288	1.66149	18.5163	0.82801	7.4361	0.7989	0.41555	0.30165	1.07297	11.7964	Middle education	1-2 persons	No	Western	No	No	No	Yes	No	Male
23634	Low vaccination coverage sample	Very low	76	0.10686	0.38998	0.04137	0.07191	0.07968	0.18938	0.59781	0.81341	0.29641	0.08717	0.05922	0.14527	0.02656	Lower education	1-2 persons	No	Western	No	No	No	No	No	Female
23636	Low vaccination coverage sample	Very low	76	0.52811	0.3585	0.13353	0.52662	4.23058	1.13089	8.7511	2.92985	1.09492	2.56969	4.61546	0.2094	2.25169	Middle education	1-2 persons	No	Western	No	No	Yes	Yes	Yes	Male
23613	Low vaccination coverage sample	Very low	75	0.16952	0.29771	0.59613	0.56021	0.19396	0.09981	1.94525	0.7831	0.35277	1.05705	0.4835	0.21034	0.55705	Lower education	1-2 persons	No	Western	No	No	Yes	No	Yes	Male
23570	Low vaccination coverage sample	Very low	71	0.21571	0.24949	0.06263	0.83322	6.30525	5.66739	1.07718	2.68052	0.71241	0.35685	0.19544	0.33899	0.3594	Lower education	>2 persons	No	Western	No	No	No	No	No	Male
23540	Low vaccination coverage sample	Very low	68	5.1121	7.8252	1.12627	3.01261	3.18501	2.3256	1.81093	7.908	18.2363	0.40249	0.7029	9.2568	0.3969	Middle education	1-2 persons	No	Western	No	No	No	Yes	Yes	Male
23690	Low vaccination coverage sample	Very low	79	0.13309	0.14601	0.40675	6.22804	2.09259	2.94219	3.4464	3.22314	0.2415	1.27853	4.76567	0.31916	1.24141	Lower education	1-2 persons	No	Western	No	No	No	No	Yes	Female
23673	Low vaccination coverage sample	Very low	78	1.8314	2.18464	0.62271	1.25021	0.36665	0.78746	0.57278	3.67445	3.9024	0.31921	0.67229	2.49368	0.1442	Middle education	1-2 persons	No	Western	No	No	No	No	Yes	Male
23694	Low vaccination coverage sample	Very low	79	0.19156	0.59418	0.09913	0.08851	1.16456	0.43033	0.39162	2.73954	0.64135	3.02543	1.83019	0.97584	0.91053	Lower education	1-2 persons	Yes	Western	No	No	No	No	No	Male
23589	Low vaccination coverage sample	Very low	73	0.3823	0.57721	0.21196	3.0708	2.91404	2.17227	10.7022	6.62111	3.11295	3.00142	0.84846	0.40142	3.6693	Lower education	1-2 persons	No	Western	No	No	No	No	Yes	Female
23660	Low vaccination coverage sample	Very low	77	0.47386	0.57326	0.12781	0.24346	0.854	0.29266	4.00833	1.27013	1.25532	0.04203	0.04661	0.85457	2.16347	Lower education	1-2 persons	No	Western	No	No	No	No	No	Female
23603	Low vaccination coverage sample	Very low	74	0.11462	0.16903	0.1077	0.22475	0.49453	1.31032	0.48029	1.76099	0.28483	0.15916	0.4702	0.15534	0.16608	Lower education	1-2 persons	Yes	Western	No	No	No	Yes	Yes	Female
23004	Low vaccination coverage sample	Very low	66	0.21515	0.27353	0.04833	0.38814	0.02005	18.5163	1.38562	8.25864	0.59749	0.0738	0.02076	12.1685	0.7072	Middle education	1-2 persons	No	Western	No	No	Yes	Yes	No	Male
23578	Low vaccination coverage sample	Very low	72	0.30067	0.72954	0.22941	1.04489	2.92279	4.92069	11.2547	3.93368	0.97246	1.24435	1.95856	1.14232	2.25576	Higher education	1-2 persons	Yes	Western	No	No	No	No	No	Male
23584	Low vaccination coverage sample	Very low	72	0.69711	1.05625	0.0785	0.72713	0.65023	0.80811	0.66282	24.6567	3.6644	0.56695	0.55022	0.67252	0.48906	Lower education	1-2 persons	No	Western	No	No	No	No	No	Female
23602	Low vaccination coverage sample	Very low	74	2.51373	4.73121	0.92201	1.09798	1.70277	2.57005	1.72328	11.3578	6.82939	0.31773	0.14339	2.77394	1.59107	Middle education	1-2 persons	No	Western	Yes	No	Yes	Yes	Yes	Male
23548	Low vaccination coverage sample	Very low	69	0.15203	0.15888	0.07309	0.16315	0.75777	2.38173	0.08174	3.84393	1.39481	0.19166	0.39537	0.29187	0.14273	Lower education	1-2 persons	No	Western	Yes	No	Yes	Yes	Yes	Female
23616	Low vaccination coverage sample	Very low	75	0.59714	0.85692	0.26068	3.71484	4.15632	1.17345	1.48505	1.57166	1.03809	0.86192	0.18425	0.73701	0.5474	Middle education	1-2 persons	No	Western	No	No	No	Yes	No	Male
23671	Low vaccination coverage sample	Very low	78	0.1768	0.24659	0.3266	0.18822	1.64668	2.50287	0.49627	7.89057	0.54437	0.03492	0.08575	0.15733	0.10782	Lower education	1-2 persons	No	Western	No	No	No	No	Yes	Female
23612	Low vaccination coverage sample	Very low	75	0.12808	0.24792	0.03025	0.66327	2.23888	0.15077	1.79262	1.16196	1.27308	0.22298	0.1676	0.0887	0.15321	Middle education	1-2 persons	No	Western	No	No	No	Yes	Yes	Female
23597	Low vaccination coverage sample	Very low	74	0.27484	1.95067	0.22051	0.18347	1.96156	1.04513	30.6328	2.51392	1.0755	0.07882	0.07025	2.17743	11.7964	Higher education	1-2 persons	No	Western	No	No	No	No	No	Male
23620	Low vaccination coverage sample	Very low	75	0.58455	1.974	0.08658	0.46588	6.54194	0.08556	4.18466	1.3904	0.54042	1.58377	0.52375	0.15123	0.72415	Middle education	1-2 persons	No	Western	No	Yes	Yes	Yes	No	Male
23640	Low vaccination coverage sample	Very low	76	0.22777	0.45923	3.2824	0.56661	0.90936	0.29372	3.68403	3.97752	0.38661	0.88523	0.29342	0.41989	2.69825	Lower education	1-2 persons	No	Western	No	No	No	Yes	Yes	Female
23619	Low vaccination coverage sample	Very low	75	0.10422	0.13425	0.02421	1.39823	3.95067	0.45092	0.28085	0.34218	0.27068	0.27805	2.25891	0.20267	0.61731	Higher education	1-2 persons	No	Western	No	No	No	Yes	Yes	Male
22737	National sample	Moderate	77	0.16156	0.20277	0.03996	0.47582	2.71976	0.3521	0.84652	1.6312	0.61854	0.37777	0.54186	4.60767	0.24726	Middle education	1-2 persons	Yes	Western	No	No	No	No	Yes	Female
22689	National sample	Moderate	65	0.35518	0.19906	0.06214	0.0665	1.72438	2.53701	0.71788	2.60713	0.48313	2.80283	2.63423	0.44287	0.2787	Lower education	>2 persons	No	Western	No	No	No	Yes	No	Male
22735	National sample	Moderate	77	0.08021	0.09429	0.05177	0.04022	0.10522	0.74927	0.41542	1.30954	0.2448	0.24755	0.08749	0.1676	0.30882	Higher education	1-2 persons	No	Western	No	No	No	Yes	Yes	Male
22690	National sample	Moderate	65	0.42122	0.1532	0.05831	0.24662	0.13764	0.45979	0.91639	3.91653	1.04917	1.32392	0.88596	0.15568	1.31516	Middle education	1-2 persons	No	Western	No	No	Yes	Yes	No	Female
22714	National sample	Moderate	72	0.56823	0.99271	0.68126	1.67394	4.51632	2.73503	0.91518	3.26692	22.77	1.25274	18.1478	18.1379	1.25025	Higher education	1-2 persons	No	Western	No	No	No	Yes	Yes	Female
22718	National sample	Moderate	73	0.33302	0.55377	0.09761	7.1137	0.20654	0.2686	1.71875	6.56737	0.78991	0.15127	0.16982	0.31139	0.39801	Middle education	>2 persons	No	Western	No	No	No	No	No	Female
23039	Low vaccination coverage sample	Very low	75	0.09283	0.10025	0.03587	0.05806	0.27187	0.09096	0.18071	1.07905	0.13419	0.06688	0.04617	0.09603	0.03319	Middle education	1-2 persons	No	Western	No	No	No	Yes	Yes	Male
23001	Low vaccination coverage sample	Very low	65	0.31906	2.07311	0.82065	2.94911	5.18146	1.63198	5.4674	1.78487	1.22486	0.6986	2.09905	0.43478	0.28566	Higher education	>2 persons	Yes	Western	Yes	No	Yes	Yes	Yes	Male
23050	Low vaccination coverage sample	Very low	78	0.09959	0.58882	0.02932	0.30898	4.59418	1.89856	0.83323	8.33094	1.40442	0.70029	0.38529	9.20735	0.23375	Middle education	1-2 persons	Yes	Western	No	No	No	Yes	No	Male
23033	Low vaccination coverage sample	Very low	75	2.06917	0.17736	0.07541	0.09042	1.26365	2.27482	4.88146	5.15158	1.26734	2.57671	1.2238	0.41303	2.9828	Lower education	1-2 persons	No	Western	No	No	Yes	No	Yes	Male
23062	Low vaccination coverage sample	Very low	79	0.11804	0.44726	0.17135	0.07841	0.70237	1.24047	1.43348	2.81942	0.98385	1.67151	1.06331	1.48801	1.08528	Lower education	1-2 persons	No	Western	No	No	No	Yes	Yes	Male
23000	Low vaccination coverage sample	Very low	65	0.37116	0.24507	0.06739	0.17428	1.28591	2.26924	0.30633	5.9438	0.45026	1.56506	0.09736	1.57654	0.13375	Middle education	1-2 persons	No	Western	No	Yes	Yes	Yes	No	Female
23002	Low vaccination coverage sample	Very low	65	0.36475	0.72298	0.08395	0.1379	1.79949	1.75016	0.39458	0.9726	1.55479	0.48387	0.78181	3.27711	0.59797	Lower education	1-2 persons	No	Western	No	No	No	Yes	Yes	Female
23029	Low vaccination coverage sample	Very low	74	0.27576	0.35249	0.18029	0.30906	40.5438	1.64194	0.50045	4.98446	1.40695	1.54766	0.55887	0.25756	0.27664	Lower education	1-2 persons	No	Western	No	No	No	No	No	Female
24278	National sample	Very low	68	0.18375	0.67859	0.10058	0.91294	40.5438	1.13079	1.99957	3.89003	0.28987	0.31784	0.1413	0.18132	0.69983	Middle education	1-2 persons	Yes	Western	No	No	No	Yes	No	Female
24303	National sample	Very low	74	1.76657	0.28289	0.1582	0.36089	0.67961	18.5163	30.6328	1.76348	1.33758	3.32609	3.85381	2.55448	3.59715	Lower education	>2 persons	No	Western	No	Yes	No	Yes	Yes	Female
24271	National sample	Very low	67	0.1724	0.39344	0.10832	0.39181	3.58445	2.07553	0.69743	12.5675	0.7656	0.44456	0.28654	0.29907	0.69131	Middle education	>2 persons	No	Western	Yes	No	Yes	Yes	No	Male
24313	National sample	Very low	77	0.10357	0.16618	0.30496	0.05257	0.76228	0.22477	2.2915	1.24042	0.19144	0.04575	0.02594	0.1211	0.38748	Lower education	1-2 persons	No	Western	No	No	Yes	Yes	No	Female
24317	National sample	Very low	78	0.2061	0.75008	0.07779	0.43401	0.28497	0.6473	0.69086	4.45765	0.45985	0.36114	0.36553	0.6034	0.15861	Lower education	1-2 persons	No	Western	No	No	No	No	No	Male
24273	National sample	Very low	67	0.88915	2.34757	0.28432	0.64634	2.06493	1.94497	6.61825	4.27754	1.7207	1.93327	2.1592	1.25716	0.79232	Middle education	>2 persons	No	Non-Western	No	No	No	Yes	Yes	Male
24318	National sample	Very low	78	5.66012	12.7049	2.61394	1.02891	5.69537	14.2962	2.89591	71.2545	7.49091	5.3127	4.22063	4.26914	6.98263	Lower education	1-2 persons	No	Western	No	No	No	No	Yes	Female
24268	National sample	Very low	66	0.30345	1.53321	0.21171	0.29618	0.40369	0.87851	1.58964	3.35911	1.03527	0.69447	1.17531	0.7871	0.27812	Middle education	1-2 persons	No	Western	No	No	No	No	No	Male
24304	National sample	Very low	75	0.13597	0.29463	0.24068	0.29828	0.19858	0.04198	11.3202	1.21333	0.84582	0.81871	1.08381	0.17738	0.08749	Middle education	>2 persons	No	Western	No	No	No	No	No	Male
24289	National sample	Very low	71	0.05213	0.09611	0.02806	0.03261	0.13719	0.42024	0.06455	0.36508	0.14942	0.03568	0.06644	0.06907	0.10648	Middle education	>2 persons	No	Western	No	No	No	Yes	Yes	Female
24275	National sample	Very low	68	0.14154	0.20446	0.04234	0.14634	0.20697	0.09351	1.09531	6.70883	0.20567	0.79077	0.63027	0.63435	0.04874	Middle education	1-2 persons	No	Western	No	No	No	Yes	Yes	Male
24272	National sample	Very low	67	2.51508	5.61458	2.01845	5.94932	40.5438	2.15411	13.4496	77.3967	12.7253	16.4946	11.4831	1.10412	8.04238	Middle education	1-2 persons	No	Western	No	No	No	No	No	Male
24314	National sample	Very low	77	0.17031	0.26475	0.11838	0.10155	0.30852	0.3091	0.07161	1.27325	0.89336	1.64871	0.83275	0.71099	0.33229	Middle education	1-2 persons	No	Western	No	No	No	No	Yes	Female
24294	National sample	Very low	71	0.20424	0.12745	0.04162	1.04212	0.84337	0.52006	0.53797	0.79625	0.54278	1.7466	0.05342	7.18414	0.70534	Middle education	1-2 persons	No	Western	No	No	No	Yes	No	Male
24261	National sample	Very low	65	0.95207	1.07798	0.40546	7.1137	0.86903	2.67374	0.97407	6.79345	2.8168	4.31804	0.55185	0.62516	11.7964	Middle education	1-2 persons	No	Western	No	No	No	No	Yes	Female
24300	National sample	Very low	73	0.1846	0.19774	0.05493	0.10558	2.55003	0.812	1.62103	0.86952	0.22146	0.13404	0.16966	10.1631	1.4855	Lower education	1-2 persons	No	Western	No	No	No	No	Yes	Male
24311	National sample	Very low	77	0.29518	0.14228	0.35526	0.21611	3.15842	0.58512	2.42834	1.70302	0.21244	0.4071	0.28099	0.20397	0.54178	Lower education	1-2 persons	No	Western	No	No	No	Yes	Yes	Female
24283	National sample	Very low	70	0.37374	0.47365	1.21455	0.25388	9.04209	3.30881	0.7936	1.87652	0.67378	0.21903	0.15707	1.06767	1.6683	Middle education	1-2 persons	No	Western	No	No	No	No	Yes	Male
24288	National sample	Very low	71	0.31238	0.77533	1.25735	0.3001	0.75719	0.92411	6.66301	2.74148	0.95708	0.08255	0.08599	0.57767	0.79158	Lower education	1-2 persons	No	Western	No	No	No	No	No	Male
24264	National sample	Very low	66	0.11273	0.28213	0.0331	0.05779	1.3561	0.92274	0.11734	1.1086	0.72663	0.44657	0.50798	0.11919	0.17692	Middle education	1-2 persons	No	Western	No	No	No	Yes	Yes	Male
24301	National sample	Very low	73	0.43818	0.73566	0.21505	0.48751	2.40187	0.5447	0.97563	8.31617	0.92208	0.05157	0.04117	1.34102	0.15883	Middle education	1-2 persons	No	Western	No	No	No	No	No	Male
24279	National sample	Very low	69	0.61034	0.90353	0.3329	0.28274	7.01818	0.90371	6.1637	20.2591	1.15868	0.88483	1.41823	0.46345	0.11821	Lower education	1-2 persons	No	Western	No	No	No	No	No	Male
24307	National sample	Very low	76	0.37114	0.36283	0.06042	0.2861	0.81221	0.08341	2.01466	2.41327	0.41091	1.33796	0.27877	0.29181	0.16483	Middle education	1-2 persons	No	Western	Yes	No	Yes	Yes	Yes	Female
24324	National sample	Very low	79	1.18465	0.3898	0.88473	0.7698	13.4884	0.32547	2.98289	4.98472	0.64274	0.47544	0.21218	0.88724	0.21907	Middle education	1-2 persons	Yes	Western	No	No	No	No	Yes	Male
24299	National sample	Very low	73	0.21686	0.26627	0.06094	0.22903	1.26347	2.44621	0.66543	3.57809	0.38116	0.27516	0.15352	0.54522	0.13147	Middle education	1-2 persons	Yes	Western	No	No	No	Yes	No	Male
24274	National sample	Very low	68	6.92665	0.52525	0.07053	0.33181	4.42029	0.26507	0.61368	1.42117	0.22627	1.23454	0.19272	0.50717	0.57577	Middle education	1-2 persons	No	Western	No	No	No	Yes	Yes	Male
24263	National sample	Very low	65	1.07622	19.0355	0.35147	0.60964	4.4991	2.53458	4.63527	7.3534	5.87492	1.53614	1.67494	0.89016	0.49044	Middle education	1-2 persons	No	Western	No	No	Yes	Yes	No	Female
24312	National sample	Very low	77	0.15275	0.37779	0.08066	0.0989	0.9642	0.80658	0.06497	1.79933	0.29696	0.08603	0.27862	0.12881	0.20949	Middle education	1-2 persons	No	Western	No	No	No	No	Yes	Male
23065	Low vaccination coverage sample	Very low	79	0.26664	0.77545	0.07927	0.77267	1.08044	0.55843	0.29717	1.35233	0.75019	0.94792	0.22114	3.76972	0.14811	Middle education	1-2 persons	No	Western	No	No	No	Yes	No	Male
23015	Low vaccination coverage sample	Very low	71	5.79122	0.69232	0.86382	6.65825	5.16801	3.44714	6.36707	20.2247	0.56343	9.80857	1.19875	4.41049	0.28811	Lower education	>2 persons	No	Western	Yes	Yes	Yes	Yes	Yes	Male
23035	Low vaccination coverage sample	Very low	75	0.22298	0.65913	3.2824	1.14883	2.9119	3.82957	3.90829	5.51693	1.76196	2.32241	5.22165	0.29257	4.16922	Lower education	1-2 persons	No	Western	No	No	No	No	No	Male
23006	Low vaccination coverage sample	Very low	66	0.204	0.1546	0.09566	0.67556	6.69107	2.42413	0.28493	3.62898	0.28077	1.92134	3.68804	0.7593	2.41919	Lower education	1-2 persons	No	Western	No	No	No	No	No	Female
23012	Low vaccination coverage sample	Very low	70	0.22087	0.97704	0.10572	0.30131	6.52284	0.30842	8.73635	5.5347	1.58718	6.12662	1.19351	2.36683	0.23664	Lower education	>2 persons	No	Western	No	No	No	No	No	Female
23679	Low vaccination coverage sample	Very low	78	0.31389	5.79889	1.72083	4.06008	9.25447	18.5163	5.04595	8.15279	1.19094	14.9774	10.0691	1.52254	11.7964	Middle education	1-2 persons	No	Western	No	No	No	Yes	Yes	Male
23553	Low vaccination coverage sample	Very low	70	0.31841	0.33814	0.16077	0.97737	0.52904	2.54903	0.37429	1.87609	0.43209	0.59807	0.93222	0.44446	0.22911	Higher education	1-2 persons	No	Western	No	No	Yes	Yes	No	Male
23685	Low vaccination coverage sample	Very low	79	0.16916	0.20653	0.45491	0.16202	0.13278	0.45491	6.79253	3.35899	0.4633	0.04012	0.04693	2.14054	0.29209	Middle education	1-2 persons	No	Western	No	No	No	No	Yes	Female
23529	Low vaccination coverage sample	Very low	65	0.32258	0.70457	0.12321	5.30286	5.72779	5.72596	3.21343	4.73219	1.2032	1.26487	0.67778	0.8245	2.78236	Middle education	1-2 persons	No	Western	No	No	No	Yes	Yes	Male
23588	Low vaccination coverage sample	Very low	73	0.07064	0.11412	0.02137	0.43616	4.5635	0.26005	0.08671	0.6135	0.21705	0.03281	0.05463	0.43789	0.02186	Middle education	1-2 persons	No	Western	No	No	Yes	Yes	No	Female
23531	Low vaccination coverage sample	Very low	65	0.26281	1.75178	0.25296	0.14044	2.9218	1.11259	1.70364	18.2851	0.66693	0.39273	1.17563	0.78651	0.95685	Lower education	1-2 persons	No	Western	No	No	No	No	No	Female
23537	Low vaccination coverage sample	Very low	67	0.30925	0.98136	0.08358	0.12009	0.33168	2.09703	1.93321	3.14607	0.47665	3.17249	6.00015	0.51039	0.76894	Middle education	1-2 persons	No	Western	No	No	No	Yes	Yes	Male
24260	National sample	Very low	65	0.4591	0.42878	0.17808	3.05306	5.0493	5.38951	8.20071	4.54798	6.02425	8.03877	5.93984	0.45693	1.61933	Lower education	1-2 persons	No	Western	No	Yes	Yes	Yes	Yes	Female
24265	National sample	Very low	66	5.12098	0.17703	1.03153	3.13359	1.75583	3.11635	4.25165	4.47178	0.51717	1.15501	0.71188	2.86169	0.98669	Middle education	1-2 persons	No	Western	No	No	No	Yes	No	Male
24320	National sample	Very low	78	0.48975	1.74857	0.14836	0.91627	0.73666	0.13848	0.4043	2.1519	0.52697	1.11023	8.13876	0.17833	0.18715	Lower education	1-2 persons	No	Non-Western	No	No	Yes	Yes	No	Female
